# Supplementary material for: Integrated Analysis of Genomic and Genome-Wide Association Studies Identified Candidate Genes for Nutrigenetic Studies in Flavonoids and Vascular Health: Path to Precision Nutrition for (Poly)phenols
Source: Nutrients. 2024 Apr 30;16(9):1362. doi: 10.3390/nu16091362 (PMC11085427; doi:10.3390/nu16091362)
Supplement: Supplementary file 1 [file nutrients-16-01362-s001.zip]

Archive with 17 entries (14 files):
- Tables S1-S7/
- Tables S1-S7/Table S1.xlsx
- Tables S1-S7/Table S2.xlsx
- Tables S1-S7/Table S3.xlsx
- Tables S1-S7/Table S4.xlsx
- Tables S1-S7/Table S5.xlsx
- Tables S1-S7/Table S6.xlsx
- Tables S1-S7/Table S7.xlsx
- __MACOSX/
- __MACOSX/Tables S1-S7/
- __MACOSX/Tables S1-S7/._Table S1.xlsx
- __MACOSX/Tables S1-S7/._Table S2.xlsx
- __MACOSX/Tables S1-S7/._Table S3.xlsx
- __MACOSX/Tables S1-S7/._Table S4.xlsx
- __MACOSX/Tables S1-S7/._Table S5.xlsx
- __MACOSX/Tables S1-S7/._Table S6.xlsx
- __MACOSX/Tables S1-S7/._Table S7.xlsx
