# Supplementary material for: Integrated Analysis of Genomic and Genome-Wide Association Studies Identified Candidate Genes for Nutrigenetic Studies in Flavonoids and Vascular Health: Path to Precision Nutrition for (Poly)phenols
Source: Nutrients. 2024 Apr 30;16(9):1362. doi: 10.3390/nu16091362 (PMC11085427; doi:10.3390/nu16091362)
Supplement: Supplementary file 1 [file nutrients-16-01362-s001.zip › Tables S1-S7/Table S1.xlsx]

## Sheet: Paper 1. DEGs
N=1693	CIRBP
	TRIM58
	PRDM15
	WDR48
	XRCC6BP1
	ZNF165
	KLF4
	HTATIP2
	MRPL27
	WFS1
	FGL1
	UMOD
	PCDHB5
	MINA
	ENSG00000184710
	PPP3R2
	POLR2L
	FZD9
	SYNGR2
	HUS1
	ENSG00000168521
	MTMR7
	TUBGCP6
	ANKRD37
	CDKN1C
	DCBLD2
	LSG1
	ENSG00000188644
	NBPF9
	UQCRFS1
	CYGB
	ANKRD36
	TIMM10
	CTRC
	ARSE
	POU4F3
	EEF2K
	TMEM173
	SDK1
	DSCR6
	RTN3
	ABCA2
	ENSG00000177408
	RHOXF1
	MTFMT
	NUP214
	BIN1
	FRS3
	PSMD1
	ENSG00000180795
	TMEM170A
	ASB8
	BRUNOL4
	ZNF223
	COL7A1
	IMMT
	NAGPA
	TTLL10
	PTPN5
	CNPY2
	TRPV4
	SFRP2
	PDPK1
	NAPSB
	PRKAG2
	SPATA6
	FREM1
	EVX1
	MORC2
	PSMB10
	MIZF
	GLT1D1
	OLFML1
	CNGA4
	LRRC8A
	PSMB5
	ENSP00000346992
	PPOX
	ENSG00000196594
	ENSG00000138189
	ARRDC2
	TNFAIP1
	NPAS4
	DLX1
	RKHD1
	ENSG00000176886
	IL1A
	MED26
	RASD1
	MRPL28
	ZBTB5
	RNF151
	CALCOCO2
	SLC30A4
	LCN8
	HIST1H4I
	FLJ38090
	GLOD5
	LIG1
	ENSG00000183014
	PPIE
	CT45-2
	CSTF1
	MFSDL6
	RBM6
	FLJ45478
	TMEM160
	KAL1
	UCN3
	RNF113B
	KCNMB2
	PET112L
	FLJ34775
	DNAJA4
	MORN1
	COPE
	CD300LB
	MKI67IP
	FLJ35343
	SEC61A1
	COX10
	RNU2-1
	TIGIT
	LENG1
	FLJ44790
	NKAPL
	ZNF683
	SHKBP1
	ENSG00000211096
	SORCS3
	GRAMD4
	FLJ42631
	PSCD2
	ENSG00000179578
	CARD8
	CSRP1
	RPRML
	DDIT4L
	FIT1
	REEP2
	PI4K2B
	LRRC4C
	GPSN2
	FAM128A
	TUBA3C
	CSRP3
	TBCE
	EIF4E3
	TELO2
	TRPV2
	ENSG00000181763
	TMED1
	RAD18
	MS4A8B
	ATP5D
	PLA2G6
	ENSG00000176318
	TRIML1
	RIMBP3B
	VSTM1
	ENSG00000207322
	AJAP1
	KDELR3
	RIN3
	MCM10
	KLHL31
	NRK
	FUS
	FES
	CLDND2
	RAPSN
	PURG
	AARSD1
	RASSF9
	FARP2
	ELAVL3
	CCL19
	SEMA3B
	RNF133
	FLJ37252
	ZBTB46
	ENSG00000205792
	MLLT1
	ZNF71
	CPSF4
	FTH1
	FLJ44861
	NUP43
	ENSG00000183707
	CTR9
	KIAA1881
	NLGN3
	FGF3
	ENSG00000162997
	MRPL22
	PIP5K2A
	KIAA0090
	ZNF281
	AGBL5
	HAAO
	ENSG00000198165
	ENSP00000373067
	ADRA1D
	CYT7
	TAF8
	ZIC1
	FLJ25874
	LAS1L
	NPFF
	DPCR1
	PDE8B
	ATP6V1B1
	NFKBIB
	MAP2K1IP1
	TNNT1
	ODF1
	HMG20B
	H1F0
	IQCD
	SLC25A25
	NMNAT3
	CD200R1
	HDLBP
	TCN2
	BNIP3L
	THG1L
	TRIP12
	ZNF791
	RUNDC2A
	MAP1D
	MED6
	EIF4EBP1
	CRKRS
	FLJ43003
	ENSG00000119660
	ZIM3
	ENSG00000204225
	AFP
	ALKBH5
	TNS4
	LMO1
	ZNF45
	C4BPB
	TSPYL6
	GABRG1
	MRPS2
	ZZZ3
	SH3GLB2
	IGFBP5
	CRYGN
	FLJ36208
	FCHSD2
	CPNE9
	NCK2
	TEF
	BTG1
	TMEM175
	USP49
	EPHA7
	CRADD
	CC2D1A
	KLHL25
	NDUFB2
	USP5
	MC2R
	OBFC2A
	PTPRN2
	ENSG00000197131
	TUSC1
	NSUN6
	NICN1
	PTGFRN
	KIAA1797
	ZNF675
	DPYS
	AVEN
	WASH2P
	REXO1
	SBF1
	CLK4
	ENSG00000196488
	PFKL
	PICK1
	IKBKG
	AYTL2
	OR5BF1
	NDST2
	GLT6D1
	PCDHB10
	ZNF853
	WNT4
	R3HCC1
	TESK1
	LGI4
	NFAM1
	AIP
	CNTN5
	ENSG00000180924
	ENSG00000181952
	HAX1
	FBXO32
	Gal-T4
	ENSG00000186189
	UNC13D
	HIST1H4E
	LLGL2
	SLFN12L
	HKDC1
	IDH2
	FRMD8
	PIGF
	IHH
	TSPAN3
	ENSG00000167050
	REV3L
	IL9R
	HSD3B7
	GJD3
	PLEKHA4
	FLJ46836
	SNORD21
	CEACAM3
	TMEM143
	TMEM203
	TMEM80
	PIK3C2B
	DUSP28
	NDUFA7
	KCNH5
	HIST1H2AK
	FAM181B
	TTTY14
	WDR65
	NLRX1
	NEU3
	FLJ46300
	CTDSP2
	MYO18B
	OCEL1
	ZCCHC3
	CYP2D6
	KLHDC9
	ZNF497
	ITM2C
	DHDH
	HIST1H3E
	IHPK1
	FLT1
	NDUFS2
	MAGOH
	ADAMTS3
	MRPL15
	FLJ37396
	ZC3H10
	ASCL2
	NDRG4
	COX19
	TOP1MT
	ARL5C
	CCL4L1
	WHSC2
	ENSG00000197799
	CD244
	CPAMD8
	HNRNPM
	TUBA1B
	KIF13B
	PPAPDC1A
	DLX3
	CYP27C1
	MRP63
	LECT1
	CTSH
	OR5A2
	ENSG00000177945
	OTUD6B
	RHOT2
	ENSG00000180849
	IMPA2
	ZNF750
	OR10A7
	EGFL6
	SIGLECP16
	SRrp35
	ENSG00000189285
	PTGER1
	WIPF3
	PYGM
	EFCAB7
	SPINK4
	SMAD1
	FAM154A
	ENSG00000166183
	CIB2
	ENSG00000204443
	LRP5L
	SAMD7
	MRPS14
	FLJ35645
	TMEM158
	PIK3R5
	ENSG00000181799
	PDCL3
	ENSG00000197823
	ARRDC1
	NACA
	KLRC3
	LAMP1
	TRIM74
	AQP2
	H3F3B
	ENTPD7
	SFXN3
	CDH9
	TMEM146
	ENSG00000180471
	GJB7
	ELAC2
	VTI1B
	POLS
	FFAR2
	ZKSCAN1
	PDDC1
	ECGF1
	PLAU
	PTPN13
	RANGRF
	EMILIN1
	MAZ
	RBM43
	FAM80A
	RAB27A
	ZNF429
	BARX2
	ENSG00000181573
	ACTR5
	CSDA
	ZNFX1
	PRKAR2A
	MYH9
	SKIV2L
	ARPM1
	MICA
	ENSG00000183190
	TMEM201
	GDF10
	N4BP2L1
	TMEM174
	KIAA0907
	BCL6
	MUC13
	SNX22
	KLHL29
	TBC1D22A
	SPSB2
	HES7
	ACAD8
	RNASE11
	PNPT1
	ARMC7
	MKS1
	CDK5RAP3
	ENSG00000196610
	STK32C
	SLC6A3
	SRC
	HBM
	LBXCOR1
	CNN2
	KCNQ4
	GPRIN3
	FLJ22662
	FEZ1
	KIF26A
	TTK
	ITLN2
	RECQL
	SOX3
	ENSG00000184637
	SUGT1
	PDAP1
	STRN4
	HRAS
	DCD
	ENSG00000210931
	FLJ37310
	BAD
	CLDN7
	PMVK
	PIN1
	MAGEC2
	DSCR3
	HIST4H4
	RASGRF1
	DRD4
	GUF1
	DNAJB8
	SUB1
	PCNT
	FGF21
	ADNP
	ENSG00000185102
	POLB
	RGS14
	ENSG00000189431
	TMEPAI
	GAPDHS
	ENSG00000177107
	CEACAM21
	MGAT5B
	CNOT6
	ZNF7
	HSPA6
	ALG14
	HS3ST3B1
	NOSIP
	PRSS8
	NOC4L
	ARPP19
	IGHV1-24
	CCDC107
	RNF103
	GPX4
	ABTB2
	ARRDC3
	XYLT2
	KRTAP19-3
	DOK2
	ZNF665
	BAG4
	GGTLA1
	ADAM8
	FLJ39530
	MT-ND1
	TBCD
	LYRM1
	RXFP4
	ANXA8L1
	ODC1
	FKBP5
	GPM6B
	AP1B1
	PQLC1
	IL2RG
	LBX2
	MNS1
	SYCN
	FBL
	RFC1
	BAI2
	PITPNM1
	DHX33
	MTF2
	ATP1B1
	ZNF787
	ENSG00000204461
	SLC27A5
	IGLL1
	PWP2H
	ADCY3
	ENSG00000187221
	WRNIP1
	TCF20
	MUCL1
	CBX5
	NKX2-2
	LRPAP1
	HIP1R
	KIAA1161
	ENSG00000208335
	ROR2
	CA10
	ZNF780A
	YPEL5
	SORBS1
	ACSS2
	EXOSC6
	ZNF444
	ENSG00000197916
	ATP2B1
	RNF208
	ENSG00000205631
	CDON
	CCDC137
	DBX2
	FAM20C
	SP8
	HIST1H2AD
	ALG10
	NINJ1
	CD2BP2
	TMED9
	OGFR
	MUC12
	KEAP1
	ZDHHC24
	CNGB1
	CSK
	FOXK2
	ENSP00000329522
	CD83
	LASS3
	RASGRP4
	PRRX2
	FLJ25404
	PTPRT
	STAT5B
	ZFP92
	ROBLD3
	VBP1
	ELF4
	LAPTM5
	CCDC96
	EAF2
	RAE1
	HORMAD2
	HIST1H2BA
	PDRG1
	ESPNL
	GCHFR
	TTLL9
	KIAA0415
	ZNF500
	MMP17
	SLC16A8
	OXNAD1
	HUNK
	TRIP10
	IKBKB
	MEMO1
	LMNB1
	GZMK
	PABPC4
	LGMN
	SRMS
	SH2D1A
	ENSG00000186390
	CCDC151
	TRIM45
	LTBP3
	PTGR2
	ARIH1
	PARP10
	ENSG00000176731
	RPS20
	TRPC4AP
	RGS12
	PRND
	OTOL1
	FXYD8
	RASA3
	TRAF2
	CENTD2
	SH2D2A
	TTC23
	ZNF581
	ENSG00000167955
	ENSG00000187185
	EFNB1
	ABCF1
	RASAL2
	DPP7
	S100A14
	FLJ34090
	ZNF676
	MYLK2
	MEI1
	SLC5A8
	STX11
	TRIM67
	ENSG00000128389
	ENSG00000206441
	BAMBI
	VAPA
	CRYAA
	GZMM
	FLJ35225
	GYLTL1B
	CATSPER4
	MUC1
	DNAJB6
	ENSG00000179724
	ZSCAN5A
	WISP2
	TSSK2
	ARNTL2
	NDUFA13
	HS3ST6
	TNFRSF8
	FLJ25862
	MGC39545
	ESPL1
	MGC15705
	MASTL
	FLJ42627
	ENSG00000198596
	MRPL13
	ENSG00000148164
	ENSG00000189118
	TFAP2B
	FAM62C
	A4GNT
	ITPKA
	PNPLA6
	NUPR1
	PROS1
	M6PR
	GRIN3A
	CYP4F8
	PIGR
	VLDLR
	ENSG00000206148
	CHST10
	PROX1
	SPR
	STAC2
	NRN1L
	ENSG00000197152
	SFRS10
	PRKD1
	GABRA5
	SNRPD1
	MAPK4
	DULLARD
	FLJ39654
	FLJ41491
	CCDC72
	PEX13
	NKPD1
	RBBP7
	ZNF697
	PRSS23
	NUDT3
	ISYNA1
	LRP3
	RRP9
	HMX3
	FLJ21865
	WDFY3
	ERVK5
	TUBGCP3
	RNF214
	UCN
	HEPACAM2
	ENSG00000182765
	RAB15
	PAGE1
	LHX1
	CHCHD6
	ST3GAL2
	MAPK12
	SEC14L2
	NCAPD3
	TIMP1
	TEX13A
	SREBF1
	TMEM85
	ELP3
	CST7
	TRPM2
	TRIM54
	ANKDD1A
	GNB4
	SNRPD2
	APOBEC3B
	ENSG00000197404
	ENSG00000181857
	ST6GALNAC4
	SRP9
	DMBX1
	H1FX
	ENSG00000176305
	GRHPR
	ZNF146
	HTRA2
	HSD17B3
	PACAP
	ELK3
	KIAA1920
	HEXDC
	TMEM120A
	ENSG00000187899
	DCTN4
	NPSR1
	ATP11A
	NMNAT1
	OSBP
	LUZPP1
	MYLIP
	NOTCH2
	ATN1
	MMEL1
	FNDC5
	PTCH1
	MLX
	GSC2
	CBLN1
	DDX25
	ATF7
	PDE6B
	NOP16
	NSUN5
	TMEM43
	ENSP00000344336
	ENSG00000198583
	ENSG00000185509
	FAM120C
	CEP76
	ARHGEF6
	PC
	DUSP9
	MAB21L1
	PLEKHJ1
	OR1E2
	PMS2L2
	DNAJB13
	PSMC5
	HP
	GLI2
	LTBR
	ENSG00000196694
	ENSG00000141498
	SSBP1
	PLEC1
	RCVRN
	SLC24A4
	KIAA0367
	ENSG00000185569
	TFAP2D
	LTK
	POLR2G
	SRCAP
	PTMS
	STK4
	IER5
	XAGE5
	DBC1
	EVI1
	PEX11G
	SPG3A
	B3GAT2
	DFNA5
	TMED4
	FAM109A
	H1FOO
	MPDZ
	GUCA1B
	XPC
	PALP
	TMC2
	RRP12
	NBPF5
	SPACA4
	CSF1
	ENSG00000205443
	NR1D1
	HMCN2
	IMPDH2
	PDE9A
	S1PR4
	ENSG00000186010
	TSPAN9
	SNX8
	ANKRD5
	UGT1A8
	GPR12
	CROP
	SNW1
	ADK
	VIM
	ASB7
	PALM2
	RARS2
	AFMID
	ASRGL1
	CAMKK2
	COMP
	CLCN6
	FAM100B
	KCNK7
	PAEP
	VAV2
	NLRC3
	SIX3
	GTF2IRD1
	PIGL
	MEP1A
	KIAA2022
	SLCO5A1
	ENSG00000146111
	RBBP9
	KRTAP3-1
	TMEM8
	RPL36AL
	B9D1
	ENSG00000173820
	L3MBTL4
	CYB561
	SRD5A1
	ATP9B
	NOX4
	MRPS28
	GALNTL2
	BANF1
	PVRL4
	KRTAP13-3
	ZFP36
	DDX11
	AGL
	MORN4
	EPHA2
	SDHA
	GJC2
	ENSG00000187809
	CDC6
	EP400NL
	AHCTF1
	MYOM3
	PKD1
	MED18
	FGF9
	FAM3D
	PHRF1
	PROZ
	ENSG00000176998
	BEST4
	ANP32C
	DCDC5
	EVPL
	EXOSC10
	FLJ30679
	FAM64A
	IL27RA
	LTB
	GJB3
	GLYATL1
	TWIST1
	HIST1H3A
	MN1
	MUTYH
	PXMP2
	PLP2
	NAV1
	ARHGEF19
	ENSG00000204016
	HOXB13
	LYG2
	SMAP2
	PRAMEF10
	MAGEE2
	ZNF626
	OIP5
	CEP170L
	PSMA5
	ENSG00000184132
	SRP54
	XAF1
	OR2AJ1
	GTPBP1
	ENSG00000188850
	PDK2
	DNAJC19
	TEX10
	GBX2
	ENSG00000197650
	LRIG2
	PGP
	CADM2
	BPTF
	RCOR1
	SNF8
	GNPNAT1
	CNKSR2
	DDX43
	WSCD2
	ANKRD31
	SNTB1
	PLCL1
	OR51Q1
	ZNF770
	EPB41L4A
	OR56B4
	ENSG00000206225
	HOMER1
	ENSG00000198726
	ENSG00000187141
	SLC19A3
	BTBD17
	TCF23
	FSIP1
	SIGLEC12
	ENSG00000183940
	CCDC58
	SNX4
	ENSG00000196659
	DKK4
	FAM27D1
	RFXDC2
	FAM108C1
	CAPRIN2
	ENSG00000206374
	FOXC2
	FLJ31887
	SETD1B
	POPDC3
	HSPD1
	SPINT1
	F8
	OR11A1
	SMR3B
	KIAA1931
	RPL41
	ODAM
	GTF2A1
	SLC22A4
	TAF2
	PARD3
	FLJ37013
	MLEC
	MOBKL2C
	PTS
	SGOL2
	WDR34
	TANC2
	KLRG1
	RBM4B
	SLC45A4
	IL12A
	HRASLS5
	POLR3G
	SSB
	KIAA0133
	CCAR1
	MAD2L1BP
	FAM71F2
	CCL3L3
	ITPKB
	NFBD1
	OR52A5
	SESN3
	FLJ33157
	KIAA1875
	MYCT1
	ENSG00000166933
	CHMP2A
	ENSG00000184732
	COPS3
	RASA2
	CORO2A
	CNGA2
	OR4K2
	KIR3DL1
	DAOA
	ABI3
	HIST2H2AC
	RPS15
	ENSG00000183539
	FXYD2
	SORCS1
	PHF15
	NAF1
	RAB8A
	CX3CR1
	RASL11B
	ALPI
	UPK3B
	SNED1
	GLCE
	FLJ41343
	ZCCHC6
	CDKL5
	ENSG00000176227
	OR2T33
	BMPR1B
	ESF1
	MPHOSPH1
	WFDC5
	CHPF
	SDHB
	TNFAIP8L3
	PROL1
	DTNBP1
	MPL
	CERKL
	SH3BGRL2
	SLC30A3
	FAM179A
	ENSG00000188743
	SSU72
	OR10G4
	GPR156
	CEP72
	OR1S2
	GABARAP
	TPSD1
	HRK
	ENSG00000203932
	DNAJC17
	PLXDC1
	SIP1
	CD276
	SNAP91
	CPA5
	HEG1
	ZMAT1
	ENSG00000205926
	MRPS18C
	AC002472.8
	AK3L1
	PRM2
	ENSG00000198266
	NLGN1
	MRGPRX2
	ENSG00000186649
	TNNI2
	ITGBL1
	SETX
	SPATA5
	ZNF677
	ZNF452
	ZNF24
	FAM178B
	SRP19
	ZNHIT3
	MYBBP1A
	TNNI3
	PI4K2A
	ARV1
	PSAP
	BAG5
	TRIM22
	ROD1
	ENSG00000197148
	MUC6
	BLOC1S2
	FLJ35943
	ENSG00000165650
	ENSG00000204914
	FLJ30820
	FAM98C
	SPCS1
	ODF4
	SMO
	CEND1
	CACNA2D1
	OPHN1
	HCK
	DGKK
	PIAS4
	SLC1A3
	GNG13
	TMEM219
	NDUFS5
	OR2AG2
	CHI3L2
	ENSG00000197010
	DEDD
	MMP12
	NOLA3
	SIX2
	CLEC1A
	EXOC3L2
	MAPK1IP1L
	OR5D18
	LYRM5
	PLAGL2
	ENSG00000186697
	SEMG1
	CDC37
	MPHOSPH10
	EIF3S8
	SEC23IP
	BRMS1
	TMEM37
	PGLS
	FZD6
	IL4
	NTS
	KCNV2
	RNF44
	MYH1
	FOXD3
	UBXN8
	PKNOX2
	RPS4X
	FAM13C1
	ATP5E
	PFKFB1
	GNGT1
	NUDT16L1
	LCE3D
	SNRPF
	SERF1A
	CD1D
	TTTY10
	FLJ40178
	ENSG00000176819
	ENSG00000177744
	KIAA0825
	SERHL
	TTC25
	CCDC121
	ATP6V1G3
	FAM46D
	PEX19
	ZNF449
	ENSG00000198684
	KDELC2
	IHPK2
	GSG1L
	FBXL15
	SULT1C2
	KRT4
	TTC30A
	OR4D2
	ENSG00000180437
	TRPM5
	RPL3
	ENSP00000348552
	BMP5
	SNX11
	CNTN6
	FLJ25006
	ADARB1
	TTLL8
	CA1
	OLFM4
	PCGF5
	DOT1L
	ENSG00000177839
	ABCC11
	UBA2
	CXCL17
	GALM
	MAPK8IP2
	NR5A1
	SPIRE1
	PDZK1
	ME1
	IVL
	GFM1
	CBLN2
	ALDH2
	SSR1
	ENSG00000180882
	ZSCAN4
	ZNF296
	FABP7
	IGHA1
	PLXNA1
	SUSD2
	GNPDA1
	LHFP
	OR4D5
	HMGB2
	ACIN1
	SLC29A2
	MATN2
	OR2W1
	TSPYL1
	ANAPC4
	KIAA1143
	ENSG00000198330
	PLEKHM2
	STOML1
	FAM149B1
	GPLD1
	ENSG00000184414
	PRB1
	HMGB4
	RLBP1
	EFTUD1
	ATXN3
	FGF12
	ENSP00000343802
	SCGB1D1
	ZNF687
	FZD10
	CTAG2
	CKAP2L
	RPL34
	CORO1A
	DAK
	TNFRSF12A
	GSTA2
	TMEM50A
	ENSG00000188500
	INF2
	HECTD3
	TRAV12-2
	FGF7
	TPCN1
	SNAPC4
	MOCOS
	PPP2R5B
	AKIRIN2
	NUF2
	HNRPH2
	PITPNA
	PLAG1
	ENSG00000171648
	ALOXE3
	APLP1
	ENSG00000167281
	IER3IP1
	ENSG00000170817
	KCNJ6
	ENSG00000206335
	MMP2
	RTCD1
	HEATR4
	PCTK2
	DSPP
	GRM4
	ZNF568
	TCEAL7
	NR2F6
	PCSK1N
	SPACA1
	LYPLA3
	ENSG00000197246
	HSPA4
	IL26
	PCOLCE
	ATP6V0E
	RWDD1
	ATP7A
	RBPMS2
	ENSG00000204924
	FAM36A
	DUS2L
	ARL2BP
	TPX2
	CMYA1
	KIAA2012
	UGP2
	NOL5A
	P2RY14
	EBNA1BP2
	SBNO1
	TCEAL1
	PPP2R5C
	ENSG00000198709
	HOXB3
	COQ7
	GFAP
	PSMA8
	RLTPR
	WNT8A
	UBL4B
	PXDN
	GRASP
	LDLR
	BMF
	SETBP1
	DDX18
	EDG2
	OXGR1
	PDZRN4
	TRIP4
	ENSG00000211701
	OR13C3
	ENSG00000206303
	SLC18A2
	LSM12
	HMGN4
	PLEKHB1
	FTO
	KIAA0157
	REEP5
	ENSG00000172261
	PIWIL3
	ENSG00000132075
	SPRR1A
	ZNF280C
	ENSP00000383736
	SLC25A1
	ENSG00000185641
	LRRC47
	OR14J1
	WDR41
	MAPKAPK5
	S1PR2
	MGC27345
	NT5C3
	FAM25
	MYH8
	SEMA4G
	ZNF25
	PTH
	KLHDC8B
	ENSG00000182281
	SIPA1L3
	KCNC3
	DBNDD1
	WDR21A
	ERCC6L
	FSTL4
	PDZD8
	NUFIP1
	SPATA18
	TNP2
	ENSG00000180065
	ENSP00000295246
	SSX5
	YTHDC1
	PRB4
	ENTPD1
	NOSTRIN
	TSC2
	ENSG00000198810
	GPR157
	PIM1
	FAM136A
	CPN2
	ENSG00000175086
	GOLGA4
	NOX1
	BMS1P5
	TTTY6
	FLJ34460
	PRKACG
	ASF1A
	NAT13
	YIPF4
	PDZD11
	RCOR2
	WBSCR27
	ERICH1
	BSDC1
	MFSD4
	GEMIN6
	PDIA6
	ENSG00000184827
	CTSW
	CAPRIN1
	LASS4
	MIB1
	PI3
	KCNA5
	FTSJ2
	ACTR10
	LRMP
	ADAMTS17
	CAMK2G
	ENSG00000180819
	PSENEN
	TAL1
	ENSG00000174092
	LSM2
	GGN
	SPATA3
	CD80
	MTMR4
	NFIL3
	CYP11A1
	FOXN1
	UACA
	FLJ36000
	NDUFS1
	MAP4
	LTV1
	GJC3
	EPS8L2
	INTS12
	MGC16169
	HABP2
	CCL26
	PNMA3
	MGAM
	NLRP8
	ENSG00000197583
	MAP6
	TMEM131
	KIR3DX1
	PDC
	SLC27A6
	CHMP5
	ANKRD18A
	NNAT
	UFC1
	ENSG00000164500
	GLIS2
	PLEKHG2
	FLJ43879
	EFCAB5
	IRF6
	OTTHUMP00000031602
	CENPT
	KCTD8
	RNF141
	ENSG00000183528
	IGSF9
	CHD9
	ENSG00000176377
	SRRM1
	OR4D1
	PKN3
	DYNC1LI2
	ENSP00000312008
	ENSG00000203742
	OR10X1
	NID1
	ABLIM3
	OR11G2
	LBP
	FKBP3
	PKIA
	AIM2
	SPANXN3
	LELP1
	OR4S1
	PARS2
	APOL5
	PSTK
	ENSG00000165851
	TMEM151B
	CA5B
	ARHGEF15
	POR
	CDC42BPA
	IFFO2
	ZC3HC1
	ENSG00000179702
	OTUB2
	MAGEC3
	S100A1L
	FAM133B
	ZNF774
	ZNF638
	GNA14
	ACOX3
	MEP1B
	GGCX
	ENSG00000179339
	LYSMD3
	CD226
	LDLRAD3
	NCR2
	SMARCAD1
	CCDC146
	CRYBA1
	LUZP2
	FLJ45032
	ATMIN
	STAM
	KIAA0552
	ENSG00000196985
	GPR62
	ZBTB7A
	KLC4
	ENSG00000177835
	hCG_1757335
	TRBV11-2
	EPHB6
	IPO9
	PAK4
	PANX2
	OR4B1
	IFIT2
	SEPW1
	GTSCR1
	MARCH6
	MRPL37
	CNTLN
	QRICH1
	DLG1
	GFPT2
	CALD1
	ENSG00000198050
	PALMD
	SAG
	XRN2
	ENSG00000196447
	OTOF
	ENSG00000182112
	ENSG00000197309
	PILRA
	ENSG00000197881
	SLC7A10
	RPH3AL
	CIDEB
	PCAF
	ENSG00000182139
	FDXACB1
	CCDC66
	ZNF354B
	FOXN4
	DMP1
	FLJ46261
	ENSG00000206368
	ENSG00000205566
	GRLF1
	ACCN1
	KRTCAP2
	SNAP29
	POLR3F
	MAMDC1
	KRT84
	CLEC3A
	CDH23
	OR2H1
	ANKRD13B
	DDX60L
	ENSG00000183822
	SYMPK
	CPNE3
	TUBG1
	ENSG00000172764
	MYO1C
	STAG3
	PAX9
	ERMN
	FLJ40432
	EPB41L1
	IL33
	WDR52
	FLJ39107
	ENSG00000188712
	SLC9A8
	KHDRBS2
	ENSG00000181271
	CRTAM
	FBXW10
	CEACAM20
	ZSCAN5C
	THOC3
	NLGN2
	ENSG00000181214
	DMAP1
	ENSG00000185117
	HNF4G
	IRS2
	SENP6
	NGFR
	ENSG00000180547
	SCRN2
	CCT6A
	RPS4Y2
	MYL6B
	TRHR
	TRBV23-1
	FLJ40032
	TCF7L2
	PPM1F
	ENSG00000129635
	ENSG00000168547
	GOLGA7
	MAGEC1
	FLJ75558
	DPEP3
	FLJ43917
	MFSD3
	SPRR2E
	CDK2AP2
	SLC5A6
	CAMK1
	DEXI
	TGFB1I1
	CIR
	KIRREL3
	CRABP1
	ENSG00000198672
	ZNF692
	ENSG00000187092
	ENSG00000142951
	ENSP00000373106
	CCDC39
	ENSG00000197537
	ASCC2
	BST1
	FAM115A
	BRI3
	ZMAT2
	EPYC
	FAM83B
	RSPH10B
	RHOD
	ENSG00000198247
	BMP8B
	PPP2R2C
	TAF12
	AMH
	GSTM1
	ENSG00000179349
	EIF2S3
	ENSG00000172257
	CACNG7
	ENPP5
	MT-ND6
	S100A11
	CLEC3B
	ENSG00000178351

## Sheet: Paper 2. DEGs
N=717	A1CF
	A2LD1
	ABCB11
	ABCD3
	ACAP3
	ACOT1
	ACSM4
	ADAD2
	ADIPOR2
	ADNP2
	AJAP1
	AKAP12
	ALDH3A2
	ALPK3
	ALS2
	ALX1
	AMBP
	AMMECR1
	AMPD2
	ANAPC1
	ANGPTL2
	ANKRD39
	ANXA13
	ANXA7
	AOX2P
	AP3S1
	APH1A
	APLN
	APOB
	AQP3
	ARGLU1
	ARHGAP12
	ARMC10
	ARMS2
	ARSK
	ASAP3
	ASXL2
	ATF6
	ATHL1
	ATP13A1
	ATP2B3
	ATP5G3
	ATP5I
	ATP6AP1L
	ATPAF1
	AVIL
	B3GALT2
	BAG1
	BAI2
	BARD1
	BAZ1A
	BCAS2
	BDNFOS
	BHLHE22
	BRF1
	BRP44L
	BRWD1
	BSDC1
	BTBD8
	BTN3A1
	BZW2
	C1QTNF1
	C2CD2L
	C3
	CADM4
	CALN1
	CAPZA1
	CARD11
	CASC4
	CASP10
	CASP2
	CBX1
	CCDC102B
	CCDC107
	CCDC108
	CCDC115
	CCDC135
	CCDC138
	CCDC142
	CCDC144A
	CCDC29
	CCDC6
	CCDC99
	CCNA1
	CCNB1
	CCNE2
	CCNH
	CD19
	CD244
	CD58
	CD99L2
	CDC20B
	CDC42
	CDX4
	CELA3A
	CHKB
	CHRD
	CHRNE
	CHST10
	CLCNKB
	CLDN16
	CLDN22
	CLEC12A
	CLEC4E
	CLIP4
	CNBD1
	CNKSR2
	CNNM2
	CNPY2
	COMMD4
	COMTD1
	COX4I1
	CRHR1
	CROCCL1
	CRYZL1
	CSHL1
	CSMD2
	CTAGE4
	CTGF
	CTNNAL1
	CTNND2
	CXCL12
	CYB561D1
	CYB561D2
	CYP2E1
	CYP2R1
	DAP3
	DAZAP2
	DCHS2
	DDOST
	DDX20
	DEDD
	DEFA10P
	DEFB113
	DENND2C
	DENND5B
	DHCR7
	DIO3
	DIRAS1
	DIS3L2
	DKFZp686O1327
	DNAJC9
	DNMT3B
	DOPEY1
	DPCR1
	DPF3
	DPY19L2P1
	DPY19L4
	DR1
	DSCR10
	DUSP1
	DUSP12
	ECHDC2
	ECHS1
	EEF1B2
	EGLN1
	EIF2C1
	EIF2C4
	EIF4E1B
	EIF4EBP2
	ELK1
	ENG
	EPAG
	EPHA5
	EPHB4
	EPX
	ERAP1
	ETV1
	F8A1
	F8A2
	FAM115A
	FAM115C
	FAM131A
	FAM193B
	FAM195A
	FAM38A
	FAM43B
	FAM55A
	FAM69A
	FAM72D
	FAM83H
	FBXL16
	FBXO27
	FBXO28
	FCN3
	FERMT3
	FGFR4
	FKSG2
	FLJ12825
	FLJ22536
	FLJ32065
	FLJ35220
	FLJ35946
	FLJ36848
	FLJ37543
	FLJ44635
	FLJ45445
	FLJ45983
	FLJ90757
	FLRT2
	FMN1
	FMO5
	FOXF1
	FOXO3
	FOXP1
	FOXP3
	FRMD5
	FSCN2
	FSTL4
	FTHL17
	FUCA2
	FUNDC1
	FUT3
	FZD5
	GAPT
	GCKR
	GCNT7
	GDF3
	GEMIN7
	GFOD1
	GIMAP1
	GJA8
	GJC3
	GLDN
	GNA13
	GNRH2
	GOLGA6L2
	GPAA1
	GPR101
	GPR176
	GPR182
	GPR32
	GPR88
	GPS2
	GRHL3
	GRIK4
	GRIN2A
	GRINL1A
	GSTM5
	GTF2A2
	GTF3C2
	GYS1
	H2AFV
	H2AFZ
	HBP1
	hCG_1776047
	hCG_1994695
	hCG_2039027
	hCG_2045830
	HEPACAM
	HEXIM1
	HIF1A
	HIST1H2AC
	HIST1H2BB
	HIST1H2BG
	HIST1H2BH
	HIST1H3J
	HIST1H4H
	HIST2H2AB
	HIST2H2BF
	HIST2H4B
	HIVEP1
	HLA-DOA
	HMGA2
	HMGCLL1
	HMGCS2
	HNRNPH2
	HOOK2
	HOPX
	HOXB2
	HOXC10
	HOXC11
	HOXD9
	HPX-2
	HRASLS5
	HS3ST3B1
	HS6ST3
	IGBP1
	IGFBP5
	IGFBPL1
	IGSF1
	IL17RA
	IL2
	IL28RA
	IL2RB
	ING3
	INPP5F
	INTS1
	INTS5
	IP6K2
	IRS4
	ITGA6
	ITPA
	IVNS1ABP
	JAZF1
	JDP2
	JOSD1
	KCNC2
	KCNJ6
	KCNS3
	KCNT1
	KCNT2
	KCTD5
	KDM5C
	KIAA0141
	KIAA0556
	KIAA1244
	KIAA1598
	KIAA1804
	KIAA2018
	KIDINS220
	KIT
	KLF5
	KLHL8
	KLK2
	KNTC1
	KPNA2
	KRBA1
	KRTAP10-5
	KRTAP12-2
	KRTAP13-2
	KRTAP19-4
	KRTAP9-9
	KRTCAP2
	LACTB2
	LAMA4
	LAMC3
	LANCL3
	LHX3
	LIG1
	LILRB1
	LIN37
	LOXL2
	LPCAT4
	LPL
	LRDD
	LRRC2
	LRRC45
	LRRC50
	LRRIQ1
	LRWD1
	LSM6
	MAGEB1
	MAGEC3
	MAGEL2
	MAN1B1
	MAN2C1
	MAP7D1
	MARCH3
	MBD2
	MBIP
	MCF2
	MCF2L2
	MCFD2
	MCTS1
	ME3
	MED14
	MEF2B
	MESP2
	MGC16275
	MGC21881
	MIA2
	MICA
	MICAL3
	MKL1
	MLC1
	MLXIP
	MMD2
	MOCOS
	MORC2
	MORF4L2
	MORN1
	MPP2
	MPV17
	MRGPRX2
	MRPL11
	MRPL16
	MRPL20
	MRPL4
	MRPS18C
	MS4A4A
	MT3
	MTMR11
	MUL1
	MUM1
	MYL10
	MYO1A
	MYO5B
	MYO5C
	MYOD1
	NAGA
	NAGLU
	NANOG
	NAT8L
	NCR1
	NCR3
	NCRNA00086
	NCRNA00087
	NCRNA00171
	NDOR1
	NDUFB6
	NECAB1
	NECAP2
	NEURL
	NFKBIA
	NIT2
	NLGN1
	NME2
	NME3
	NMNAT1
	NNMT
	NOL10
	NPB
	NSMAF
	NT5C
	NT5C1B
	NUMA1
	NUP210
	NXF5
	NXPH1
	OBP2A
	ODF4
	ODZ1
	OLIG1
	OR1M1
	OR2C1
	OR2H1
	OR3A3
	OR4C46
	OR4Q3
	OR51A2
	OR51G1
	OR51I2
	OR51Q1
	OR6T1
	OR8K1
	OSBPL11
	OSGIN2
	OTUD1
	OTUD5
	P4HB
	PABPC3
	PABPCP2
	PATL2
	PCDH11X
	PCDHGC4
	PCNX
	PCSK7
	PDC
	PDE11A
	PDGFRL
	PDHA1
	PDIA5
	PDK3
	PDLIM5
	PEX14
	PGA3
	PHB
	PHF19
	PHTF2
	PHYHIP
	PI4KA
	PI4KB
	PIGS
	PIH1D1
	PILRB
	PKD2L1
	PLA2G10
	PLA2G16
	PLA2G2A
	PLAA
	PLAUR
	PLCB4
	PLCH1
	PLCL2
	PLEC1
	PLEKHG2
	PLSCR5
	PMS2L2
	POGK
	POLE2
	POLR2G
	POM121L10P
	PPHLN1
	PPIA
	PPIL4
	PPM1E
	PPP1R12A
	PPP1R3C
	PPP4C
	PRB4
	PRDX1
	PRKD3
	PRODH
	PROZ
	PRPSAP2
	PRSS12
	PSMA1
	PSMA2
	PSMG4
	PTP4A1
	PTPN1
	PTPN7
	PTPRM
	PTTG3P
	QRFP
	QRSL1
	RAB5A
	RAB9P1
	RAD9B
	RAG1AP1
	RAN
	RAP2C
	RASAL2
	RASD1
	RASGRP3
	RASSF4
	RECQL4
	RER1
	REXO1L1
	RGS1
	RGS10
	RGS5
	RHOT2
	RING1
	RLTPR
	RNASE10
	RNF139
	RNF14
	RNF19B
	RNF212
	RNF34
	ROR2
	RP4-662A9.2
	RPL17
	RPL18
	RPL24
	RPL30
	RPN2
	RPS15
	RPS16
	RPS26
	RPS4Y1
	RRAGA
	RRP8
	RRS1
	RSPH1
	RXFP1
	S100A11
	S100A13
	SAFB2
	SAMD13
	SASH1
	SBF1
	SC4MOL
	SCARB1
	SCARNA12
	SCARNA13
	SCN2A
	SCRIB
	SDC2
	SEC13
	SEH1L
	SEPP1
	SERF1B
	SERGEF
	SERPINA3
	SERPINA4
	SESN3
	SFTA2
	SGSM2
	SH3KBP1
	SIN3B
	SIVA1
	SLC11A2
	SLC17A9
	SLC18A2
	SLC22A5
	SLC30A3
	SLC40A1
	SLC6A15
	SLCO1B1
	SLFN12L
	SLK
	SMARCAL1
	SMPD4
	SNAI1
	SNHG1
	SNORA36B
	SNORA58
	SNORA70B
	SNURF
	SOBP
	SOX18
	SOX3
	SP3
	SRCRB4D
	SSBP4
	SSU72
	ST6GALNAC5
	STIL
	STXBP6
	SUCLA2
	SULT1A4
	SUMO3
	SUSD1
	SYNGR3
	SYNPO
	TAAR5
	TACO1
	TAF5L
	TAPBP
	TAS2R50
	TBC1D9B
	TCEB3
	TCF15
	TCTEX1D4
	TERF2
	TES
	TEX13A
	TEX15
	TFEB
	TGFA
	THRA
	TIAL1
	TMED7-TICAM2
	TMEM120B
	TMEM126A
	TMEM150C
	TMEM165
	TMEM201
	TMEM204
	TMEM45B
	TNRC6C
	TNXB
	TOR1AIP1
	TOR3A
	TP53TG3
	TPD52L3
	TPR
	TRAF3IP3
	TREX2
	TRIL
	TRIM13
	TRIM35
	TRIM47
	TRIM55
	TRIM63
	TRPC4
	TRPC6
	TSG101
	TSPAN13
	TSPAN15
	TTC35
	TTC39C
	TTPAL
	TUBB2B
	TUBGCP6
	TXLNA
	TXNRD3IT1
	UBE2A
	UBXN1
	UHRF1BP1L
	UMODL1
	UNC5A
	UNQ5840
	VAC14
	VN1R3
	VPS16
	VPS36
	VRK2
	VTN
	VWA3A
	VWA5A
	VWA5B1
	VWC2
	WASH1
	WDHD1
	WDR24
	WDR82
	WDR87
	WHAMML1
	WIBG
	WNT4
	XBP1
	YPEL1
	ZAK
	ZBTB22
	ZCCHC18
	ZCCHC23
	ZCWPW2
	ZFAND2A
	ZFAND2B
	ZFAT
	ZFYVE26
	ZMIZ2
	ZMYM3
	ZNF154
	ZNF193
	ZNF229
	ZNF266
	ZNF280C
	ZNF343
	ZNF354B
	ZNF419
	ZNF423
	ZNF432
	ZNF442
	ZNF529
	ZNF572
	ZNF608
	ZNF658
	ZNF671
	ZNF71
	ZNF74
	ZNF770
	ZSCAN5C

## Sheet: Paper 3. DEGs
N=554	AAMP
	AATK
	ABCC3
	ABCC5
	ABCC6
	ACAP3
	ACER2
	ACTB
	ACTR2
	ADAM15
	ADAT2
	AHCTF1
	AHSA1
	AIF1L
	ALKBH7
	AMMECR1
	ANAPC11
	ANKFY1
	ANKRD13D
	ANO7
	AP2A1
	APEH
	APMAP
	APOA1BP
	APOBEC3G
	APOBR
	APOPT1
	ARAF
	ARAP2
	ARHGAP30
	ARHGEF15
	ARHGEF2
	ARL17B
	ARPC1B
	ASXL2
	ATAD1
	ATP10A
	ATP5G3
	ATP7A
	ATP7B
	ATRAID
	BACH2
	BAIAP2-AS1
	BAP1
	BCOR
	BRK1
	BST2
	BUD31
	BZW2
	CA2
	CAMKK2
	CAND1
	CAPG
	CAPN1
	CAPNS1
	CAPZA1
	CBS
	CCDC104
	CCDC14
	CCDC9
	CCND3
	CCNT1
	CD19
	CD300C
	CD48
	CD74
	CD81
	CD8B
	CDH24
	CDIPT
	CDK11B
	CDKN2A
	CENPB
	CENPO
	CEP290
	CFL1
	CHD2
	CHD4
	CHRNA5
	CLDN24
	CLK1
	CLRN1-AS1
	CMTM3
	CNOT6L
	CNOT7
	CNPY3
	COA5
	COMT
	COX1
	COX7B2
	CREB3L2
	CRHR1-IT1
	CRLF3
	CROCCP2
	CSTB
	CTTN
	CYFIP2
	CYP2F1
	CYTH2
	DBNL
	DCAF6
	DCHS2
	DDX18
	DDX21
	DEDD2
	DENND1A
	DGAT2
	DHCR7
	DHRS4
	DHTKD1
	DIDO1
	DIS3L
	DLEU1
	DLEU2L
	DNAH2
	DOCK10
	DOCK2
	DPF2
	DPP9-AS1
	DPY19L4
	DPYSL4
	DRP2
	DSCR10
	DTNBP1
	DYNC2LI1
	EAPP
	ECE1
	ECI1
	EDA
	EEF1A1
	EEF2
	EGFEM1P
	EHMT1
	EIF3F
	EIF3G
	EIF3K
	ELFN2
	ELN
	EMC4
	ENO1
	ERP29
	ESYT1
	EWSR1
	FAM172BP
	FAM185A
	FAM230B
	FAM60A
	FASTKD5
	FBLL1
	FBXO38
	FBXO7
	FCGRT
	FIBP
	FLII
	FMNL1
	FOSB
	FOXI2
	FOXI3
	FOXO3
	FOXP1
	FRAT1
	FRYL
	FTH1
	FUT7
	FXR2
	GAA
	GABBR1
	GABRA1
	GAL
	GALNT1
	GEMIN4
	GFI1B
	GGA1
	GHSR
	GIPR
	GJC3
	GLB1
	GLTSCR2
	GLUD1
	GNA13
	GNB2
	GNB2L1
	GNG13
	GNG8
	GOPC
	GP1BB
	GPC1
	GPC3
	GPD2
	GPR142
	GPR158-AS1
	GPR55
	GPR62
	GREB1
	GRIK5
	GRINA
	GSTK1
	GSTM5
	HAND1
	HCFC2
	HCK
	HERC4
	HIF1A
	HIGD2A
	HIPK2
	HIRA
	HLA-A
	HLA-DMA
	HLA-DMB
	HLA-G
	HNRNPA1L2
	HNRNPDL
	HOGA1
	HRASLS5
	HS1BP3
	HVCN1
	ID4
	IL6ST
	ISCA1
	ITGB1BP1
	ITGB2
	JAK2
	JAKMIP3
	KCNH2
	KCNQ2
	KIAA1598
	KIAA1804
	KIF20B
	KIR3DX1
	KISS1
	KLK10
	KLK3
	KRBA2
	KRT19
	KRTAP10-10
	KRTAP10-5
	KRTAP10-9
	KRTAP12-2
	KRTAP3-3
	KRTAP4-1
	KRTAP4-11
	L2HGDH
	LANCL3
	LARP1B
	LCK
	LCN2
	LENG8
	LGALS9
	LGALS9C
	LGI3
	LINC00324
	LINC00478
	LINC00592
	LINC00641
	LINC00923
	LMNTD2
	LRP10
	LRPAP1
	LRRFIP1
	LSM4
	LSP1
	LTBR
	LY6E
	LYPLA2
	LYST
	MAF1
	MAGEL2
	MAN2B1
	MAP7D1
	MAPK14
	MAPT-IT1
	MAST3
	MBD2
	METTL4
	MGAT1
	MKL2
	MLXIP
	MMD
	MORF4L2
	MPC1
	MPZL3
	MRFAP1
	MRPL20
	MRPL23
	MRPS18C
	MST4
	MYOF
	N4BP2
	NABP1
	NADK
	NAGK
	NAT8L
	NCAM2
	NCF4
	NCSTN
	ND2
	ND3
	NDUFA5
	NDUFS2
	NGFRAP1
	NGLY1
	NHLH2
	NHP2L1
	NLK
	NOP56
	NPAS3
	NPIPB3
	NQO2
	NRADDP
	NSMCE1
	NUCKS1
	NUP35
	NUP54
	NUP62
	NYNRIN
	ODF3L2
	OLFML2A
	OOEP
	OR10G4
	OR10G9
	OR2A42
	OR51B5
	OR51E2
	OR51I2
	OR5L2
	OR7E14P
	OR8U1
	ORMDL2
	PALLD
	PARP2
	PAXBP1
	PCBP1
	PCDH15
	PCNX
	PDHA1
	PDLIM2
	PDXK
	PEG10
	PF4
	PF4V1
	PFKFB2
	PGC
	PGD
	PGRMC1
	PHB
	PJA2
	PLCB4
	PLEC
	PLEKHB2
	PMS1
	POLB
	POLR2G
	POU2F2
	PPARGC1B
	PPBP
	PPIL4
	PPIP5K2
	PPP1R7
	PQLC2
	PRDX1
	PRKACA
	PRKACB
	PRKAR2B
	PRKCSH
	PSAP
	PSMB5
	PSMB8
	PSMC3
	PSMD9
	PSME1
	PSME4
	PTPN22
	PTPRC
	RAB12
	RAB34
	RAB3GAP2
	RAB43
	RABEPK
	RABGAP1L
	RAC2
	RALY
	RASSF2
	RBM14
	RBM22
	RBM3
	RCOR3
	RETSAT
	RGS14
	RHOG
	RIOK3
	RN7SK
	RNA28S5
	RNASET2
	RNU105A
	ROCK1
	RPA1
	RPA2
	RPA3OS
	RPL10
	RPL10L
	RPL19P12
	RPL21
	RPL29
	RPL29P2
	RPL31
	RPL32
	RPL5
	RPP25L
	RPS18
	RPS2
	RPS2P32
	RPS3
	RPS6KA1
	RPS6KA3
	RRAGA
	RUFY2
	RYBP
	SAMD4A
	SAMHD1
	SAP30BP
	SCARNA16
	SCARNA5
	SDHA
	SDHD
	SEC13
	SELPLG
	SENP7
	SEPW1
	SET
	SGMS1
	SH2B3
	SH3BP5
	SH3GL3
	SH3YL1
	SHARPIN
	SHISA5
	SIRPG
	SLC25A11
	SLC25A37
	SLC25A6
	SLC2A5
	SLC38A1
	SLC40A1
	SLC5A3
	SLC7A11
	SMC5
	SMIM2
	SMIM5
	SMPD1
	SNORA28
	SNORA73A
	SNORA74B
	SNORA81
	SNORD15A
	SNORD17
	SNORD3B-1
	SNRPB
	SNTB2
	SON
	SOX12
	SOX3
	SP100
	SP3
	SPAG7
	SPG11
	SPRR2F
	SRP72
	SSR1
	SSR2
	ST13
	STXBP3
	SUB1
	SUCLA2
	SUCLG1
	SUN2
	TARDBP
	TAS2R30
	TAT
	TBCC
	TBXA2R
	TCAIM
	TCEANC
	TCF15
	TCP1
	TEX41
	THEMIS2
	TIMM23B
	TKT
	TMED7-TICAM2
	TMEM123
	TMEM150B
	TMEM168
	TMEM179B
	TMEM201
	TMEM217
	TMEM65
	TMSB10
	TNPO2
	TNRC6C
	TNS1
	TOMM20L
	TOMM7
	TPT1P8
	TRIB1
	TRIM15
	TRIOBP
	TRPC6
	TSHB
	TSR3
	TTTY14
	TWF2
	TXLNGY
	TYK2
	UBE2L6
	UBE2Z
	UGT8
	ULK2
	UMODL1
	USF2
	USP33
	USP37
	USP9Y
	UST
	UTRN
	VAV1
	VPS13A
	VPS13D
	WASF2
	WBP2NL
	XAF1
	XPO6
	YTHDC2
	ZASP
	ZBED5
	ZDHHC2
	ZDHHC7
	ZEB2
	ZFR
	ZKSCAN7
	ZMAT5
	ZMYM1
	ZMYM2
	ZMYM6NB
	ZMYND11
	ZNF204P
	ZNF267
	ZNF516
	ZNF555
	ZNF581
	ZNF605
	ZNF622
	ZNF770
	ZNF865
	ZNF92

## Sheet: Paper 4. DEGs
N=2231	PPP1CB
	HIF1A
	DDX3X
	ELF1
	PELI1
	IFIT2
	BOD1L1
	TXNRD1
	SNAP23
	CD46
	CDC42SE1
	HSPA5
	TMEM154
	MX2
	DDX58
	RPS6KA3
	CNN2
	PIK3AP1
	PICALM
	CLEC7A
	RAB6A
	SRSF5
	MYD88
	TRAFD1
	WARS
	EXOC5
	RGS18
	APP
	CNEP1R1
	PPM1B
	DENND5A
	XAF1
	MAP2K4
	PTP4A1
	ELOVL5
	CCR2
	ADCY7
	PARP14
	SNX18
	SP3
	ARRDC3
	PDE4B
	GBP1
	LMNB1
	RCBTB2
	NBN
	STAT1
	WDR1
	CAPZA1
	MAT2A
	MCL1
	TMX1
	IL6R
	RASSF5
	STEAP4
	GALC
	ZNF655
	ACTB
	CTNNB1
	LAMP2
	TRIM22
	TMEM170A
	PPT1
	LUC7L3
	TMBIM6
	MPEG1
	KIF1B
	MORC3
	BMI1
	P4HB
	CRLF3
	SHOC2
	LOC100288142
	UBXN4
	CNOT8
	APOL2
	SLC31A2
	ARID4B
	LEMD3
	FLI1
	VPS35
	BCL10
	PARP9
	TAB2
	PAPOLA
	CAPRIN1
	JAK1
	USO1
	MAP3K2
	F2RL1
	ERBB2IP
	BCL6
	HNRNPK
	IFNGR1
	ATP6V1B2
	ARHGAP25
	BTN3A1
	NDRG3
	GALNT7
	DSC2
	HMOX1
	NCOA7
	TMEM30A
	GOLGA8A
	NECAP1
	RRM2B
	EIF4H
	AMICA1
	IQGAP1
	RB1
	MLL3
	CCNG1
	NCOA4
	PNRC2
	DDX17
	AP3M1
	TAGAP
	TNKS2
	KIF5B
	STX11
	SLAMF6
	CASP4
	OXR1
	ROCK1
	RNF141
	TMED7
	HNRNPU-AS1
	MSL2
	BTBD10
	SACM1L
	SVIL
	ALOX5
	HMGB1
	SDPR
	RBM47
	PPP4R1
	ATF7IP
	MAX
	FCGR3A
	SMEK2
	ABHD3
	ST8SIA4
	COL4A3BP
	AIDA
	NADK
	CORO1C
	SORD
	PITPNB
	TOMM20
	LIPA
	TCF12
	SIGLEC10
	IST1
	WIPF1
	LOC645954
	TLK1
	COTL1
	PRKAR1A
	C9orf72
	TOP1
	FYTTD1
	NUMB
	AMPD3
	NUP153
	KLHL5
	MED13
	EIF5
	DNAJB6
	ADAM10
	TM9SF3
	CD164
	RTN3
	ARHGAP9
	FMR1
	GPBP1
	SPTLC1
	PRKAR2B
	TPD52L2
	TBC1D23
	CASP8
	ACTN1
	PTBP3
	TLR8
	WLS
	CYBRD1
	EIF4B
	SOS2
	F13A1
	RASA1
	PHF5A
	ERGIC1
	HSDL2
	ZNHIT6
	GIMAP6
	JAN1
	SS18
	RPS6KA5
	RIT1
	CLTC
	DUSP1
	SAT1
	PECAM1
	RNF19A
	IRF1
	VPS4B
	MAN1A1
	GK
	MLLT10
	PPM1D
	LEF1
	TMEM123
	ZMPSTE24
	BAZ1A
	WSB2
	FAM129A
	CXCR1
	PGRMC1
	SELL
	CLINT1
	TCF4
	FRYL
	ACSL1
	TADA2B
	PGS1
	ABI1
	GOLPH3
	ADAR
	WTAP
	IKBIP
	CEBPD
	BTG2
	OSBP
	IQGAP2
	MAPRE1
	SLC2A14
	NDEL1
	PTTG1IP
	HIST1H2AC
	ARL6IP1
	PSAP
	PSEN1
	LBR
	ZC3HAV1
	MCTP2
	NCOA1
	RFC5
	PACSIN2
	MAP1LC3B
	SLC11A1
	DMTF1
	EZR
	CBWD1
	PISD
	FUCA1
	EFR3A
	SRSF1
	CELF2
	PRKACB
	VASP
	EPS15
	ASAH1
	IGHM
	HBP1
	KLHL12
	LOC100509484
	CKAP2
	STXBP5
	CHST15
	MFSD1
	SDCBP
	WSB1
	BZW1
	TOR1AIP1
	UBE2J1
	MEFV
	FLOT2
	KIAA0040
	STARD7
	KLF7
	DNAJC10
	WAC
	CPPED1
	RAD23B
	ATP5A1
	KLHL2
	RALB
	RRN3
	FOSL2
	ANP32A
	HERC3
	SGK1
	TMBIM1
	GPD2
	TSC22D3
	TCEA1
	ATP6V1A
	TMOD3
	GIT2
	HIATL1
	RAB3GAP1
	IRF8
	STX3
	SCYL2
	IPCEF1
	APPL2
	PIK3CB
	KLHL8
	MXD1
	RAB7A
	FPR2
	ANKRD28
	AGTPBP1
	TNFRSF10C
	DTX3L
	QKI
	SMARCA2
	DGKA
	C1orf38
	CXXC1
	MAEA
	HPSE
	MIER1
	CERS2
	GNAI2
	EPB41L3
	PHC3
	WDR45L
	LILRA5
	IL1RN
	NBR1
	TLR4
	IL13RA1
	MAPRE2
	PKM
	PTCD3
	PAPOLG
	ATAD1
	TMEM2
	MGAT2
	RBL2
	SRPK2
	EIF4A2
	B3GNT2
	PRNP
	TICAM2
	MAP7
	DAZAP2
	EED
	MAP3K7
	PATL1
	STAT5B
	TLE4
	ZDHHC2
	HSPA8
	ARFIP1
	SERP1
	GYG1
	CREB1
	PCTP
	AQP3
	CEP170
	CANX
	PPP4R2
	CDC40
	SLC39A9
	TTC3
	CCDC47
	CCNY
	HSPA9
	SSFA2
	LOC646214
	CREBRF
	YTHDF1
	HCLS1
	ZBTB2
	LIMK2
	ZNF384
	YTHDF3
	NIN
	MIR4680
	SEC24C
	REEP5
	CNDP2
	FAM65B
	UBE2I
	SUZ12
	KDM3B
	NONO
	LOC100507699
	CALU
	RBM48
	DDX26B
	PPIF
	ELF2
	INPP5D
	MSL1
	CSNK1D
	TAGLN2
	MME
	ICAM1
	RGL2
	SLC16A3
	BIVM-ERCC5
	USP3
	SPTBN1
	TUBGCP3
	POLR2C
	KCTD12
	RNF145
	CNST
	NOTCH2
	CUL4B
	TNFSF10
	CLK1
	TPM3
	SPAG9
	SSR1
	RAB11FIP1
	TPRG1L
	IKBKB
	ITGAM
	ZMYM6
	STX12
	LILRA2
	FCGR2A
	TNFAIP2
	KIDINS220
	UBE4A
	CASP1
	HAL
	ETV6
	KCNE3
	CLIP4
	CHSY1
	TRAPPC11
	NECAP2
	ALDH9A1
	STAU1
	TGFBR2
	AMD1
	SLC3A2
	CCDC69
	GNAQ
	ANKRD13A
	DDX3Y
	UEVLD
	CREG1
	DICER1
	TFDP1
	RNF19B
	SLC18B1
	SHISA5
	RHOA
	ANP32E
	SQSTM1
	EIF4G2
	RPS6KA1
	C5orf15
	MLX
	ABHD16A
	TMEM140
	SEC24B
	YWHAZ
	FNDC3A
	NR3C1
	ABCG1
	CAB39
	CFLAR
	ZFAND6
	POLK
	ZBTB11
	ORC2
	JARID2
	NSUN2
	EXOC6
	STRN3
	TUBB
	FAM160B1
	GXYLT1
	DAPP1
	RICTOR
	PTAFR
	CSNK1A1
	MGAM
	FBXO3
	ARL11
	MBOAT7
	FCAR
	TM9SF2
	ZNF516
	LILRB1
	FAM175B
	TUBB1
	RNGTT
	HCK
	ST6GALNAC2
	NRD1
	FAM214A
	HCP5
	EPC1
	C5orf22
	HCAR2
	IFNAR2
	GDI2
	USP10
	LCP1
	KIAA1598
	MAN1C1
	MAN2A2
	PEA15
	OAZ2
	FCRL1
	CELF1
	SUGP1
	TRERF1
	RABL3
	ADRBK2
	MST4
	SNX10
	DCTN4
	SLC39A1
	GOLGA7
	TACC3
	RAB5C
	LYSMD3
	FAM60A
	ARPC5
	ADPGK
	SH2B3
	METTL21D
	ZFP106
	HIPK3
	IRF9
	UQCRC1
	MBNL2
	CDC42SE2
	PLAUR
	ADM
	KIAA0494
	DLG1
	LRRC4
	SETX
	FBXO28
	PRKCD
	CPD
	CDIPT
	LAT2
	PGM2
	ZNF238
	KDM4C
	ECE1
	UBASH3B
	RERE
	DNM1L
	VNN1
	CRIPAK
	ATF6
	LYN
	C5AR1
	RAF1
	EEF1E1-MUTED
	HLA-E
	NCOA3
	ARCN1
	G3BP1
	BIN2
	STX7
	SRSF6
	NUP50
	RBCK1
	WDFY3
	ACVR1
	SCOC
	PNRC1
	PRUNE
	VMP1
	SLC31A1
	RFX7
	CBX5
	PIK3R5
	HIST1H2AG
	TRIM4
	HERC1
	CRCP
	UBQLN2
	DEK
	SELPLG
	NHSL2
	EIF4E
	EIF5A
	ASAP1
	STK24
	MFNG
	NXF1
	RUNDC1
	HMGCR
	CBFA2T2
	NFE2L2
	PUM2
	PTGER4
	FKBP15
	STX17
	SH3BGRL2
	MKNK1
	NT5C2
	ARID1B
	OSBPL2
	HNRNPL
	ZNF140
	ZNF326
	SAMHD1
	SEC23IP
	POGK
	TRPC4AP
	GNS
	ABCD3
	TINF2
	PDXDC1
	PGAM1
	TRA2A
	TSC22D1
	ZNF641
	FUT7
	DUSP3
	RAB14
	STX16
	NEXN
	CSTF2T
	ARID1A
	SLC38A2
	RAPGEF2
	CD28
	LANCL1
	TMEM165
	TRIB2
	RALA
	SENP7
	MED23
	MVP
	DOCK5
	STK3
	PAFAH1B1
	CAPZB
	LMBR1
	PRMT2
	PDE8A
	SP100
	AQP9
	NUS1
	WDR48
	TOR1AIP2
	DDHD1
	CD300LF
	AGPS
	LOC100509323
	LOC645166
	GLT1D1
	SMAP2
	PPP6R3
	RAB5A
	PABPC4
	STAT5A
	DBT
	FBXO11
	ZNF642
	APLP2
	ABTB1
	FNIP1
	TRIM8
	YIPF1
	SDHC
	FHL1
	LPCAT3
	ARHGAP26
	PHC2
	NFYC
	MAPK14
	SYPL1
	TRIM34
	PKP4
	PAK1
	TRIP12
	TMEM245
	NR2C1
	RNF220
	ARL8B
	LMAN2L
	ZNF33A
	ABHD5
	NR1H2
	HIST1H2BD
	PNISR
	SP140
	DEDD
	SLC17A5
	TNFRSF1A
	STAT3
	F11R
	TSHZ3
	PCYT1A
	FAM76B
	CCDC14
	INTS9
	ELAVL1
	INSIG1
	RBM23
	UPF2
	IRAK4
	C20orf3
	ARHGAP12
	TPM4
	UBR3
	CARD8
	MDN1
	PDS5A
	BANK1
	KIAA0430
	CREB5
	NF1
	UBQLN1
	UBE2D3
	ETS2
	SP1
	DAGLB
	ARHGAP19
	BMP6
	EMR2
	BANP
	SOAT1
	ZHX1-C8ORF76
	PRR13
	RRM1
	FAM91A1
	GAB1
	CARKD
	C1orf43
	HUS1
	MAPK1
	TWF1
	PRPS2
	NMNAT1
	TBC1D4
	SNX1
	ATP6V0D1
	NDUFS1
	POGLUT1
	ACPL2
	EIF5B
	LILRA6
	FAM13B
	MTM1
	UNC119
	ST13
	PRDM1
	VAMP4
	ABHD2
	PBXIP1
	CD37
	NOD2
	SPTY2D1
	NMT2
	CXCR2
	EIF2S1
	CASP2
	SNAPC3
	SERPINA1
	THBS1
	NAA50
	ASAP2
	HDAC1
	HSD17B4
	TDRD3
	FCHSD2
	IL2RA
	DBNL
	CASC4
	CALCOCO2
	IL23A
	NFYA
	SNRNP48
	CDK4
	ITPRIP
	CCDC144A
	IQSEC1
	GLO1
	HPCAL1
	OS9
	NUB1
	TLR6
	NCF1
	RCSD1
	POLD3
	KIAA1324
	MCM4
	VAV3
	JMJD6
	RNF41
	KDSR
	TSG101
	GOLPH3L
	AP1G1
	MGAT1
	CD97
	SEC24A
	LOC100653194
	ZNF280D
	RNMT
	IBTK
	RBM22
	SIRPB2
	BRD1
	MTMR2
	BTN2A1
	CSNK1G1
	PXN
	SYNRG
	TSEN34
	NAB1
	QARS
	SLA
	MBTD1
	CHMP3
	RNF122
	OXA1L
	HIST1H4A
	INTS7
	RNASEL
	RIC8A
	NT5C3
	ARL1
	C6orf62
	WDR47
	C2orf68
	UVRAG
	SLFN5
	ZNF434
	RAB11A
	ZFAND5
	OGFOD1
	CD14
	ZNF155
	MID1IP1
	SLC16A1
	TGFBR1
	TESK2
	ABHD10
	VPS36
	PIM2
	PDIA6
	CCR6
	FOPNL
	CRTAP
	RNF24
	LRIG1
	MOB1A
	ZNF207
	FMNL1
	MTF2
	KDELR1
	TNFSF12
	TM9SF4
	METTL16
	BBS9
	FLOT1
	UBTD2
	NFATC1
	MR1
	CLPTM1
	FRMD4B
	PSMD5
	ZXDC
	SPEN
	PFKFB4
	CTSO
	DHX8
	SLC25A40
	MAFB
	RBM26
	AIM1
	HIST2H2BE
	GRK6
	COG5
	GADD45B
	STK38L
	TRIM27
	TAPBP
	GAPVD1
	SLC44A2
	NRBP1
	TCF20
	CPQ
	AP3S2
	TTLL4
	PDK3
	CEACAM3
	NMT1
	CEP68
	TRIO
	CDA
	VAPB
	CNOT10
	SENP2
	PRMT3
	PLEKHB2
	TYW5
	SURF4
	PARP2
	NLK
	IL10RA
	SRPR
	CD93
	MXD3
	HADHA
	RUFY1
	PRCP
	CPEB4
	MYO9B
	C6orf120
	TRIM32
	LATS2
	FAM122A
	ZFYVE27
	TRIM5
	IL16
	JAK3
	TIAL1
	FOS
	DNAJB1
	DENND4A
	LILRA1
	PEX1
	BMX
	PPM1F
	NAA30
	CD22
	DOK1
	MIA3
	ENTPD4
	ZNF436
	GNB2
	DGAT2
	TLE3
	CASS4
	RARA
	TNNT3
	AASDH
	PDCD6IP
	RTN1
	PHACTR2
	IFT52
	SLCO3A1
	CPEB2
	INADL
	SEL1L3
	ZNF410
	IFT57
	TUBD1
	SH3BP5L
	FAM45A
	FAM111A
	AGL
	SIRT7
	DAP
	ABCA1
	ARNTL
	CEP57
	IL4R
	UXS1
	PPAPDC1B
	RASSF2
	XRN2
	TRIM38
	RIPK1
	OXCT1
	CHST11
	CBR1
	MFF
	PXK
	SHPRH
	TRNT1
	USF1
	AGPAT4
	ITM2C
	SLC25A11
	SPATA5L1
	AKAP9
	PDIA5
	RHOG
	BMP8B
	BTBD1
	SMAP1
	COMT
	CMTM3
	ZFPL1
	LSP1
	VOPP1
	MDM2
	CD74
	GORASP1
	NFAM1
	FCGRT
	ZKSCAN5
	NPTN
	MYO1F
	RPN1
	KDM6B
	DBP
	TACC1
	UBE2H
	FPR3
	TBC1D1
	RBM15
	BSDC1
	RIF1
	AKTIP
	KDM2B
	ZNF451
	CFP
	RAB9B
	ZNF691
	PPP4C
	MCCC1
	CAMK2G
	SERINC5
	APPL1
	ZNF341
	CSF3R
	TSPAN31
	ROCK2
	DNAJA3
	RIPK3
	EPS15L1
	MRPS28
	COPS7A
	P2RY12
	VPS13D
	MED8
	COMMD3
	SMURF1
	PGM2L1
	SLC39A8
	VDR
	APAF1
	SSR3
	ATRX
	TNFRSF1B
	ELMO1
	ZNF569
	CLDN23
	SYCP2L
	PDLIM1
	COPG1
	SERPINB9
	WDR85
	CPSF1
	DEDD2
	YIPF3
	SLC16A6
	DIP2B
	IL10RB
	DARS2
	UBXN7
	MCPH1
	LOC128322
	NUDT4
	FAM70A
	EIF3C
	GBA
	GLT25D1
	ZADH2
	COPE
	STIM2
	SCYL1
	TMEM127
	UBE2Q2
	LRRC25
	MAP3K5
	MOB3A
	PUS7
	C15orf57
	CTDSP2
	IDS
	CPAMD8
	GABARAPL1
	ACTRT1
	CDK11A
	LOC100287290
	TRIM69
	IP6K1
	MYADM
	CHTOP
	SYTL3
	ST3GAL2
	GRAMD1A
	OGFR
	ORAI2
	RAB37
	CNOT1
	GPSM3
	GPR77
	SLC25A12
	SH3BGRL3
	TMED4
	KPNA1
	BCL7B
	AP5B1
	PTPDC1
	UMPS
	CNPY3
	CACNG6
	COPZ1
	RAB11FIP3
	DPF2
	DCP1A
	FAM120B
	POLR2E
	KDM4A
	C7orf60
	NCOA2
	RNF214
	LOC100288963
	IRF2BPL
	TM9SF1
	GDE1
	ZC3H14
	THOC5
	GPATCH3
	RTF1
	UGDH
	YBX1
	DNAJB12
	FKBP1A
	GALNS
	PPP6C
	DCUN1D1
	CLIC4
	SUPT4H1
	PRPF3
	C14orf133
	GIGYF2
	ZDHHC17
	FAM89B
	ZFAND3
	SF3A1
	MT1X
	ADARB1
	COPS6
	ME1
	TAF5L
	LMLN
	SMARCD3
	FAM102A
	PPP2R5D
	IGF1R
	CPSF4
	PRPF4
	TMED9
	FXYD6
	P2RX4
	GMIP
	WASH3P
	UROD
	C17orf81
	SCRIB
	BRD9
	RRP7A
	C10orf76
	TMPPE
	B4GALT4
	ASL
	NUDT22
	MPG
	IL9R
	MTF1
	NDUFA3
	HSD17B6
	LYPLA2
	ZNF688
	RING1
	DNAJC30
	MAPK9
	FKBPL
	FAM129B
	PRDX5
	DGCR6
	WDR46
	KXD1
	ARHGAP4
	ZNF501
	BCL2L12
	CCS
	SECISBP2
	ABCF3
	FARSB
	YKT6
	ZNF668
	NTMT1
	RBP1
	LOC100130093
	MRPL43
	GET4
	LENG1
	MIR1236
	TRABD
	KIAA0930
	TRAK2
	ZDHHC3
	RELA
	POLR2L
	ZNF767
	TNN
	POP7
	CHURC1-FNTB
	SPIN1
	SAYSD1
	ASB1
	ENO3
	SDF4
	LOC440173
	NDUFB11
	RPS6KA4
	CPEB1
	TIMM44
	ANKRD53
	PLEKHJ1
	GTF2H1
	CLSTN2
	C17orf100
	KDM5C
	C6orf89
	COPS3
	ELOVL4
	FBRSL1
	IL32
	EMC9
	SLC35E1
	SPSB3
	ENO1
	PSMG4
	VHL
	DNAJC4
	C3orf52
	C1orf85
	NPRL2
	OPN1LW
	BTRC
	PHF13
	XKRX
	AP3D1
	THADA
	BTG4
	CCDC129
	SNRNP200
	C14orf1
	ATN1
	FAM195B
	ZNF215
	APOA1BP
	SLC35F4
	CEP104
	FAM63A
	PNPLA4
	CYP4F8
	DGKQ
	SOAT2
	CES2
	HPS4
	MIB2
	RBM5
	ABLIM2
	KRTAP12-2
	BRE
	FAM153A
	GABARAP
	ZNF562
	AGPAT3
	TMX3
	DYNLL2
	NRP2
	ZCCHC17
	MLLT11
	FANCB
	DOT1L
	BCL2L13
	TCEB2
	ATG4D
	TRAF2
	FPGS
	BRMS1
	WNT4
	DHX33
	DLD
	CLEC4M
	TRMT2A
	VMAC
	ORMDL3
	LRRC58
	FAM159A
	RPLP2
	NR1I3
	CEP78
	MSMP
	FAM189B
	GTF2IRD2
	SLC25A26
	CST9
	DIO3OS
	IL22RA1
	LOC100128551
	BMF
	LYZL4
	LOC440337
	RTN4RL2
	PAPOLB
	IGFL2
	CLCF1
	ZCWPW1
	CPEB3
	SFXN5
	GDF5OS
	MLPH
	BHLHE22
	RASAL3
	PIP5K1A
	OTUD5
	DLG3
	ABHD14A
	NENF
	SERGEF
	MSH5
	UCK1
	PCED1A
	PCGF1
	ALKBH7
	PRMT8
	FXC1
	NKIRAS2
	SCRN2
	NAT9
	DRP2
	TCEAL3
	IL25
	AP1S1
	EIF4A1
	MZT2A
	OLFML2B
	RXFP3
	MASP2
	CCNO
	MRPL9
	PPFIA3
	ARHGEF7
	SLC12A4
	DUSP14
	AVPR2
	TTBK2
	WDR37
	TRAF1
	JPH2
	HEATR7B2
	COL5A2
	TRIB3
	SNORA45
	TRAPPC6A
	FARSA
	GALNT11
	HPCAL4
	APOO
	TMEM25
	RHOC
	NEDD4L
	ZNF219
	GSTA4
	PSMB5
	CCDC81
	C1orf204
	ALKBH6
	AARS2
	MRPL17
	TPPP
	ADAM33
	ZC3H3
	HIP1R
	CCDC17
	WDR91
	GLP1R
	ZNF470
	KRT13
	EDF1
	CHD8
	UBE2F
	DISP1
	ZSCAN20
	TMEM132D
	FAM179A
	HTR7
	OR6N2
	KRTAP9-3
	CYB561D1
	COX3
	C1orf216
	SNORA34
	BRF1
	DAB2IP
	TFF2
	HEXIM2
	ZNF385B
	BPIFA4P
	LOC390940
	CDC16
	RAD51D
	ZBTB47
	RNF150
	LEPRE1
	CAMSAP3
	EFR3B
	GPR50
	GPR157
	EBP
	AP2A2
	TACR1
	OR52K2
	CCDC93
	ATRNL1
	APOD
	WWOX
	IVD
	MTBP
	IL21
	GTF3C1
	RABL6
	FIBP
	DOM3Z
	WHSC1
	PARD6A
	ZNF606
	ORAOV1
	PKMYT1
	TRIM13
	PTGFRN
	GATSL1
	GPR114
	PAX5
	MRPS12
	OR2A4
	SEMA7A
	NSUN6
	RNLS
	ARPP21
	CENPB
	HOXC6
	HRAS
	PEMT
	ART1
	PPL
	PTPN7
	RALGDS
	LEPREL4
	STRA6
	C7orf10
	OR4C46
	CRHR2
	MYO16
	PPFIA4
	ARVCF
	APOA1
	TOP3B
	CNTD2
	MIR631
	MGC45922
	MMP19
	LGALS14
	C16orf13
	ZMAT5
	TMEM189
	CYP46A1
	RSBN1
	NEUROG2
	ZFP90
	CNPY2
	FBXO10
	DEFA5
	MPI
	HOMER2
	AP1S2
	ASIC2
	ALG1L2
	SLC52A1
	KNDC1
	HS6ST1
	PIGU
	TUT1
	FA2H
	SLC7A9
	CREB3L4
	EPS8L2
	MFI2
	CBR4
	TAGLN3
	LEFTY1
	RBM42
	PAX2
	KIAA1407
	HLA-G
	MCAT
	CADM1
	CAPS
	ZDHHC9
	C9orf114
	ALDH4A1
	C10orf11
	RNF112
	UBOX5
	RAB40C
	TTYH2
	HINT2
	DPP9
	ZNF587
	TBL1X
	ZNF831
	PRR21
	SNRPC
	LEFTY2
	PLXND1
	DDX31
	FKTN
	GLB1L2
	SH2D2A
	TP53TG1
	FADS6
	GALK1
	CA12
	MMP8
	CELP
	ANGPT4
	PLAGL2
	POMT1
	COL13A1
	MRAP2
	CTNS
	UQCR11
	LCE3A
	CYP11B1
	CDK10
	OR2T1
	KIAA1467
	MUC12
	PIK3R3
	ARMC9
	NDUFB8
	NARFL
	RINL
	RNF25
	ANKS3
	ABCB9
	BIRC7
	INMT
	DCBLD2
	SSH1
	VILL
	AFMID
	KCNK7
	KCNK3
	CAMKV
	EXD3
	CALD1
	CYAT1
	CCDC22
	GLYCTK
	AKR1C2
	OR1N2
	ZNF8
	HDAC5
	PDPK1
	UGT1A1
	ZBTB4
	SEC14L2
	RPS5
	FILIP1L
	GPR12
	EHF
	TMPRSS4
	NHLRC4
	PARD6G-AS1
	MVK
	SIGLEC15
	PRR3
	TULP3
	IL17RC
	KIF1A
	DOC2B
	PVR
	RETN
	KIAA0226
	C11orf48
	BAALC
	TNFRSF12A
	BTBD19
	PHF16
	CDKN2B-AS1
	C2orf62
	COMTD1
	KRTAP10-10
	CHID1
	USP42
	FGFR1
	MADCAM1
	RAD9A
	BPIFA1
	RHBG
	TMSB4Y
	TIGIT
	INSL4
	FAM109B
	RHOBTB2
	ZNF496
	LY9
	RNF152
	KLK8
	MBD3
	CSMD1
	TMEM130
	ZKSCAN2
	POMC
	METTL22
	ANO1
	C7orf13
	PPARD
	COL6A2
	FOXD4
	DHRS12
	CLDN22
	TFCP2L1
	FHIT
	DNAJC27
	GPR153
	NUCB2
	ZNF639
	RSPO4
	ADAMTSL1
	AASS
	PIF1
	LRFN3
	RXFP4
	C9orf174
	TMEM141
	OR10A7
	CALCRL
	LOC391322
	FLRT1
	CCL5
	ANXA8
	CSDC2
	GRM6
	XIST
	ABCC2
	RSPH6A
	WNT6
	H6PD
	TMEM136
	FAM160A2
	TNK1
	PHGDH
	TM7SF2
	EVC
	LDLRAD2
	IL19
	IL21R
	LIG1
	ICAM5
	KCNJ11
	SLFN13
	TRPA1
	HDAC2
	GIPC1
	ZNF584
	ASTN2
	FARP2
	C11orf52
	C14orf183
	EGR2
	SPOCK2
	ADRA1A
	PRM1
	ECM1
	MLIP
	CENPF
	HOXB13
	SLC25A4
	ABHD14B
	PCBP4
	SEMA5A
	EDA
	CCDC57
	ZBTB39
	CDC14B
	IQCJ
	VEGFA
	INSC
	XPNPEP3
	BLOC1S3
	POLDIP3
	KLK4
	ERBB2
	HPN
	CALCOCO1
	SPATA9
	A1BG
	TIMELESS
	CISD3
	MPP3
	ABCC6
	BAK1
	AMOTL1
	ABL2
	MARK4
	CDC25A
	SBK1
	CYB5A
	SLC7A8
	PRDM7
	KRTAP10-5
	MLLT4-AS1
	SEMA4C
	NUDT18
	CHDH
	POMGNT1
	CD1E
	C12orf68
	VTI1B
	SYT4
	C16orf48
	ZFHX3
	SPHK2
	LEMD1
	LOC642846
	PRSS21
	PCBP2
	MEP1A
	RDH13
	SOCS1
	CCDC48
	LAD1
	POFUT2
	PRKCG
	PPAP2B
	RAET1G
	TSPAN17
	ZNF250
	IL12RB1
	PLA2G3
	VANGL1
	SLC25A1
	GPR68
	ACOXL
	LMF1
	PRRT3
	PHEX
	NEUROD2
	GALNT9
	BPIFB4
	MOK
	STARD9
	OR51A7
	EIF3K
	AKT2
	KRTAP9-8
	KHSRP
	COX18
	NTN3
	RTDR1
	LAG3
	ADCY2
	KCNG4
	ADAMTS18
	PAQR7
	OR52B6
	THAP3
	LYRM4
	DZANK1
	PIAS3
	ATP2B3
	FSHB
	RNF113B
	PXDN
	THRA
	PRSS16
	GDPD1
	SIN3B
	TIE1
	MYO6
	CBX6
	BAIAP2
	TMEM53
	PTPN23
	PGAP3
	XDH
	SPTBN2
	ZNF630
	MYL6B
	ANKRD35
	CABLES1
	GABBR1
	KRT7
	GRIN1
	ZNF750
	LOC100130539
	SLC11A2
	FBXO2
	CHP2
	GCHFR
	OR52L1
	LOC728752
	NAT16
	RPS26
	PHF15
	NEK11
	ADAM15
	ZNF771
	C2orf71
	CHRNE
	PKN3
	C16orf93
	GRIN2B
	TNFRSF21
	OR6W1P
	NPTX1
	WISP3
	C16orf90
	SSPN
	FAM222A
	EPHB4
	DDIT4L
	ECE2
	NDUFA13
	PGPEP1
	XAGE3
	EEF1A2
	CLDN7
	ITIH2
	FAM58BP
	PRKD1
	TNNT1
	PLA2G5
	EIF2C1
	SYNJ2
	ITPRIPL2
	LHX6
	GINS4
	RNF185
	SYT16
	HRH3
	LRRC3
	TRIM71
	CMPK2
	KLHL35
	CER1
	MATK
	VAX1
	LOC100506257
	SPRED2
	PALLD
	SSTR5
	MPV17L2
	HOXC4
	ACTL8
	RPS3
	B3GALNT1
	CCL20
	PNPLA3
	FREM1
	ZBTB16
	KCNH4
	TTC12
	P2RX3
	CMIP
	CLEC4G
	FAM81A
	LOC100288162
	NCR2
	DEFB113
	CDC20B
	PNMA3
	PDLIM4
	ZFR2
	MRPS36
	FAM217B
	C20orf152
	TMEM126B
	SV2A
	CA6
	PA2G4
	GFI1
	TLX3
	B3GNT1
	NUDT1
	LYSMD1
	GFER
	FAM120C
	SQLE
	KCNMB3
	MGMT
	C14orf180
	ZNF880
	KRT40
	SLC26A9
	MTMR7
	S100A5
	IYD
	CHRND
	NCAM1
	KLF9
	NLGN3
	SLC1A7
	PCGF2
	METTL1
	ZACN
	HOXB-AS3
	LINC00114
	SRGAP1
	RELL1
	ZNF643
	PIGL
	MAGIX
	SEZ6
	PITPNM3
	MYO7A
	FAM153C
	SUV39H1
	IRGQ
	GOLGA3
	PDK2
	KRTAP5-2
	SPC24
	MNF1
	HILS1
	SOX4
	ARHGAP8
	DUSP8
	POMZP3
	SNAP25
	QSER1
	BHMT
	AKAP13
	MYL5
	AGAP2
	SCARA5
	C1QTNF8
	OR4M1
	MYOM3
	CYP2F1
	FAM20C
	GHRHR
	STEAP3
	PAK2
	P2RX7
	OR4X2
	FAM132A
	OR52M1
	ACY3
	CHST10
	TPX2
	ST6GALNAC6
	STC1
	AHCY
	CALML6
	EOMES
	TXLNG2P
	KANK3
	CCDC154
	SPRN
	ADCY9
	DOHH
	DMKN
	SMTN
	PLXNB2
	SYNGR1
	FBXO40
	KIAA1609
	KAZN
	IGFN1
	HAND1
	OR13G1
	SMTNL2
	SCARNA14
	TREX2
	RBKS
	RPS6KA2
	SMG6
	TCEA2
	SH3GL3
	VWF
	TROVE2
	EDAR
	SLC4A3
	FXYD3
	ESRP2
	NGEF
	FAM198A
	PPM1N
[truncated: 231 more rows]

## Sheet: Paper 5. DEGs
N=1401	AAK1
	ABCA5
	ABCC6
	ABCD3
	ABHD5
	ABLIM1
	ACACB
	ACADSB
	ACADVL
	ACCN4
	ACO2
	ACOT11
	ACSM5
	ACVRL1
	ADAM15
	ADAMTS10
	ADAMTS15
	ADAMTS18
	ADD3
	ADM
	ADPGK
	ADRA2C
	AES
	AFMID
	AGBL4
	AGFG1
	AGGF1
	AGPAT2
	AGPAT3
	AGPAT9
	AGTR1
	AIM2
	AK2
	AKR1C1
	AKR1C3
	AKR1C4
	AKT3
	ALDH18A1
	ALDH3B1
	ALDH3B2
	ALDOA
	ALDOC
	ALOX5
	ALPK3
	AMMECR1
	ANAPC16
	ANAPC4
	ANG
	ANKH
	ANKHD1-EIF4EBP3
	ANKK1
	ANKMY1
	ANKRD11
	ANKRD12
	ANKRD20A1
	ANKRD20A2
	ANKRD20A5P
	ANKRD26P1
	ANKRD30B
	ANKRD43
	ANKRD53
	ANKS6
	ANO5
	ANP32A
	ANXA2
	ANXA2P3
	AP1M1
	AP2A2
	AP2S1
	APBA1
	APBA2
	APCDD1
	API5
	APOBEC3A
	APOBEC3B
	APOL5
	AQP9
	ARHGAP12
	ARHGAP23
	ARHGAP33
	ARHGAP42
	ARHGEF3
	ARHGEF4
	ARHGEF40
	ARID1B
	ARID5B
	ARL6
	ARRB1
	ARVCF
	ASPM
	ATF3
	ATF5
	ATG16L1
	ATG2B
	ATOH8
	ATP13A3
	ATP2B3
	ATP2B4
	ATP5J2
	ATP6V0B
	ATP6V0D1
	ATP8A2
	ATPIF1
	AUTS2
	AXIN2
	AZI2
	B3GAT1
	B3GNT9
	BAI1
	BASP1
	BBIP1
	BBS2
	BCAS1
	BCKDHA
	BCKDHB
	BCKDK
	BCL11B
	BCL9L
	BET1
	BGN
	BHLHA9
	BIRC5
	BLVRA
	BLVRB
	BOD1L
	BPIL1
	BRI3
	BRMS1L
	BSPRY
	BST1
	BST2
	BTBD11
	BTBD6
	BTBD7
	BTBD9
	BTK
	BTNL2
	BTRC
	C10orf11
	C10orf125
	C10orf28
	C10orf47
	C10orf68
	C11orf21
	C11orf74
	C11orf75
	C12orf29
	C12orf35
	C12orf57
	C14orf2
	C14orf28
	C15orf44
	C16orf54
	C17orf51
	C17orf63
	C17orf74
	C17orf76
	C17orf81
	C17orf87
	C17orf90
	C18orf25
	C18orf55
	C19orf38
	C19orf51
	C19orf59
	C1orf115
	C1orf129
	C1orf162
	C1orf172
	C1orf177
	C1orf201
	C1orf21
	C1orf56
	C20orf173
	C21orf56
	C21orf70
	C2orf50
	C2orf73
	C3AR1
	C3orf18
	C3orf33
	C3orf35
	C3orf36
	C4orf34
	C5orf42
	C5orf58
	C5orf63
	C6orf10
	C6orf105
	C6orf94
	C7orf29
	C8orf31
	C9orf130
	C9orf131
	C9orf150
	C9orf167
	C9orf30
	C9orf7
	C9orf91
	CALY
	CAMK1
	CAPG
	CAPN5
	CAPNS2
	CAPRIN2
	CARNS1
	CASC5
	CASK
	CASZ1
	CBX7
	CCDC102B
	CCDC104
	CCDC64
	CCDC65
	CCDC66
	CCDC85C
	CCL2
	CCL3
	CCL3L3
	CCNB2
	CCND2
	CCNL2
	CCR1
	CCR2
	CCT8L2
	CD14
	CD163
	CD180
	CD2
	CD247
	CD300E
	CD320
	CD33
	CD37
	CD38
	CD3E
	CD3G
	CD6
	CDA
	CDC42EP1
	CDC42SE1
	CDC42SE2
	CDH12
	CDH15
	CDHR1
	CDRT7
	CEBPA
	CEBPE
	CECR1
	CECR6
	CENPF
	CENPM
	CENPW
	CEP290
	CEP95
	CERS6
	CES1
	CES1P2
	CES3
	CFB
	CFP
	CHCHD7
	CHMP2A
	CHRD
	CHRFAM7A
	CHRM4
	CHRNA2
	CHRNA9
	CIITA
	CINP
	CISH
	CKLF
	CLCN5
	CLDND2
	CLEC11A
	CLEC18B
	CLEC2D
	CLEC3B
	CLEC4D
	CLEC4E
	CLEC7A
	CLMN
	CLSTN3
	CMAHP
	CMPK2
	CNP
	CNPY3
	CNRIP1
	COA5
	COL2A1
	COL6A2
	COL8A2
	COL9A3
	COMMD9
	COMT
	COPZ1
	CORO2A
	COX11
	COX8A
	CRISPLD2
	CROCC
	CROCCP3
	CSF2RA
	CSF3R
	CST3
	CST5
	CSTA
	CSTB
	CT45A5
	CTLA4
	CTSB
	CTSC
	CTSH
	CTSZ
	CUL9
	CUX2
	CXCL1
	CXCL10
	CXorf36
	CXorf49B
	CXorf65
	CYBRD1
	CYFIP1
	CYFIP2
	CYP26C1
	CYP2S1
	CYTIP
	DAGLB
	DAZAP1
	DCAF10
	DCP1A
	DDAH1
	DDB2
	DDR1
	DDRGK1
	DDX10
	DDX26B
	DDX3Y
	DDX58
	DDX6
	DEFB104B
	DEFB132
	DEFB135
	DENND5A
	DENND5B
	DFNB31
	DGAT2
	DGCR2
	DGKD
	DHFR
	DHRS12
	DHRS3
	DHRS4
	DIO1
	DIXDC1
	DKFZP586B0319
	DKFZp686M1136
	DKFZp761E198
	DKFZp779M0652
	DKKL1
	DLL1
	DMKN
	DNAJB14
	DNAJC6
	DNASE1L1
	DNM3
	DNTTIP1
	DOC2A
	DOCK10
	DOCK9
	DOK3
	DOLPP1
	DOT1L
	DRAM1
	DRD4
	DSP
	DUOXA1
	DUSP14
	DUX4L4
	DYRK1B
	DYRK2
	DYSF
	DZIP1
	E2F2
	E2F8
	EBLN2
	EBP
	EFHA2
	EGFL8
	EID2
	EIF2A
	EIF3D
	EIF4E2
	EMILIN2
	EMP1
	ENTPD2
	EP400
	EPHA4
	EPHB2
	EPS15
	EPSTI1
	ERP44
	ETS1
	ETV7
	EVL
	FAAH
	FABP5
	FADS1
	FAHD1
	FAM107B
	FAM108A1
	FAM113B
	FAM117A
	FAM125A
	FAM126B
	FAM129B
	FAM131B
	FAM133B
	FAM163A
	FAM167A
	FAM169A
	FAM180A
	FAM19A1
	FAM76A
	FAM83B
	FAP
	FAR2
	FBXO18
	FBXO21
	FCER1G
	FCGR1B
	FCGR2A
	FCGR2C
	FCGRT
	FCHSD2
	FIBP
	FIG4
	FKBP1A
	FLCN
	FLJ10661
	FLJ31713
	FLJ39582
	FLJ40852
	FLJ43944
	FLJ45482
	FLJ45513
	FNBP4
	FOXP1
	FOXP4
	FOXQ1
	FPR1
	FPR2
	FPR3
	FRAT1
	FRS2
	FSCN1
	FTSJ1
	FTSJD2
	FUCA2
	FZD2
	GADD45G
	GAGE7
	GAL3ST4
	GALK1
	GANC
	GAPT
	GAS5
	GATA3
	GATAD2B
	GATC
	GBP5
	GDPD3
	GFOD1
	GFRA2
	GHRL
	GIMAP4
	GIPC1
	GK
	GLDC
	GLI2
	GLIPR2
	GLT1D1
	GLYATL1
	GM2A
	GMPR2
	GNAZ
	GNB4
	GNG5
	GNLY
	GNN
	GNPDA2
	GOLGA6C
	GOLGA6L6
	GOLGA6L9
	GOLGA8A
	GPAM
	GPR162
	GPR180
	GPR183
	GPR35
	GPRIN3
	GRAMD4
	GRK7
	GRM2
	GTF2H2D
	GTF3C3
	H1FX
	H2BFM
	H3F3B
	HAAO
	HABP4
	HAUS5
	HAVCR1
	HBB
	HBM
	HBS1L
	HDAC5
	HDGFRP3
	HECA
	HENMT1
	HERC6
	HGF
	HIST1H1B
	HIST1H2AI
	HIST1H3C
	HIST1H3D
	HIST1H3F
	HIST1H3G
	HIST1H3I
	HIST1H4I
	HIST1H4K
	HIST2H3A
	HIST2H3D
	HIST3H2A
	HK3
	HLA-DMA
	HLA-DRB1
	HLA-DRB5
	HLX
	HM13
	HN1
	HNMT
	HNRPDL
	HOMER3
	HOPX
	HOXC4
	HOXC8
	HOXD3
	HP
	HPR
	HPSE
	HRASLS2
	HRH4
	HS3ST3B1
	HSBP1
	HSD3B7
	HSF2
	HSP90B1
	HSP90B3P
	HSPA12B
	HSPA1A
	HTRA1
	HVCN1
	IFFO2
	IFI30
	IFI44L
	IFI6
	IFIT1
	IFIT2
	IFIT3
	IFITM1
	IFITM2
	IGJ
	IGLL5
	IKBKE
	IKZF1
	IKZF2
	IL13RA1
	IL18R1
	IL18RAP
	IL1RN
	IL22RA1
	IL28A
	ILF3
	IMPA2
	INGX
	INPP5F
	INSIG1
	IPO11
	IPP
	IQCA1
	IQCF3
	IRF3
	IRF5
	ISPD
	ITGA6
	ITGB2
	ITGB7
	ITK
	ITM2C
	ITPR3
	JAK2
	JAKMIP2
	JOSD1
	JRKL
	JUN
	JUNB
	KAT2A
	KCNJ15
	KCNQ1
	KCNT1
	KCTD12
	KCTD15
	KHDRBS3
	KIAA0020
	KIAA0101
	KIAA0825
	KIAA0930
	KIAA1033
	KIAA1109
	KIAA1147
	KIAA1430
	KIAA1598
	KIAA1958
	KIF19
	KIF21B
	KIF22
	KIF23
	KIF3A
	KIFC2
	KIR2DL2
	KIR2DL4
	KIR2DL5A
	KIR2DS4
	KLC4
	KLF12
	KLHDC1
	KLHDC7B
	KLHL15
	KLRB1
	KRBA1
	KRT78
	KRTAP4-1
	KRTAP5-6
	KU-MEL-3
	LACTB
	LAMA4
	LAMB1
	LAMP2
	LAP3
	LBH
	LCK
	LDHA
	LGALS9C
	LHFPL1
	LILRA3
	LILRA5
	LILRB3
	LILRB4
	LILRB5
	LINGO2
	LINS
	LIX1L
	LOC100128077
	LOC100128737
	LOC100128822
	LOC100128881
	LOC100128893
	LOC100129597
	LOC100129662
	LOC100130015
	LOC100130027
	LOC100130453
	LOC100130691
	LOC100130825
	LOC100130849
	LOC100131195
	LOC100131262
	LOC100131581
	LOC100131608
	LOC100131662
	LOC100132069
	LOC100132071
	LOC100132167
	LOC100132941
	LOC100133089
	LOC100133131
	LOC100133661
	LOC100134229
	LOC100216546
	LOC100499221
	LOC100505585
	LOC100509380
	LOC100510044
	LOC100616668
	LOC148145
	LOC152225
	LOC158435
	LOC202025
	LOC202781
	LOC221122
	LOC283624
	LOC283911
	LOC284242
	LOC284669
	LOC284889
	LOC285957
	LOC286272
	LOC338799
	LOC338864
	LOC339192
	LOC339685
	LOC339807
	LOC340074
	LOC340357
	LOC344887
	LOC388152
	LOC400622
	LOC401847
	LOC442366
	LOC644075
	LOC645586
	LOC646903
	LOC728190
	LOC728537
	LOC728743
	LOC729668
	LOC729866
	LOC729915
	LOC730020
	LOC731779
	LOC96610
	LPPR2
	LRCH3
	LRFN3
	LRG1
	LRP1
	LRRC14B
	LRRC59
	LRRC8C
	LRRK1
	LRRN3
	LTBR
	LTF
	LUC7L2
	LY6E
	LY86
	LY9
	LYL1
	LYPD6
	MAF
	MAFB
	MAGEH1
	MANEA
	MAP2K6
	MAPK1IP1L
	MAPK4
	MARCO
	MARVELD1
	MBD5
	MBLAC2
	MBOAT7
	MC1R
	MCF2L
	MCM3AP-AS1
	MCOLN1
	MCPH1
	MDFIC
	MECP2
	MED20
	MED23
	MED4
	MEFV
	MEI1
	MEOX2
	MEX3C
	MFSD7
	MFSD8
	MGA
	MGC12488
	MGC24103
	MGC39372
	MGEA5
	MGST1
	MGST2
	MILR1
	MKI67
	MKNK2
	MLF1
	MLL
	MLLT3
	MLLT6
	MMP1
	MMP14
	MOP-1
	MORC4
	MOSC1
	MOSPD3
	MOXD1
	MPEG1
	MPP3
	MRC1
	MRPL23
	MRPL28
	MS4A4A
	MSRB2
	MST4
	MT1B
	MT1E
	MT1F
	MT1L
	MT1M
	MT2A
	MTHFR
	MUC20
	MX1
	MX2
	MYBL1
	MYCL1
	MYD88
	MYL6B
	MYO7A
	MYO9A
	MYOF
	MYRIP
	MZB1
	NAGA
	NCAPH
	NCAPH2
	NCF1
	NCF4
	NCK2
	NCR3
	NCRNA00032
	NCRNA00202
	NCRNA00204B
	NCRNA00273
	NCRNA00314
	NCRNA00328
	NDFIP2
	NDST1
	NEBL
	NEDD1
	NEK10
	NEK4
	NETO2
	NEU1
	NEU2
	NF1
	NFAM1
	NFE2
	NFYC
	NHS
	NINJ1
	NINL
	NLN
	NLRC3
	NLRP12
	NLRP7
	NMNAT2
	NMT2
	NMU
	NOL10
	NOX4
	NPC2
	NPM1
	NPM3
	NPNT
	NPR1
	NQO2
	NR1D1
	NRN1
	NTAN1
	NTSR1
	NUAK1
	NUCB2
	NUMB
	NUP107
	NUP62
	OAS1
	OAS2
	OAS3
	OASL
	OGFR
	OGFRL1
	OGT
	OLFM1
	OLFM2
	OLFML2A
	OPLAH
	OPTN
	OR10T2
	OR11H6
	OR13F1
	OR2C1
	OR5A1
	OR5AR1
	OR5H1
	OR5L2
	OR5W2
	OR7E24
	OR7E37P
	ORC2
	ORMDL1
	OSBPL5
	OTUD7B
	OXER1
	P2RX7
	PAFAH1B1
	PAK1
	PALM3
	PAPD7
	PARP3
	PARP9
	PARVG
	PAX7
	PBX4
	PCBP4
	PCDH1
	PCDHB19P
	PCDHGA2
	PCID2
	PCNXL2
	PCSK7
	PCYT2
	PDE4DIP
	PDGFD
	PDGFRB
	PDIA5
	PDK1
	PDLIM5
	PDLIM7
	PDZD4
	PECAM1
	PFKFB4
	PGAM4
	PGAP3
	PHF10
	PHF20L1
	PHF21A
	PHLPP2
	PHOSPHO2
	PHYHIP
	PID1
	PIDD
	PIK3C2B
	PIK3R1
	PIM1
	PION
	PIP5K1A
	PKDCC
	PKIG
	PKN3
	PLA2G2C
	PLA2G7
	PLB1
	PLBD1
	PLCG1
	PLD3
	PLEK2
	PLEKHA1
	PLEKHA5
	PLEKHG3
	PLEKHG4B
	PLOD1
	PLSCR1
	PLXDC2
	PLXND1
	PM20D2
	PNMA1
	PNOC
	PNRC1
	POC1A
	POF1B
	POLE4
	POLR2E
	POLR3C
	POLR3GL
	POLR3H
	POTEE
	POTEKP
	POU2F1
	PPAN-P2RY11
	PPP2R2B
	PPT1
	PPT2
	PPWD1
	PQLC1
	PRAME
	PRAMEF3
	PRDM1
	PRDM12
	PRELID1
	PRIC285
	PRKAA1
	PRKCH
	PRKCQ
	PRKCZ
	PRO0471
	PRODH
	PRPF40A
	PRPF40B
	PRRT2
	PRSS23
	PRSS30P
	PRSS53
	PSD3
	PSEN1
	PSENEN
	PSIP1
	PSMB6
	PSORS1C2
	PTCH1
	PTEN
	PTF1A
	PTGFRN
	PTH2
	PTPN22
	PTPN4
	PTPRJ
	PTPRM
	PTPRU
	PVR
	PVRL2
	PYCARD
	PYDC1
	QPCT
	RAB11FIP4
	RAB11FIP5
	RAB20
	RAB32
	RAD1
	RAD51AP1
	RAET1K
	RALGDS
	RAPGEF6
	RAPH1
	RARA
	RASA3
	RASA4
	RASAL3
	RASGRP1
	RAVER2
	RB1
	RBL2
	RBM25
	RBM3
	RBP7
	RCN2
	RET
	RETN
	RFC2
	RFT1
	RFTN2
	RFX5
	RGL4
	RGPD5
	RGS11
	RHOB
	RHOG
	RHOH
	RHOXF1
	RHPN2
	RIBC1
	RIC8B
	RIN1
	RINL
	RMND5B
	RN18S1
	RNASE2
	RNASE3
	RNASE6
	RNF113B
	RNF125
	RNF126
	RNF13
	RNF2
	RNF207
	RNGTT
	RPA1
	RPAP1
	RPL17
	RPL28
	RPL34
	RPL37
	RPS10
	RPS10P7
	RPS15A
	RPS3A
	RRBP1
	RRP12
	RRP15
	RRP1B
	RTCD1
	RUFY1
	RUFY3
	RUNX3
	RXRG
	S100A12
	S100A9
	S100PBP
	S1PR1
	S1PR5
	SACS
	SAMD4A
	SAP30
	SARM1
	SATB1
	SBF1
	SBK1
	SBNO1
	SCARB2
	SCARNA17
	SCD5
	SCML4
	SCNN1A
	SDCBP2
	SDCCAG8
	SDSL
	SECTM1
	SEMA4B
	SEMA4C
	SENP1
	SEPX1
	SERF1A
	SERF1B
	SERPINA3
	SERPINB10
	SERPING1
	SETBP1
	SFMBT1
	SH2D4B
	SH2D6
	SH3YL1
	SHISA7
	SIGIRR
	SIGLEC1
	SIGLEC14
	SIGLEC5
	SIRPA
	SKAP1
	SLC14A1
	SLC15A3
	SLC16A10
	SLC19A1
	SLC1A5
	SLC1A7
	SLC20A1
	SLC24A4
	SLC27A3
	SLC29A3
	SLC2A1
	SLC2A4RG
	SLC2A9
	SLC30A1
	SLC34A1
	SLC35B4
	SLC37A2
	SLC38A1
	SLC39A1
	SLC39A11
	SLC39A13
	SLC43A2
	SLC43A3
	SLC4A9
	SLC7A6OS
	SLC7A7
	SLC9A8
	SLFN13
	SLITRK4
	SLX1A
	SMAD6
	SMARCE1
	SMPD2
	SMYD3
	SNAPC1
	SNHG6
	SNRK
	SNRPD2
	SNRPE
	SNTB2
	SNTG1
	SNX1
	SNX21
	SNX24
	SNX30
	SOCS2
	SOLH
	SORCS3
	SOX18
	SP4
	SPATA13
	SPATA2L
	SPATS2L
	SPC24
	SPEF2
	SPIN3
	SPR
	SPTLC2
	SRA1
	SRD5A1
	SRGAP2
	SRMS
	SRP19
	SRRM3
	SRSF11
	SRSF8
	SSH1
	SSR1
	ST3GAL4
	STAB1
	STAG3L4
	STAT4
	STAT5B
	STX11
	STX7
	STXBP2
	SUFU
	SUPV3L1
	SURF4
	SUSD3
	SUV39H1
	SYNE1
	SYNE2
	SYNGR3
	SYNJ2
	SYT14
	SYTL1
	SYTL2
	SYTL3
	TAB1
	TACO1
	TAF13
	TAF15
	TAGAP
	TAGLN
	TALDO1
	TANC2
	TARDBP
	TAS2R10
	TBC1D10C
	TBL1X
	TCF3
	TCN1
	TCP10
	TDRD1
	TDRD9
	TERF2
	TEX28
	TFE3
	TFEC
	TGM7
	THEMIS
	TIGD2
	TIGIT
	TIMM50
	TIMP2
	TIRAP
	TK1
	TLR7
	TM4SF5
	TMBIM6
	TMC8
	TMEM108
	TMEM156
	TMEM161B
	TMEM167A
	TMEM181
	TMEM205
	TMEM207
	TMEM208
	TMEM38A
	TMEM67
	TMEM74
	TMEM89
	TMIE
	TMTC3
	TMUB1
	TNFRSF10B
	TNFRSF10C
	TNFRSF17
	TNFRSF1A
	TNFSF13B
	TNIK
	TNIP2
	TNK2
	TNRC18
	TNRC6C
	TOM1
	TOP3A
	TOR1AIP2
	TP53INP1
	TPST1
	TRABD
	TRAF3IP3
	TRAPPC10
	TREM1
	TRIM41
	TRIM7
	TRIP12
	TRNT1
	TROAP
	TRPC3
	TRPM2
	TRPM4
	TRPV1
	TSEN34
	TSEN54
	TSPAN11
	TSPAN17
	TSPAN5
	TSPAN6
	TSPO
	TSPY17P
	TTC23L
	TTC25
	TTC39B
	TTC7A
	TXNDC11
	TXNDC5
	UAP1
	UBE2C
	UBE2D3
	UBE2E2
	UBE2H
	UBE2R2
	UBE2W
	UBE3C
	UBQLN3
	UBR1
	UBXN11
	UFD1L
	UNC5D
	UNC93B1
	UROS
	USP14
	USP47
	USP53
	UTS2
	VAMP4
	VCL
	VDAC1
	VEGFA
	VPS35
	VSTM1
	VSTM2A
	WDFY4
	WDR20
	WDR35
	WDR38
	WDR75
	WNT5B
	XIRP1
	XYLT2
	YES1
	ZBED5
	ZBTB5
	ZCCHC14
	ZDHHC14
	ZDHHC23
	ZFHX2
	ZFP91
	ZFYVE28
	ZMIZ2
	ZMYM1
	ZMYM2
	ZNF10
	ZNF101
	ZNF131
	ZNF137P
	ZNF14
	ZNF181
	ZNF187
	ZNF217
	ZNF236
	ZNF251
	ZNF259P1
	ZNF266
	ZNF292
	ZNF323
	ZNF345
	ZNF385A
	ZNF428
	ZNF493
	ZNF498
	ZNF512B
	ZNF521
	ZNF527
	ZNF529
	ZNF643
	ZNF646
	ZNF672
	ZNF676
	ZNF681
	ZNF683
	ZNF7
	ZNF721
	ZNF814
	ZNF831
	ZNF839
	ZWINT

## Sheet: All DEGs
N=5807	A1BG	A-Z
	A1CF	Duplicates removed
	A2LD1
	A4GNT
	AACSP1
	AAK1
	AAMP
	AARS2
	AARSD1
	AASDH
	AASS
	AATK
	ABCA1
	ABCA2
	ABCA5
	ABCB11
	ABCB6
	ABCB9
	ABCC11
	ABCC2
	ABCC3
	ABCC5
	ABCC6
	ABCD3
	ABCF1
	ABCF3
	ABCG1
	ABHD10
	ABHD14A
	ABHD14B
	ABHD16A
	ABHD2
	ABHD3
	ABHD5
	ABI1
	ABI3
	ABL2
	ABLIM1
	ABLIM2
	ABLIM3
	ABTB1
	ABTB2
	AC002472.8
	ACACB
	ACAD8
	ACADSB
	ACADVL
	ACAP3
	ACCN1
	ACCN4
	ACER2
	ACIN1
	ACO2
	ACOT1
	ACOT11
	ACOX3
	ACOXL
	ACPL2
	ACSL1
	ACSM4
	ACSM5
	ACSS2
	ACTB
	ACTL8
	ACTN1
	ACTR10
	ACTR2
	ACTR5
	ACTRT1
	ACVR1
	ACVRL1
	ACY3
	ADAD2
	ADAM10
	ADAM15
	ADAM33
	ADAM8
	ADAMTS10
	ADAMTS15
	ADAMTS17
	ADAMTS18
	ADAMTS3
	ADAMTSL1
	ADAR
	ADARB1
	ADARB2-AS1
	ADAT2
	ADCY2
	ADCY3
	ADCY7
	ADCY9
	ADD3
	ADIPOR2
	ADK
	ADM
	ADNP
	ADNP2
	ADPGK
	ADRA1A
	ADRA1D
	ADRA2C
	ADRBK2
	AES
	AFMID
	AFP
	AGAP2
	AGBL4
	AGBL5
	AGFG1
	AGGF1
	AGL
	AGPAT2
	AGPAT3
	AGPAT4
	AGPAT9
	AGPS
	AGTPBP1
	AGTR1
	AHCTF1
	AHCY
	AHSA1
	AIDA
	AIF1L
	AIFM3
	AIM1
	AIM2
	AIP
	AJAP1
	AK2
	AK3L1
	AKAP12
	AKAP13
	AKAP9
	AKIRIN2
	AKR1C1
	AKR1C2
	AKR1C3
	AKR1C4
	AKT2
	AKT3
	AKTIP
	ALDH18A1
	ALDH2
	ALDH3A2
	ALDH3B1
	ALDH3B2
	ALDH4A1
	ALDH9A1
	ALDOA
	ALDOC
	ALG10
	ALG14
	ALG1L2
	ALKBH5
	ALKBH6
	ALKBH7
	ALOX5
	ALOXE3
	ALPI
	ALPK3
	ALS2
	ALX1
	AMBP
	AMD1
	AMH
	AMICA1
	AMMECR1
	AMOTL1
	AMPD2
	AMPD3
	ANAPC1
	ANAPC11
	ANAPC16
	ANAPC4
	ANG
	ANGPT4
	ANGPTL2
	ANKDD1A
	ANKFY1
	ANKH
	ANKHD1-EIF4EBP3
	ANKK1
	ANKMY1
	ANKRD11
	ANKRD12
	ANKRD13A
	ANKRD13B
	ANKRD13D
	ANKRD18A
	ANKRD20A1
	ANKRD20A2
	ANKRD20A5P
	ANKRD26P1
	ANKRD28
	ANKRD30B
	ANKRD31
	ANKRD35
	ANKRD36
	ANKRD37
	ANKRD39
	ANKRD43
	ANKRD5
	ANKRD53
	ANKS3
	ANKS6
	ANO1
	ANO5
	ANO7
	ANP32A
	ANP32C
	ANP32E
	ANXA13
	ANXA2
	ANXA2P3
	ANXA7
	ANXA8
	ANXA8L1
	AOX2P
	AP1B1
	AP1G1
	AP1M1
	AP1S1
	AP1S2
	AP2A1
	AP2A2
	AP2S1
	AP3D1
	AP3M1
	AP3S1
	AP3S2
	AP5B1
	APAF1
	APBA1
	APBA2
	APCDD1
	APEH
	APH1A
	API5
	APLN
	APLP1
	APLP2
	APMAP
	APOA1
	APOA1BP
	APOB
	APOBEC3A
	APOBEC3B
	APOBEC3G
	APOBR
	APOC2
	APOD
	APOL2
	APOL5
	APOO
	APOPT1
	APP
	APPL1
	APPL2
	APTX
	AQP2
	AQP3
	AQP7
	AQP9
	ARAF
	ARAP2
	ARCN1
	ARFIP1
	ARGLU1
	ARHGAP12
	ARHGAP19
	ARHGAP23
	ARHGAP25
	ARHGAP26
	ARHGAP30
	ARHGAP33
	ARHGAP4
	ARHGAP42
	ARHGAP8
	ARHGAP9
	ARHGEF15
	ARHGEF19
	ARHGEF2
	ARHGEF3
	ARHGEF4
	ARHGEF40
	ARHGEF6
	ARHGEF7
	ARID1A
	ARID1B
	ARID4B
	ARID5B
	ARIH1
	ARL1
	ARL11
	ARL17B
	ARL2BP
	ARL5C
	ARL6
	ARL6IP1
	ARL8B
	ARMC10
	ARMC5
	ARMC7
	ARMC9
	ARMS2
	ARNT2
	ARNTL
	ARNTL2
	ARPC1B
	ARPC5
	ARPM1
	ARPP19
	ARPP21
	ARRB1
	ARRDC1
	ARRDC2
	ARRDC3
	ARSE
	ARSK
	ART1
	ARTN
	ARV1
	ARVCF
	ASAH1
	ASAP1
	ASAP2
	ASAP3
	ASB1
	ASB7
	ASB8
	ASCC2
	ASCL2
	ASF1A
	ASIC2
	ASL
	ASPM
	ASRGL1
	ASTN2
	ASXL2
	ATAD1
	ATF3
	ATF5
	ATF6
	ATF7
	ATF7IP
	ATG12
	ATG16L1
	ATG2B
	ATG4D
	ATHL1
	ATMIN
	ATN1
	ATOH8
	ATP10A
	ATP11A
	ATP13A1
	ATP13A3
	ATP1B1
	ATP2A1
	ATP2B1
	ATP2B3
	ATP2B4
	ATP5A1
	ATP5D
	ATP5E
	ATP5G3
	ATP5I
	ATP5J2
	ATP6AP1L
	ATP6V0B
	ATP6V0D1
	ATP6V0E
	ATP6V1A
	ATP6V1B1
	ATP6V1B2
	ATP6V1G3
	ATP7A
	ATP7B
	ATP8A2
	ATP9B
	ATPAF1
	ATPIF1
	ATRAID
	ATRNL1
	ATRX
	ATXN3
	AUTS2
	AVEN
	AVIL
	AVPR2
	AXIN2
	AYTL2
	AZI2
	B3GALNT1
	B3GALT2
	B3GAT1
	B3GAT2
	B3GNT1
	B3GNT2
	B3GNT3
	B3GNT9
	B4GALT4
	B9D1
	BAALC
	BACH2
	BAD
	BAG1
	BAG4
	BAG5
	BAI1
	BAI2
	BAIAP2
	BAIAP2-AS1
	BAK1
	BAMBI
	BANF1
	BANK1
	BANP
	BAP1
	BARD1
	BARX2
	BASP1
	BAZ1A
	BBIP1
	BBS2
	BBS9
	BCAS1
	BCAS2
	BCKDHA
	BCKDHB
	BCKDK
	BCL10
	BCL11B
	BCL2L12
	BCL2L13
	BCL6
	BCL7B
	BCL9L
	BCOR
	BDNFOS
	BEST4
	BET1
	BGN
	BHLHA9
	BHLHE22
	BHMT
	BIN1
	BIN2
	BIRC5
	BIRC7
	BIVM-ERCC5
	BLOC1S2
	BLOC1S3
	BLVRA
	BLVRB
	BMF
	BMI1
	BMP5
	BMP6
	BMP7
	BMP8B
	BMPR1B
	BMS1P5
	BMX
	BNC2
	BNIP3L
	BOD1L
	BOD1L1
	BPI
	BPIFA1
	BPIFA4P
	BPIFB4
	BPIL1
	BPTF
	BRD1
	BRD9
	BRE
	BRF1
	BRI3
	BRK1
	BRMS1
	BRMS1L
	BRP44L
	BRUNOL4
	BRWD1
	BSDC1
	BSPRY
	BST1
	BST2
	BTBD1
	BTBD10
	BTBD11
	BTBD17
	BTBD19
	BTBD6
	BTBD7
	BTBD8
	BTBD9
	BTG1
	BTG2
	BTG4
	BTK
	BTN2A1
	BTN3A1
	BTNL2
	BTRC
	BUD31
	BZRAP1
	BZW1
	BZW2
	C10orf11
	C10orf125
	C10orf28
	C10orf47
	C10orf68
	C10orf76
	C11orf21
	C11orf48
	C11orf52
	C11orf74
	C11orf75
	C12orf29
	C12orf35
	C12orf57
	C12orf68
	C14orf1
	C14orf133
	C14orf180
	C14orf183
	C14orf2
	C14orf28
	C15orf44
	C15orf57
	C16orf13
	C16orf48
	C16orf54
	C16orf90
	C16orf93
	C17orf100
	C17orf51
	C17orf63
	C17orf74
	C17orf76
	C17orf81
	C17orf87
	C17orf90
	C18orf25
	C18orf34
	C18orf55
	C19orf38
	C19orf51
	C19orf59
	C1orf115
	C1orf129
	C1orf162
	C1orf172
	C1orf177
	C1orf201
	C1orf204
	C1orf21
	C1orf216
	C1orf38
	C1orf43
	C1orf56
	C1orf85
	C1QTNF1
	C1QTNF8
	C20orf152
	C20orf173
	C20orf3
	C21orf56
	C21orf70
	C2CD2L
	C2orf50
	C2orf62
	C2orf68
	C2orf71
	C2orf73
	C3
	C3AR1
	C3orf18
	C3orf33
	C3orf35
	C3orf36
	C3orf52
	C3orf72
	C4BPB
	C4orf34
	C5AR1
	C5orf15
	C5orf22
	C5orf42
	C5orf58
	C5orf63
	C6orf10
	C6orf105
	C6orf120
	C6orf62
	C6orf89
	C6orf94
	C7orf10
	C7orf13
	C7orf29
	C7orf34
	C7orf60
	C8orf31
	C9orf114
	C9orf130
	C9orf131
	C9orf150
	C9orf167
	C9orf174
	C9orf30
	C9orf7
	C9orf72
	C9orf91
	CA1
	CA10
	CA12
	CA2
	CA5B
	CA6
	CAB39
	CABLES1
	CACNA2D1
	CACNA2D2
	CACNG6
	CACNG7
	CADM1
	CADM2
	CADM4
	CALCOCO1
	CALCOCO2
	CALCRL
	CALD1
	CALML6
	CALN1
	CALU
	CALY
	CAMK1
	CAMK2G
	CAMKK2
	CAMKV
	CAMP
	CAMSAP3
	CAND1
	CANX
	CAPG
	CAPN1
	CAPN5
	CAPNS1
	CAPNS2
	CAPRIN1
	CAPRIN2
	CAPS
	CAPZA1
	CAPZB
	CARD11
	CARD8
	CARKD
	CARNS1
	CASC4
	CASC5
	CASK
	CASP1
	CASP10
	CASP2
	CASP4
	CASP8
	CASS4
	CASZ1
	CATSPER4
	CBFA2T2
	CBLN1
	CBLN2
	CBR1
	CBR4
	CBS
	CBWD1
	CBX1
	CBX5
	CBX6
	CBX7
	CC2D1A
	CCAR1
	CCDC102B
	CCDC104
	CCDC107
	CCDC108
	CCDC115
	CCDC121
	CCDC129
	CCDC135
	CCDC137
	CCDC138
	CCDC14
	CCDC142
	CCDC144A
	CCDC146
	CCDC151
	CCDC154
	CCDC17
	CCDC22
	CCDC29
	CCDC39
	CCDC47
	CCDC48
	CCDC57
	CCDC58
	CCDC6
	CCDC64
	CCDC65
	CCDC66
	CCDC69
	CCDC72
	CCDC81
	CCDC85C
	CCDC9
	CCDC93
	CCDC96
	CCDC99
	CCL19
	CCL2
	CCL20
	CCL26
	CCL3
	CCL3L3
	CCL4
	CCL4L1
	CCL5
	CCNA1
	CCNB1
	CCNB2
	CCND2
	CCND3
	CCNE2
	CCNG1
	CCNH
	CCNL2
	CCNO
	CCNT1
	CCNY
	CCR1
	CCR2
	CCR6
	CCS
	CCT6A
	CCT8L2
	CD14
	CD163
	CD164
	CD180
	CD19
	CD1D
	CD1E
	CD2
	CD200R1
	CD22
	CD226
	CD244
	CD247
	CD248
	CD276
	CD28
	CD2BP2
	CD300C
	CD300E
	CD300LB
	CD300LF
	CD320
	CD33
	CD34
	CD37
	CD38
	CD3E
	CD3G
	CD46
	CD48
	CD58
	CD6
	CD74
	CD80
	CD81
	CD83
	CD8B
	CD93
	CD97
	CD99L2
	CDA
	CDC14B
	CDC16
	CDC20B
	CDC25A
	CDC25C
	CDC37
	CDC40
	CDC42
	CDC42BPA
	CDC42EP1
	CDC42SE1
	CDC42SE2
	CDC6
	CDH12
	CDH15
	CDH23
	CDH24
	CDH9
	CDHR1
	CDHR5
	CDIPT
	CDK10
	CDK11A
	CDK11B
	CDK2AP2
	CDK4
	CDK5RAP3
	CDKL5
	CDKN1C
	CDKN2A
	CDKN2B-AS1
	CDON
	CDRT7
	CDX4
	CEACAM16
	CEACAM20
	CEACAM21
	CEACAM3
	CEACAM6
	CEACAM8
	CEBPA
	CEBPD
	CEBPE
	CECR1
	CECR6
	CELA3A
	CELF1
	CELF2
	CELP
	CEND1
	CENPB
	CENPF
	CENPM
	CENPO
	CENPT
	CENPW
	CENTD2
	CEP104
	CEP170
	CEP170L
	CEP290
	CEP57
	CEP68
	CEP72
	CEP76
	CEP78
	CEP95
	CER1
	CERCAM
	CERKL
	CERS2
	CERS6
	CES1
	CES1P2
	CES2
	CES3
	CFB
	CFL1
	CFLAR
	CFP
	CHCHD6
	CHCHD7
	CHD2
	CHD4
	CHD8
	CHD9
	CHDH
	CHI3L2
	CHID1
	CHKB
	CHMP2A
	CHMP3
	CHMP5
	CHP2
	CHPF
	CHRD
	CHRFAM7A
	CHRM4
	CHRNA2
	CHRNA5
	CHRNA9
	CHRND
	CHRNE
	CHST10
	CHST11
	CHST15
	CHSY1
	CHTOP
	CHURC1-FNTB
	CIB2
	CIDEB
	CIITA
	CINP
	CIR
	CIRBP
	CISD3
	CISH
	CKAP2
	CKAP2L
	CKLF
	CLCF1
	CLCN5
	CLCN6
	CLCNKB
	CLDN16
	CLDN22
	CLDN23
	CLDN24
	CLDN7
	CLDND2
	CLEC11A
	CLEC12A
	CLEC18B
	CLEC1A
	CLEC2D
	CLEC3A
	CLEC3B
	CLEC4D
	CLEC4E
	CLEC4G
	CLEC4M
	CLEC7A
	CLIC3
	CLIC4
	CLINT1
	CLIP4
	CLK1
	CLK4
	CLMN
	CLPTM1
	CLRN1-AS1
	CLSTN2
	CLSTN3
	CLTC
	CMAHP
	CMIP
	CMPK2
	CMTM3
	CMYA1
	CNBD1
	CNDP2
	CNEP1R1
	CNGA2
	CNGA4
	CNGB1
	CNKSR2
	CNN2
	CNNM2
	CNOT1
	CNOT10
	CNOT6
	CNOT6L
	CNOT7
	CNOT8
	CNP
	CNPY2
	CNPY3
	CNRIP1
	CNST
	CNTD2
	CNTLN
	CNTN5
	CNTN6
	COA5
	COG5
	COL11A2
	COL13A1
	COL2A1
	COL4A3BP
	COL5A2
	COL6A2
	COL7A1
	COL8A2
	COL9A3
	COMMD3
	COMMD4
	COMMD9
	COMP
	COMT
	COMTD1
	COPE
	COPG1
	COPS3
	COPS6
	COPS7A
	COPZ1
	COQ7
	CORO1A
	CORO1C
	CORO2A
	COTL1
	COX1
	COX10
	COX11
	COX18
	COX19
	COX3
	COX4I1
	COX7B2
	COX8A
	CPA5
	CPAMD8
	CPD
	CPEB1
	CPEB2
	CPEB3
	CPEB4
	CPN2
	CPNE3
	CPNE9
	CPPED1
	CPQ
	CPSF1
	CPSF4
	CR1L
	CRABP1
	CRADD
	CRCP
	CREB1
	CREB3L2
	CREB3L4
	CREB5
	CREBRF
	CREG1
	CRHR1
	CRHR1-IT1
	CRHR2
	CRIPAK
	CRISPLD2
	CRKRS
	CRLF3
	CRMP1
	CROCC
	CROCCL1
	CROCCP2
	CROCCP3
	CROP
	CRTAM
	CRTAP
	CRYAA
	CRYBA1
	CRYGN
	CRYZL1
	CSAG2
	CSDA
	CSDC2
	CSF1
	CSF2RA
	CSF3R
	CSHL1
	CSK
	CSMD1
	CSMD2
	CSNK1A1
	CSNK1D
	CSNK1G1
	CSRP1
	CSRP3
	CST3
	CST5
	CST6
	CST7
	CST9
	CSTA
	CSTB
	CSTF1
	CSTF2T
	CT45-2
	CT45A5
	CTAG2
	CTAGE4
	CTCFL
	CTDSP2
	CTGF
	CTLA4
	CTNNAL1
	CTNNB1
	CTNND2
	CTNS
	CTR9
	CTRC
	CTSB
	CTSC
	CTSG
	CTSH
	CTSO
	CTSW
	CTSZ
	CTTN
	CUL4B
	CUL9
	CUX2
	CX3CR1
	CXCL1
	CXCL10
	CXCL12
	CXCL17
	CXCR1
	CXCR2
	CXorf36
	CXorf49B
	CXorf65
	CXXC1
	CYAT1
	CYB561
	CYB561D1
	CYB561D2
	CYB5A
	CYBRD1
	CYFIP1
	CYFIP2
	CYGB
	CYP11A1
	CYP11B1
	CYP26C1
	CYP27C1
	CYP2D6
	CYP2E1
	CYP2F1
	CYP2R1
	CYP2S1
	CYP2W1
	CYP46A1
	CYP4F8
	CYT7
	CYTH2
	CYTIP
	CYTL1
	DAB2IP
	DAGLB
	DAK
	DAOA
	DAP
	DAP3
	DAPP1
	DARS2
	DAZAP1
	DAZAP2
	DBC1
	DBNDD1
	DBNL
	DBP
	DBT
	DBX2
	DCAF10
	DCAF6
	DCBLD2
	DCD
	DCDC5
	DCHS2
	DCP1A
	DCST2
	DCTN4
	DCUN1D1
	DDAH1
	DDB2
	DDHD1
	DDIT4L
	DDOST
	DDR1
	DDRGK1
	DDX10
	DDX11
	DDX17
	DDX18
	DDX20
	DDX21
	DDX25
	DDX26B
	DDX31
	DDX3X
	DDX3Y
	DDX43
	DDX58
	DDX6
	DDX60L
	DEDD
	DEDD2
	DEFA1
	DEFA10P
	DEFA4
	DEFA5
	DEFB104B
	DEFB113
	DEFB132
	DEFB135
	DEK
	DENND1A
	DENND2C
	DENND4A
	DENND5A
	DENND5B
	DEXI
	DFNA5
	DFNB31
	DGAT2
	DGCR2
	DGCR6
	DGKA
	DGKD
	DGKK
	DGKQ
	DHCR24
	DHCR7
	DHDH
	DHFR
	DHRS12
	DHRS3
	DHRS4
	DHTKD1
	DHX33
	DHX8
	DICER1
	DIDO1
	DIO1
	DIO3
	DIO3OS
	DIP2B
	DIRAS1
	DIS3L
	DIS3L2
	DISP1
	DIXDC1
	DKFZP586B0319
	DKFZp686M1136
	DKFZp686O1327
	DKFZp761E198
	DKFZp779M0652
	DKK4
	DKKL1
	DLD
	DLEU1
	DLEU2L
	DLG1
	DLG3
	DLG5
	DLL1
	DLX1
	DLX3
	DMAP1
	DMBX1
	DMKN
	DMP1
	DMTF1
	DNAAF1
	DNAH2
	DNAJA3
	DNAJA4
	DNAJB1
	DNAJB12
	DNAJB13
	DNAJB14
	DNAJB6
	DNAJB8
	DNAJC10
	DNAJC17
	DNAJC19
	DNAJC27
	DNAJC30
	DNAJC4
	DNAJC6
	DNAJC9
	DNASE1L1
	DNM1L
	DNM3
	DNMT3B
	DNTTIP1
	DOC2A
	DOC2B
	DOCK10
	DOCK2
	DOCK5
	DOCK9
	DOHH
	DOK1
	DOK2
	DOK3
	DOLPP1
	DOM3Z
	DOPEY1
	DOT1L
	DPCR1
	DPEP3
	DPF2
	DPF3
	DPP7
	DPP9
	DPP9-AS1
	DPY19L2P1
	DPY19L4
	DPYS
	DPYSL4
	DR1
	DRAM1
	DRD4
	DRP2
	DSC2
	DSCR10
	DSCR3
	DSCR6
	DSP
	DSPP
	DTNBP1
	DTX3L
	DULLARD
	DUOXA1
	DUS2L
	DUSP1
	DUSP12
	DUSP14
	DUSP28
	DUSP3
	DUSP8
	DUSP9
	DUX4L4
	DYNC1LI2
	DYNC2LI1
	DYNLL2
	DYRK1B
	DYRK2
	DYSF
	DZANK1
	DZIP1
	E2F2
	E2F8
	EAF2
	EAPP
	EBLN2
	EBNA1BP2
	EBP
	ECE1
	ECE2
	ECGF1
	ECHDC2
	ECHS1
	ECI1
	ECM1
	EDA
	EDAR
	EDF1
	EDG2
	EED
	EEF1A1
	EEF1A2
	EEF1B2
	EEF1E1-MUTED
	EEF2
	EEF2K
	EFCAB5
	EFCAB7
	EFHA2
	EFNA2
	EFNB1
	EFR3A
	EFR3B
	EFTUD1
	EGFEM1P
	EGFL6
	EGFL8
	EGLN1
	EGR2
	EHF
	EHMT1
	EID2
	EIF2A
	EIF2C1
	EIF2C4
	EIF2S1
	EIF2S3
	EIF3C
	EIF3D
	EIF3F
	EIF3G
	EIF3K
	EIF3S8
	EIF4A1
	EIF4A2
	EIF4B
	EIF4E
	EIF4E1B
	EIF4E2
	EIF4E3
	EIF4EBP1
	EIF4EBP2
	EIF4G2
	EIF4H
	EIF5
	EIF5A
	EIF5B
	ELAC2
	ELAVL1
	ELAVL3
	ELF1
	ELF2
	ELF4
	ELFN2
	ELK1
	ELK3
	ELMO1
	ELN
	ELOVL4
	ELOVL5
	ELP3
	EMC4
	EMC9
	EMILIN1
	EMILIN2
	EMP1
	EMR2
	ENG
	ENO1
	ENO3
	ENPP5
	ENSG00000119660
	ENSG00000128389
	ENSG00000129635
	ENSG00000132075
	ENSG00000138189
	ENSG00000141498
	ENSG00000142951
	ENSG00000146111
	ENSG00000148164
	ENSG00000162997
	ENSG00000164500
	ENSG00000165650
	ENSG00000165851
	ENSG00000166183
	ENSG00000166933
	ENSG00000167050
	ENSG00000167281
	ENSG00000167955
	ENSG00000168521
	ENSG00000168547
	ENSG00000170817
	ENSG00000171648
	ENSG00000172257
	ENSG00000172261
	ENSG00000172764
	ENSG00000173820
	ENSG00000174092
	ENSG00000175086
	ENSG00000176227
	ENSG00000176305
	ENSG00000176318
	ENSG00000176377
	ENSG00000176731
	ENSG00000176819
	ENSG00000176886
	ENSG00000176998
	ENSG00000177107
	ENSG00000177408
	ENSG00000177744
	ENSG00000177835
	ENSG00000177839
	ENSG00000177945
	ENSG00000178351
	ENSG00000179339
	ENSG00000179349
	ENSG00000179578
	ENSG00000179702
	ENSG00000179724
	ENSG00000180065
	ENSG00000180437
	ENSG00000180471
	ENSG00000180547
	ENSG00000180795
	ENSG00000180819
	ENSG00000180849
	ENSG00000180882
	ENSG00000180924
	ENSG00000181214
	ENSG00000181271
	ENSG00000181573
	ENSG00000181763
	ENSG00000181799
	ENSG00000181857
	ENSG00000181952
	ENSG00000182112
	ENSG00000182139
	ENSG00000182281
	ENSG00000182765
	ENSG00000183014
	ENSG00000183190
	ENSG00000183528
	ENSG00000183539
	ENSG00000183707
	ENSG00000183822
	ENSG00000183940
	ENSG00000184132
	ENSG00000184414
	ENSG00000184637
	ENSG00000184710
	ENSG00000184732
	ENSG00000184827
	ENSG00000185102
	ENSG00000185117
	ENSG00000185509
	ENSG00000185569
	ENSG00000185641
	ENSG00000186010
	ENSG00000186189
	ENSG00000186390
	ENSG00000186649
	ENSG00000186697
	ENSG00000187092
	ENSG00000187141
	ENSG00000187185
	ENSG00000187221
	ENSG00000187809
	ENSG00000187899
	ENSG00000188500
	ENSG00000188644
	ENSG00000188712
	ENSG00000188743
	ENSG00000188850
	ENSG00000189118
	ENSG00000189285
	ENSG00000189431
	ENSG00000196447
	ENSG00000196488
	ENSG00000196594
	ENSG00000196610
	ENSG00000196659
	ENSG00000196694
	ENSG00000196985
	ENSG00000197010
	ENSG00000197131
	ENSG00000197148
	ENSG00000197152
	ENSG00000197246
	ENSG00000197309
	ENSG00000197404
	ENSG00000197537
	ENSG00000197583
	ENSG00000197650
	ENSG00000197799
	ENSG00000197823
	ENSG00000197881
	ENSG00000197916
	ENSG00000198050
	ENSG00000198165
	ENSG00000198247
	ENSG00000198266
	ENSG00000198330
	ENSG00000198583
	ENSG00000198596
	ENSG00000198672
	ENSG00000198684
	ENSG00000198709
	ENSG00000198726
	ENSG00000198810
	ENSG00000203742
	ENSG00000203932
	ENSG00000204016
	ENSG00000204225
	ENSG00000204443
	ENSG00000204461
	ENSG00000204914
	ENSG00000204924
	ENSG00000205443
	ENSG00000205566
	ENSG00000205631
	ENSG00000205792
	ENSG00000205926
	ENSG00000206148
	ENSG00000206225
	ENSG00000206303
	ENSG00000206335
	ENSG00000206368
	ENSG00000206374
	ENSG00000206441
	ENSG00000207322
	ENSG00000208335
	ENSG00000210931
	ENSG00000211096
	ENSG00000211701
	ENSP00000295246
	ENSP00000312008
	ENSP00000329522
	ENSP00000343802
	ENSP00000344336
	ENSP00000346992
	ENSP00000348552
	ENSP00000373067
	ENSP00000373106
	ENSP00000383736
	ENTPD1
	ENTPD2
	ENTPD4
	ENTPD7
	EOMES
	EP400
	EP400NL
	EPAG
	EPB41L1
	EPB41L3
	EPB41L4A
	EPC1
	EPHA1
	EPHA2
	EPHA4
	EPHA5
	EPHA7
	EPHB2
	EPHB4
	EPHB6
	EPS15
	EPS15L1
	EPS8L2
	EPSTI1
	EPX
	EPYC
	ERAP1
	ERBB2
	ERBB2IP
	ERCC6L
	ERGIC1
	ERICH1
	ERMN
	ERP29
	ERP44
	ERVK5
	ESF1
	ESPL1
	ESPNL
	ESRP2
	ESYT1
	ETS1
	ETS2
	ETV1
	ETV6
	ETV7
	EVC
	EVI1
	EVL
	EVPL
	EVX1
	EWSR1
	EXD3
	EXOC3L2
	EXOC5
	EXOC6
	EXOSC10
	EXOSC6
	EZR
	F11R
	F13A1
	F2RL1
	F8
	F8A1
	F8A2
	FA2H
	FAAH
	FABP5
	FABP7
	FADS1
	FADS6
	FAHD1
	FAM100B
	FAM102A
	FAM107B
	FAM108A1
	FAM108C1
	FAM109A
	FAM109B
	FAM111A
	FAM113B
	FAM115A
	FAM115C
	FAM117A
	FAM120B
	FAM120C
	FAM122A
	FAM123B
	FAM125A
	FAM126B
	FAM128A
	FAM129A
	FAM129B
	FAM131A
	FAM131B
	FAM132A
	FAM133B
	FAM135B
	FAM136A
	FAM13B
	FAM13C1
	FAM149B1
	FAM153A
	FAM153C
	FAM154A
	FAM159A
	FAM160A2
	FAM160B1
	FAM163A
	FAM167A
	FAM169A
	FAM172BP
	FAM175B
	FAM178B
	FAM179A
	FAM180A
	FAM181B
	FAM185A
	FAM189B
	FAM193B
	FAM195A
	FAM195B
	FAM198A
	FAM19A1
	FAM20C
	FAM214A
	FAM217B
	FAM222A
	FAM230B
	FAM25
	FAM27D1
	FAM36A
	FAM38A
	FAM3D
	FAM43B
	FAM45A
	FAM46D
	FAM55A
	FAM58BP
	FAM60A
	FAM62C
	FAM63A
	FAM64A
	FAM65B
	FAM69A
	FAM70A
	FAM71F2
	FAM72D
	FAM76A
	FAM76B
	FAM80A
	FAM81A
	FAM83B
	FAM83H
	FAM89B
	FAM91A1
	FAM98C
	FANCB
	FAP
	FAR2
	FARP2
	FARSA
	FARSB
	FASTKD5
	FBL
	FBLL1
	FBRSL1
	FBXL15
	FBXL16
	FBXO10
	FBXO11
	FBXO17
	FBXO18
	FBXO2
	FBXO21
	FBXO27
	FBXO28
	FBXO3
	FBXO32
	FBXO38
	FBXO40
	FBXO7
	FBXW10
	FCAR
	FCER1G
	FCGR1B
	FCGR2A
	FCGR2C
	FCGR3A
	FCGRT
	FCHSD2
	FCN3
	FCRL1
	FDXACB1
	FER1L4
	FERMT2
	FERMT3
	FES
	FEZ1
	FFAR2
	FGF12
	FGF19
	FGF21
	FGF3
	FGF7
	FGF9
	FGFBP2
	FGFR1
	FGFR4
	FGL1
	FHIT
	FHL1
	FIBP
	FIG4
	FILIP1L
	FIT1
	FKBP15
	FKBP1A
	FKBP3
	FKBP5
	FKBPL
	FKSG2
	FKTN
	FLCN
	FLI1
	FLII
	FLJ10661
	FLJ12825
	FLJ21865
	FLJ22536
	FLJ22662
	FLJ25006
	FLJ25404
	FLJ25862
	FLJ25874
	FLJ30679
	FLJ30820
	FLJ31713
	FLJ31887
	FLJ32065
	FLJ33157
	FLJ34090
	FLJ34460
	FLJ34775
	FLJ35220
	FLJ35225
	FLJ35343
	FLJ35645
	FLJ35943
	FLJ35946
	FLJ36000
	FLJ36208
	FLJ36848
	FLJ37013
	FLJ37252
	FLJ37310
	FLJ37396
	FLJ37543
	FLJ38090
	FLJ39107
	FLJ39530
	FLJ39582
	FLJ39654
	FLJ40032
	FLJ40178
	FLJ40432
	FLJ40852
	FLJ41343
	FLJ41491
	FLJ42289
	FLJ42627
	FLJ42631
	FLJ43003
	FLJ43879
	FLJ43917
	FLJ43944
	FLJ44635
	FLJ44790
	FLJ44861
	FLJ45032
	FLJ45445
	FLJ45478
	FLJ45482
	FLJ45513
	FLJ45983
	FLJ46261
	FLJ46300
	FLJ46836
	FLJ75558
	FLJ90757
	FLOT1
	FLOT2
	FLRT1
	FLRT2
	FLT1
	FMN1
	FMNL1
	FMO5
	FMR1
	FNBP4
	FNDC3A
	FNDC5
	FNIP1
	FOPNL
	FOS
	FOSB
	FOSL2
	FOXC2
	FOXD3
	FOXD4
	FOXF1
	FOXI2
	FOXI3
	FOXK2
	FOXN1
	FOXN4
	FOXO3
	FOXP1
	FOXP3
	FOXP4
	FOXQ1
	FPGS
	FPR1
	FPR2
	FPR3
	FRAT1
	FREM1
	FRMD4B
	FRMD5
	FRMD8
	FRS2
	FRS3
	FRYL
	FSCN1
	FSCN2
	FSHB
	FSIP1
	FSTL4
	FTH1
	FTHL17
	FTO
	FTSJ1
	FTSJ2
	FTSJD2
	FUCA1
	FUCA2
	FUNDC1
	FUS
	FUT3
	FUT7
	FXC1
	FXR2
	FXYD2
	FXYD3
	FXYD6
	FXYD8
	FYTTD1
	FZD10
	FZD2
	FZD5
	FZD6
	FZD9
	G3BP1
	GAA
	GAB1
	GABARAP
	GABARAPL1
	GABBR1
	GABRA1
	GABRA5
	GABRG1
	GADD45B
	GADD45G
	GAGE7
	GAL
	GAL3ST4
	GALC
	GALE
	GALK1
	GALM
	GALNS
	GALNT1
	GALNT11
	GALNT7
	GALNT9
	GALNTL2
	Gal-T4
	GANC
	GAPDHS
	GAPT
	GAPVD1
	GAS5
	GATA3
	GATAD2B
	GATC
	GATSL1
	GBA
	GBP1
	GBP5
	GBX2
	GCHFR
	GCKR
	GCNT7
	GDE1
	GDF10
[truncated: 3,807 more rows]
