# Supplementary material for: Integrated Analysis of Genomic and Genome-Wide Association Studies Identified Candidate Genes for Nutrigenetic Studies in Flavonoids and Vascular Health: Path to Precision Nutrition for (Poly)phenols
Source: Nutrients. 2024 Apr 30;16(9):1362. doi: 10.3390/nu16091362 (PMC11085427; doi:10.3390/nu16091362)
Supplement: Supplementary file 1 [file nutrients-16-01362-s001.zip › Tables S1-S7/Table S2.xlsx]

## Sheet: Sheet1
GENES PRESENT IN 2 PAPERS																				GENES PRESENT IN 3 PAPERS																				GENES PRESENT IN 4 PAPERS
[Paper 1] and [Paper 5] n=69:		[Paper 1] and [Paper 3] n=20:		[Paper 1] and [Paper 2] n=45:		[Paper 1] and [Paper 4] n=124:		[Paper 2] and [Paper 4] n=63:		[Paper 2] and [Paper 3] n=36:		[Paper 2] and [Paper 5] n=34:		[Paper 3] and [Paper 5] n=36:		[Paper 3] and [Paper 4] n=72:		[Paper 4] and [Paper 5] n=154:		[Paper 1] and [Paper 3] and [Paper 5] n=1:		[Paper 1] and [Paper 2] and [Paper 5] n=2:		[Paper 1] and [Paper 2] and [Paper 3] n=7:		[Paper 1] and [Paper 2] and [Paper 4] n=7:		[Paper 1] and [Paper 4] and [Paper 5] n=21:		[Paper 1] and [Paper 3] and [Paper 4] n=4:		[Paper 2] and [Paper 3] and [Paper 4] n=5:		[Paper 2] and [Paper 3] and [Paper 5] n=3:		[Paper 2] and [Paper 4] and [Paper 5] n=6:		[Paper 3] and [Paper 4] and [Paper 5] n=9:		[Paper 1] and [Paper 3] and [Paper 4] and [Paper 5] n=1:		[Paper 2] and [Paper 3] and [Paper 4] and [Paper 5] n=1:
AIM2		AHCTF1		AJAP1		ABTB2		AQP3		ACAP3		ALPK3		BST2		ACTB		ABHD5		LTBR		HS3ST3B1		GJC3		BSDC1		AFMID		HCK		CAPZA1		AMMECR1		ABCD3		ABCC6		SSR1		KIAA1598
ANAPC4		ARHGEF15		BAI2		ADARB1		ATF6		ASXL2		CCDC102B		CAPG		ALKBH7		ADAMTS18				SBF1		HRASLS5		CHST10		DOT1L		PSAP		HIF1A		FOXP1		ARHGAP12		ADAM15
APOBEC3B		ATP7A		CCDC107		AGL		BAZ1A		ATP5G3		CHRD		CCDC104		APOA1BP		ADM						MRPS18C		CNPY2		FCHSD2		PSMB5		KRTAP10-5		TNRC6C		ATP2B3		CNPY3
APOL5		CAMKK2		CD244		ARRDC3		BHLHE22		BZW2		CLEC4E		CEP290		ATAD1		ADPGK						POLR2G		DEDD		GLT1D1		XAF1		KRTAP12-2				LAMA4		COMT
BRI3		DDX18		CNKSR2		ASCL2		BRF1		CD19		DENND5B		COA5		CCDC14		AGPAT3						SOX3		LIG1		GLYATL1				SP3				PDIA5		DGAT2
BST1		DTNBP1		DPCR1		ATN1		BTN3A1		DCHS2		FUCA2		CSTB		CCNT1		AKR1C3						TMEM201		NMNAT1		HP								PHYHIP		FCGRT
CAMK1		FTH1		FAM115A		BCL6		C1QTNF1		DHCR7		GAPT		CYFIP2		CD74		ALOX5						ZNF770		WNT4		IFIT2										FIBP
CAPRIN2		GNG13		FSTL4		BMF		CASC4		DPY19L4		GFOD1		DHRS4		CD8B		ANKK1										ITM2C										MST4
CCDC66		GPR62		IGFBP5		BMP8B		CASP2		DSCR10		HOPX		DOCK10		CDIPT		ANKRD53										MYL6B										RHOG
CCL3L3		KIR3DX1		KCNJ6		BRMS1		CCDC144A		FOXO3		INPP5F		FRAT1		CENPB		ANP32A										NFAM1
CHMP2A		LRPAP1		KRTCAP2		CALCOCO2		CDC20B		GNA13		ITGA6		HLA-DMA		CLK1		AP2A2										OGFR
CLDND2		NDUFS2		MAGEC3		CALD1		CHRNE		GSTM5		JOSD1		HVCN1		CMTM3		AQP9										PKN3
CLEC3B		OR10G4		MICA		CAMK2G		CLDN22		KIAA1804		KCNT1		ITGB2		CRLF3		ARID1B										PRSS23
CORO2A		POLB		MOCOS		CAPRIN1		CLIP4		LANCL3		KRBA1		JAK2		CYP2F1		ARRB1										PTGFRN
CTSH		RGS14		MORC2		CARD8		COMTD1		MAGEL2		MS4A4A		KRTAP4-1		DBNL		ARVCF										RNF113B
DRD4		SDHA		MORN1		CBX5		CYB561D1		MAP7D1		NAGA		LCK		DEDD2		ATP6V0D1										STAT5B
FAM133B		SEPW1		MRGPRX2		CEACAM3		DAZAP2		MBD2		NCR3		LGALS9C		DPF2		BTRC										STX11
FAM83B		SUB1		NLGN1		CLDN7		DEFB113		MLXIP		NOL10		LY6E		DRP2		C10orf11										TIGIT
GLI2		TTTY14		ODF4		CNN2		DUSP1		MORF4L2		OR2C1		MRPL23		ECE1		C17orf81										TRIP12
GNB4		ZNF581		OR2H1		COPE		EIF2C1		MRPL20		PCSK7		MYOF		EDA		C1orf21										TRPM2
GPRIN3				OR51Q1		COPS3		EPHB4		NAT8L		PDLIM5		NCF4		EHMT1		CCR2										ZNF683
GRAMD4				PDC		CPAMD8		FBXO28		OR51I2		PRODH		NQO2		EIF3K		CD14
H1FX				PLEC1		CPSF4		HBP1		PCNX		PTPRM		NUP62		ENO1		CD37
H3F3B				PLEKHG2		CTDSP2		HIST1H2AC		PDHA1		RPL17		OLFML2A		FAM60A		CDA
HAAO				PMS2L2		CYP4F8		HMGA2		PHB		SERF1B		OR5L2		FMNL1		CDC42SE1
HBM				PRB4		DCBLD2		KDM5C		PLCB4		SERPINA3		PTPN22		FOSB		CDC42SE2
HIST1H4I				PROZ		DCTN4		KIDINS220		PPIL4		SOX18		RBM3		FRYL		CENPF
HSD3B7				RASAL2		DDIT4L		KLHL8		PRDX1		SYNGR3		RPA1		FUT7		CFP
IFFO2				RASD1		DDX11		LILRB1		RRAGA		TACO1		SAMD4A		GABBR1		CLEC7A
IMPA2				RHOT2		DHX33		MLC1		SEC13		TERF2		SH3YL1		GNB2		CMPK2
KIAA0825				RLTPR		DLG1		MUM1		SLC40A1		TRAF3IP3		SLC38A1		GPD2		COL6A2
KLC4				ROR2		DNAJB6		NANOG		SUCLA2		ZMIZ2		SNTB2		HAND1		COPZ1
MAPK1IP1L				RPS15		EPS8L2		NCR1		TCF15		ZNF266		TARDBP		HLA-G		CSF3R
MAPK4				S100A11		ESPNL		NECAP2		TMED7-TICAM2		ZNF529		ZBED5		KCNH2		CXorf36
MEI1				SESN3		FAM120C		OR4C46		TRPC6				ZMYM1		KLK3		CYBRD1
MRPL28				SLC18A2		FAM179A		OTUD5		UMODL1				ZMYM2		KRTAP10-10		DAGLB
NCK2				SLC30A3		FAM20C		P4HB								LCN2		DCP1A
NINJ1				SLFN12L		FARP2		PDK3								LSP1		DDX26B
NLRC3				SSU72		FGF21		PLAUR								LYPLA2		DDX3Y
NOX4				TEX13A		FREM1		POGK								MAPK14		DDX58
NR1D1				TUBGCP6		GABARAP		PPP4C								MGAT1		DENND5A
PIK3C2B				ZNF280C		GCHFR		PSMG4								NADK		DHRS12
PIM1				ZNF354B		GOLGA7		PTP4A1								NLK		DMKN
PQLC1				ZNF71		GPR12		PTPN7								OOEP		DUSP14
PSENEN				ZSCAN5C		GPR157		RAB5A								PALLD		EBP
PTCH1						HIP1R		RING1								PARP2		EPS15
RASA3						HOXB13		RNF19B								PDXK		FAAH
RHOXF1						HRAS		RPS26								PGRMC1		FAM129B
RPL34						HUS1		S100A13								PLEKHB2		FAM169A
RRP12						IKBKB		SCRIB								PRKACB		FCGR2A
RTCD1						IL9R		SERGEF								PRKAR2B		FKBP1A
SBNO1						KCNH5		SIN3B								RASSF2		FPR2
SERF1A						KCNK7		SLC11A2								RBM22		FPR3
SETBP1						LENG1		TAF5L								ROCK1		GALK1
SLC24A4						LMNB1		TAPBP								RPS3		GIPC1
SLC9A8						LRRC8A		THRA								RPS6KA1		GK
SNRPD2						LYSMD3		TIAL1								RPS6KA3		GNLY
SORCS3						ME1		TMEM165								SAMHD1		GOLGA8A
SPR						MEP1A		TOR1AIP1								SELPLG		HDAC5
SRD5A1						MGAM		TREX2								SENP7		HOXC4
SRMS						MLX		TRIM13								SH2B3		HPSE
SRP19						MRPS28		TSG101								SH3GL3		IL13RA1
TANC2						MTF2		VPS36								SHISA5		IL1RN
TTC25						MTMR7										SLC25A11		IL22RA1
VSTM1						MUC12										SLC2A5		INSIG1
XYLT2						MYOM3										SP100		KCTD12
ZBTB5						NAV1										ST13		KIAA0930
ZNF676						NCR2										TMEM123		KIAA1430
ZNF7						NDUFA13										VPS13D		KIF3A
						NDUFS1										ZDHHC2		LAMP2
						NLGN3										ZMAT5		LILRA5
						NOTCH2										ZNF516		LRFN3
						NSUN6												LRP1
						NT5C3												LY9
						OLFM4												MAFB
						OR10A7												MBOAT7
						OSBP												MCPH1
						PABPC4												MED23
						PDIA6												MEFV
						PDK2												MKI67
						PDPK1												MPEG1
						PHF15												MPP3
						PIGL												MX2
						PIK3R5												MYD88
						PLAGL2												MYO7A
						PLEKHJ1												NCF1
						PNMA3												NF1
						POLR2L												NFYC
						PPM1F												NINL
						PRKD1												NMT2
						PXDN												NUCB2
						REEP5												NUMB
						RNF141												ORC2
						RNF214												OTUD7B
						RPL3												P2RX7
						RTN3												PAFAH1B1
						RXFP4												PAK1
						SCRN2												PARP9
						SEC14L2												PCBP4
						SEC23IP												PECAM1
						SETX												PFKFB4
						SH2D2A												PGAP3
						SH3BGRL2												PIP5K1A
						SLC25A1												PLXND1
						SMAP2												PNRC1
						ST3GAL2												POLR2E
						TCF20												PPT1
						TMED4												PRDM1
						TMED9												PSEN1
						TMEM170A												PVR
						TMEM80												RALGDS
						TNFRSF12A												RARA
						TNNT1												RASAL3
						TPX2												RB1
						TRAF2												RBL2
						TRIM22												RETN
						TRPC4AP												RINL
						TSC2												RNGTT
						TUBGCP3												RUFY1
						VTI1B												SARM1
						WDFY3												SBK1
						WDR48												SEMA4C
						XRN2												SLC1A7
						ZNF750												SLC37A2
																		SLC39A1
																		SLFN13
																		SMAD6
																		SNX1
																		SPC24
																		SSH1
																		STX7
																		SURF4
																		SUV39H1
																		SYNJ2
																		SYTL3
																		TAGAP
																		TBL1X
																		TMBIM6
																		TNFRSF10C
																		TNFRSF1A
																		TOR1AIP2
																		TRABD
																		TRNT1
																		TSEN34
																		TSPAN17
																		UBE2D3
																		UBE2H
																		VAMP4
																		VEGFA
																		VPS35
																		WDR38
																		ZDHHC14
																		ZNF643
																		ZNF831
