# Supplementary material for: Integrated Analysis of Genomic and Genome-Wide Association Studies Identified Candidate Genes for Nutrigenetic Studies in Flavonoids and Vascular Health: Path to Precision Nutrition for (Poly)phenols
Source: Nutrients. 2024 Apr 30;16(9):1362. doi: 10.3390/nu16091362 (PMC11085427; doi:10.3390/nu16091362)
Supplement: Supplementary file 1 [file nutrients-16-01362-s001.zip › Tables S1-S7/Table S3.xlsx]

## Sheet: URs-1
© 2000-2022 QIAGEN. All rights reserved.					28.07.2022
Upstream Regulator	Molecule Type	p-value of overlap	Target Molecules in Dataset	Mechanistic Network
SAMMSON	other	0.000159	MRPL27,MRPL28,MRPL37,MRPS14,MRPS18C,MRPS28,MT-ND1,MT-ND6,NDUFA7,NDUFS5
PT-2385	chemical drug	0.000448	NDUFS1,NEU3,SDHB,UQCRFS1
HNF4A	transcription regulator	0.000458	ACAD8,ACIN1,ACOX3,ACSS2,ACTR5,ADGRB2,AFP,AIP,AKIRIN2,ALDH2,ARHGEF19,ASB7,ATF7,ATP7A,BAD,BAG4,BCL6,BMP5,BSDC1,BST1,BTG1,CBX5,CD1D,CD80,CDC6,CDK12,CDK2AP2,CDK5RAP3,CLCN6,CRADD,CSK,CTDNEP1,CYP11A1,CYTH2,DCTN4,DDX18,DDX25,DLX3,DMP1,DNAJC17,ELP3,EPHA2,EVPL,FGF7,FKBP3,FTH1,FZD6,GALM,GATB,GBX2,GCHFR,GFM1,GGCX,GLCE,GOLGA4,GPLD1,GRHPR,GUF1,H2AC7,HAAO,HMGB2,HMGN4,HNF4G,HTRA2,HUNK,IER5,IMMT,IRF6,KCNC3,KLC4,…
riluzole	chemical drug	0.000506	GFAP,GRIN3A,HOMER1,NAV1,PLAU
riboflavin	chemical - endogenous mammalian	0.000768	FZD6,MMP2,PTCH1,TIMP1,WNT4,WNT8A
NPC1	transporter	0.000794	ABI3,APLP1,BIN1,CCL3L3,CD276,CTSH,CX3CR1,FTH1,KLF4,KLRG1,LAMP1,LAMTOR2,LAMTOR3,LDLR,MYLIP,PI4K2A,PLIN4,SRD5A1,SREBF1,VTI1B
NME1	kinase	0.00157	ACIN1,CSTF1,FBL,LPAR1,MMP2,NPAS4,RAE1,SMO,TIMP1
TP53	transcription regulator	0.00172	ABCA2,ACSS2,ADAM8,AFP,ANAPC4,ANXA8/ANXA8L1,AP1B1,AQP2,BAD,BMF,BTG1,CCL3L3,CCN5,CDC42BPA,CDC6,CNN2,COL7A1,CORO1A,COX10,CSF1,CSK,CSRP1,CSTF1,CTSH,CTSW,DDIT4L,DDX18,DLG1,DLX1,DNAJA4,EGFL6,ELF4,EMILIN1,EPHA2,ESPL1,FBL,FGF7,FKBP3,FKBP5,FTH1,FZD6,GBX2,GFM1,GJB3,GLI2,GNA14,GOLGA4,GPM6B,GPR12,GPR156,GPR157,GPR62,GSTM1,HDLBP,HMGB2,HRAS,HSPD1,IDH2,IER5,IGFBP5,IL12A,IL1A,IL27RA,IL33,IL4,IPO9,KAT2B,KLF4,LAMP…
SIRT1	transcription regulator	0.00186	AFP,ATF7,CD83,CNTN6,CORO1A,EVPL,FBXO32,FGF21,FGF7,FOXC2,GNG13,GSTM1,HCK,HSPA4,IDH2,IL2RG,IL4,ITPKA,KIF13B,LAPTM5,LDLR,MLLT1,MMP2,MYL6B,NECTIN4,NLGN1,NLGN2,NR1D1,PC,PLAGL2,PYGM,SEC61A1,SFRP2,SIPA1L3,SLC27A5,SLC27A6,SLC7A10,SREBF1,TAL1,TRAF2,TSC2,UQCRFS1,XPC,ZNF296
GPR37	G-protein coupled receptor	0.00226	AMH,CCL3L3,GLI2,PTCH1,SLC6A3
MAP4K4	kinase	0.00263	AGL,ALG14,ATP6V0E1,COX10,GRHPR,HSD3B7,NDUFS1,PEX19,PI4K2B,PLA2G6,PRKAR2A,PTS,PXMP2,SREBF1,ST3GAL2,UQCRFS1
CX3CL1	cytokine	0.0029	CSF1,CST7,CX3CR1,DLX1,EFNB1,FABP7,GFAP,IFIT2,IL1A,KIF26A,LDLRAD3,LPAR1,MMP2,OLFM4,PDC,PYGM,S1PR4,TIMP1
haloperidol	chemical drug	0.00333	DRD4,GFAP,GPR12,GRM4,HOMER1,IL4,LDLR,NGFR,NTS,PRKAR2A,RASGRF1,SDHA,SDHB
RB1	transcription regulator	0.00342	ATP1B1,CBX5,CCL3L3,CD83,CDC6,COQ7,CRADD,DCTN4,DDX11,FLT1,FOXC2,FOXN1,FZD6,GLI2,GPR12,GPR156,GPR157,GPR62,H1-0,H4-16,HMGB2,HOMER1,HRAS,HUNK,IRS2,IVL,KRT4,LIG1,MAPK4,MCM10,MMP2,MYH8,MYL6B,NDUFA13,NDUFS2,P2RY14,PIM1,PMEPA1,PRSS23,RAB27A,SDHB,SLC5A8,TNNI2,TNNT1,TUBG1,UQCRFS1,ZFP36,ZNF638
LTB4R2	G-protein coupled receptor	0.00345	IL4,MMP2,NOX1,NOX4
miR-186-5p (miRNAs w/seed AAAGAAU)	mature microRNA	0.00345	DDX43,MMP12,TWIST1,VIM
dopamine	chemical - endogenous mammalian	0.00359	ASIC2,BAD,CCDC146,CCL19,CCL3L3,CYP4F8,DRD4,GPR12,GRM4,H3-3A/H3-3B,IL12A,IL1A,KIF26A,KLF4,LDLR,NPAS4,RASD1,SDHA,SDHB,SLC1A3,SLC6A3
UQCC3	other	0.00364	ATP11A,ATP1B1,ATP2B1,ATP5F1D,ATP5F1E,ATP6V0E1,COX10,COX20,NDUFA13,NDUFA7,NDUFB2,NDUFS1,NDUFS2,NDUFS5,PFKL,SDHA,SDHB,UQCRFS1
B7-33	chemical reagent	0.00386	MMP2,TIMP1
Pdgfra-Pdgfrb	complex	0.00386	CSF1,TIMP1
GPR37L1	G-protein coupled receptor	0.00416	GLI2,PTCH1,SMO
carboxymethylflavin	chemical - endogenous mammalian	0.00416	MMP2,PTCH1,TIMP1
formylmethylflavin	chemical - endogenous non-mammalian	0.00416	MMP2,PTCH1,TIMP1
lumichrome	chemical - endogenous non-mammalian	0.00416	MMP2,PTCH1,TIMP1
metribolone	chemical reagent	0.00435	ACSS2,ATP1B1,ATP5F1E,ATP6V0E1,BMPR1B,CAMKK2,CDC6,CHPF,COX10,CYB561,DLX1,EAF2,FKBP5,GRHPR,H1-0,HOMER1,HUS1,IDH2,IGFBP5,IRS2,LDLR,ME1,MIX23,MMP2,MRPL15,NCAPD3,NDUFA7,NDUFB2,NDUFS2,NDUFS5,PFKL,PIGR,PMEPA1,POR,PROS1,RAB27A,RRP12,SDHB,SRD5A1,SREBF1,TIMM10,TMEM50A,TSC2,TWIST1,UQCRFS1	82 (2)
AHI1	other	0.00448	BIN1,CDKN1C,CEND1,HCK,LAPTM5,RAB8A
ZNF710	transcription regulator	0.00448	CCL26,CCL3L3,CCL4L1/CCL4L2,IL12A,IL26,IL33
melphalan	chemical drug	0.00515	APOBEC3B,CD80,FLT1,MICA,XAF1
ciprofloxacin	chemical drug	0.00552	ADAM8,ALDH2,AP5Z1,CD80,HSPD1,IL4,ITM2C,LDLR,LGMN,LRPAP1,MMP2,MYBBP1A,NIFK,PSAP,VIM
IL3	cytokine	0.0057	ABCA2,ALDH2,BNIP3L,CAMKK2,CCL19,CD80,CD83,CSF1,DOK2,ELAVL3,FKBP3,FOXD3,FUS,HRK,HUS1,IL33,IL4,IMPDH2,MYO1C,NACA,NCR2,NIFK,ODC1,PFKL,PIM1,PROX1,PSMA5,RPL3,RPS20,SNRPD2,SSBP1,TAL1,VAV2,ZBTB7A
GRB2	other	0.0057	AFP,DLX3,EVPL,GBX2,IRF6,LTB,LTBR,PLAU,SPRR1A
MTORC1	complex	0.00645	CYP11A1,ELF4,FGF21,IL4,KLF4,NFIL3,NOX4,ODC1,SREBF1
TCF21	transcription regulator	0.00676	CYP11A1,MMP2,NR5A1,TIMP1
EBF1	transcription regulator	0.00688	ADCY3,BCL6,CCL3L3,CCL4L1/CCL4L2,CD244,CNGA2,CRABP1,CXCL17,EIF4EBP1,IGLL1/IGLL5,IKBKB,IL12A,NFIL3,PDPK1,PRKAG2,PRKAR2A,SFRP2,SREBF1
anethole	chemical - endogenous non-mammalian	0.00695	MMP2,PLAU,TIMP1
butylidenephthalide	chemical reagent	0.00695	MMP2,TWIST1,VIM
FEV	transcription regulator	0.00747	EPHA7,GCHFR,HEPACAM2,LPAR1,NLGN3,NTS,PROX1,SLC18A2,SLC1A3,TCF7L2,TRPV2,VIM
KMT2D	transcription regulator	0.00755	CA10,CNGA4,CNTLN,IRF6,IVL,KLF4,LTK,MYOM3,NEU3,NKAPL,POGLUT3,PTGR2,RANGRF,RIMBP3 (includes others),RIOX2,SH3BGRL2,SMO,SPRR1A,TCEAL1,TRPV2,TUSC1,ZNF750
MAP2K6	kinase	0.00786	CD83,IFIT2,IHH,IL4,IRS2,IVL,LDLR,MMP2,MYH1,PLAU,SLC1A3
IL4	cytokine	0.00885	ABCA2,ABHD17C,ADAM8,ALDH2,ARNTL2,BANF1,BCL6,BIN1,BNIP3L,CCL26,CCL3L3,CD200R1,CD276,CD80,CD83,CRABP1,CRADD,CSF1,CST7,CTDNEP1,DUSP28,EBNA1BP2,EFL1,EPHA2,ESPL1,FBL,FFAR2,FKBP5,FLT1,GATB,GNA14,GNB4,GNPNAT1,GPLD1,GPM6B,GPX4,H1-0,HCK,HP,HTRA2,IL12A,IL1A,IL27RA,IL2RG,IL33,IL4,KLF4,LAS1L,LDLRAD3,LTB,MAP4,MICA,MMP12,MMP2,MUC1,MYH9,NABP1,NFIL3,NT5C3A,NUP214,ODC1,PAX9,PFKL,PI3,PIGR,PIK3C2B,PIK3R5,PIM1,PIN1,…
CD 437	chemical drug	0.00892	AMH,BANF1,CCAR1,CCT6A,CST7,FKBP5,FTH1,NACA,NDUFS5,NOP10,ODC1,PIN1,PLP2,PNPLA6,POLR2G,RPL36AL,RPS15,SNRPD2,SNRPF,SSBP1,TUBA1B,XRN2
TFAP2A	transcription regulator	0.00911	ADRA1D,AMH,CCL4L1/CCL4L2,CCN5,COL7A1,CYP11A1,DCBLD2,HRK,ITGBL1,KLF4,MMP2,PLAU,POR,PSAP,SESN3,TIMP1
MTA1	transcription regulator	0.0101	CCN5,CDKN1C,EPHA2,GPRIN3,HUNK,MMP2,SIX3,TWIST1
garcinia yunnanensis extract YTE-17	chemical reagent	0.0106	CSF1,IL12A,IL4
TRPC4AP	transporter	0.0106	FBL,HSPD1,NOP56
ADGRF5	G-protein coupled receptor	0.0106	CCL3L3,CSF1,MMP2
IKBKB-DT	other	0.0106	IKBKB,IL1A,MMP2
busulfan	chemical drug	0.0106	IL1A,LCN8,NOTCH2
bicuculline/dalfampridine	chemical reagent	0.0106	HOMER1,IMPDH2,NPAS4
CEBPB	transcription regulator	0.0109	ARPP19,ASF1A,B9D1,CBX5,CCL3L3,CD1D,CD80,CDC6,CIRBP,CYP11A1,DLX3,DSPP,EPHA7,ESPL1,F8,FBXO32,GFAP,H4-16,H4C9,HMGB2,HP,HSPD1,HUS1,IFIT2,IL12A,IL1A,IL4,IRS2,IVL,LBP,LDLR,LGMN,LIG1,LMNB1,MC2R,NDRG4,NOP56,NUPR1,ODC1,PI3,PRSS8,RAD18,RBBP7,RFC1,SPRR1A,SREBF1,SRP54,TUBG1,UBA2,VIM,VLDLR,ZKSCAN1,ZNF638
arsenic trioxide	chemical drug	0.0111	AFP,ANAPC4,ATP1B1,ATP2B1,ATP5F1D,BAD,BNIP3L,DNAJB6,FTH1,GLI2,HRAS,HTRA2,IP6K2,KEAP1,LAMTOR3,MAPK4,ME1,MT-ND6,NDUFA13,NDUFA7,NDUFB2,NDUFS2,NDUFS5,PDIA6,PFKFB1,PIM1,PTCH1,RAB8A,RASA2,SREBF1,UQCRFS1,VAPA
DUB	group	0.0111	LDLR,MYLIP
MYLIP	enzyme	0.0111	LDLR,VLDLR
TRIM32	transcription regulator	0.0111	DTNBP1,IFIT2
SLC6A14	transporter	0.0111	IL1A,IL4
TBC1D10A	other	0.0111	RAB27A,RAB8A
RETNLB	other	0.0114	CCL3L3,FZD6,IL4,IRS2,LMNB1,MMP12,MMP2,MYCT1,PLA2G15,SMAD1,TIMP1
NUP62	transporter	0.0117	GLI2,IHH,IVL,ZNF750
BRAP	enzyme	0.0117	IHH,MMP12,NOTCH2,STK4
IL18R1	transmembrane receptor	0.0117	CCL3L3,IL12A,IL1A,IL4
POLDIP2	other	0.0117	CNN2,GFPT2,KLF4,SREBF1
SPINT1	other	0.0117	FZD6,PROX1,ROR2,TCF7L2
RHO	G-protein coupled receptor	0.0121	CRABP1,DRD4,GNGT1,H2BC1,HMGB2,NID1,PCOLCE,PDC,PDE6B,RCVRN
beta-estradiol	chemical - endogenous mammalian	0.0121	ABCC11,ADCY3,ADK,AFP,ALDH2,ANAPC4,AP1B1,ARHGEF15,ATP1B1,ATP2B1,ATXN3,BAMBI,BCL6,BIN1,BMP5,BMPR1B,BNIP3L,BTG1,CCDC146,CCL3L3,CCN5,CD276,CDC42BPA,CDC6,CDKN1C,CLDN7,CNN2,COL7A1,COMP,CRADD,CRYAA/CRYAA2,CTSH,CYB561,CYP11A1,CYP4F8,EAF2,EIF4EBP1,ELK3,ELP3,ESPL1,FAM3D,FGF7,FGF9,FNDC5,FOXC2,GCHFR,GFAP,GFM1,GJB3,GLI2,GPR12,GPRIN3,GSTA2,GSTM1,GTF2IRD1,HDLBP,HMCN2,HMGB2,HOMER1,HRAS,HRK,HSD17B3,HSPA4,HSPD1,HU…
H2AB3 (includes others)	other	0.0128	CDKN1C,CSRP3,HIP1R,LMO1,MMEL1,SLC30A3,TMEM151B,TNFRSF8
LTB4R	G-protein coupled receptor	0.0128	CCL3L3,FLT1,IL4,LDLR,MMP2,SREBF1
UXT	transcription regulator	0.0128	CDC6,FKBP5,HUS1,KDELR3,PMEPA1,TTK
DDX25	enzyme	0.0129	APLP1,BAD,GAPDHS,HMGB2,IL2RG,ODF1,OTUB2,PDZK1,PRM2,RBM4B,RNF133,SPATA18,TNFRSF12A,TSSK2
hydroxypropyl-beta-cyclodextrin	chemical drug	0.0133	CCL3L3,CD1D,CSF1,CX3CR1,GFAP,HDLBP,IL1A,LDLR,MYLIP,VLDLR
TGFBR2	kinase	0.0136	ABHD17C,ADAM8,BMP5,CCL3L3,CRABP1,CSF1,CTDNEP1,CX3CR1,DUSP28,ESPL1,FGF7,FGF9,FKBP5,GFAP,GLI2,GPLD1,HP,HSD17B3,IHH,IL1A,IL4,MMP12,MMP2,NFIL3,ODC1,PAX9,PIK3C2B,PTCH1,SLC66A2,SMAD1,STK32C,TIMP1,TMEM158,TNFRSF12A,WDFY3,ZBTB46
MSX2	transcription regulator	0.0141	FOXN1,IHH,KRT84,PROX1,SIX3,TWIST1,VIM
IFNG	cytokine	0.0145	ABLIM3,ABTB2,AFMID,AIM2,ARPP19,ATP1B1,BMF,BST1,BTG1,CALCOCO2,CCL19,CCL26,CCL3L3,CD1D,CD276,CD80,CD83,CHI3L2,CIRBP,CORO1A,CRABP1,CSF1,CSK,CTSH,CX3CR1,CXCL17,CYB561,CYP11A1,DDX60L,DSPP,DUSP9,ENTPD1,FGF12,FKBP5,FLT1,FTH1,GCHFR,GFAP,GFM1,GGT5,GNA14,GNB4,GPR12,GPR156,H2AC15,H2AC7,H4C9,HAAO,HCK,HP,HRK,HSPD1,IFIT2,IL12A,IL1A,IL4,IRS2,ITPKB,KLF4,KLRG1,LDLR,LTB,MICA,MMP12,MMP2,MORC2,MUC1,MYH9,NDRG4,NFKBIB…
TOX	transcription regulator	0.0146	CD244,CDKN1C,ENTPD1,NFIL3,TNFRSF8
SULF2	enzyme	0.0146	BAD,DSPP,MMP2,PIM1,SMAD1
RAX	transcription regulator	0.0148	PDE6B,RCVRN,RLBP1,SAG
WWP2	enzyme	0.0148	CALCOCO2,DMP1,DSPP,VIM
IFT57	other	0.0148	MT-ND1,PTCH1,SDHA,SDHB
bicyclol	chemical drug	0.0152	AFP,HRAS,TIMP1
SFRP2	transmembrane receptor	0.0152	KLF4,MMP2,ROR2
SHANK3	other	0.0152	HOMER1,NLGN1,NLGN3
CKAP2L	other	0.016	ERCC6L,ESPL1,LMNB1,NUF2,NUP43,SGO2,TUBA1B,TUBG1
ESR2	ligand-dependent nuclear receptor	0.0174	ABCC11,ATP2B1,BAMBI,BANF1,BIN1,BMP5,CAMKK2,CCL3L3,CCN5,CDC42BPA,CDKN1C,COL7A1,COMP,CSF1,CTSH,CXCL17,CYP11A1,FBL,FKBP5,FOXC2,GFAP,GJB3,H1-0,HRAS,HSD17B3,HSPD1,IFIT2,IGFBP5,IKBKB,IL1A,IMPDH2,IRS2,IVL,KDELR3,KLF4,KLRC3,LAPTM5,LMNB1,LSM2,MAPK4,MMP2,MUC1,MYH1,NKX2-2,ODC1,OTOF,OTUB2,PCOLCE,PDZK1,PLAU,PLEC,PLXDC1,PMEPA1,RRP12,SEMA3B,SFXN3,SSR1,TESK1,TIMP1,TMEM50A,TNFRSF12A,TUBG1,TWIST1,VIM
RAF1	kinase	0.0182	ATP6V1B1,BCL6,BTG1,CCL19,CCN5,CDC6,CDON,CSTF1,CTSH,DCBLD2,IL12A,NINJ1,NOP56,PC,PLAU,PLEC,SEC14L2,SH2D1A,SNRPD1,TIMP1,TUBG1,YPEL5
BLOC1S5	other	0.0185	ATP7A,BLOC1S2,DTNBP1,PI4K2A
NCAM1	other	0.0185	HSPA4,NFKBIB,NLGN1,NLGN2
ZBTB10	transcription regulator	0.0194	ADAM8,CCL3L3,CCL4L1/CCL4L2,CD1D,CD244,CD80,CD83,FLT1,IFIT2,IL12A,NLRX1,NT5C3A,STING1,TIGIT,TKFC,TNFRSF8,XAF1
PITX2	transcription regulator	0.0195	ACAD8,ATP1B1,DDIT4L,FOXC2,FZD9,GPX4,GRHPR,IDH2,IRF6,NDUFA13,NDUFS2,NGFR,NR5A1,OXNAD1,TFAP2B,VIM
TERC	other	0.0197	GFAP,H1-0,MCM10,NR1D1,NUPR1,PANX2
PBX1	transcription regulator	0.0197	FABP7,NFIL3,OSBP,PLAU,SOX3,TCF7L2
PDGF-AA	complex	0.0203	FGF3,FGF7,GFAP,LDLR,VIM
SPRY1	other	0.0203	FABP7,FGF7,FGF9,MMP2,SP8
MYOC	other	0.0203	CLDN7,CNKSR2,DLG1,DPP7,EPHA2,FBXO32,IGFBP5,PXDN,SOX3,TCEAL7,VAPA
PSMB11	peptidase	0.0207	BMPR1B,CLDN7,CXCL17,FLT1,GFAP,GNG13,IL2RG,MAPK12,MT-ND1,MT-ND6,NID1,PIK3R5,TNFRSF12A,TNFRSF8
BCO2	enzyme	0.0207	ARRDC3,HTATIP2,NR1D1
DHH	peptidase	0.0207	CYP11A1,NR5A1,PTCH1
cardiotoxin	chemical - other	0.0213	CCL3L3,CSF1,CTSH,DOK2,FBL,FGF12,FGF21,FGF7,FGF9,FNDC5,HP,IL1A,IL2RG,IL33,MMP12,MMP2,MS4A8,MYH9,PIGR,SFRP2,SNRPD1,TIMP1,TNFRSF8,TNNT1
IGF2BP2	translation regulator	0.0213	SREBF1,TRIM54
OBSCN	kinase	0.0213	BAG4,HAX1
WNT9B	other	0.0213	LHX1,WNT4
cerotic acid	chemical - endogenous mammalian	0.0213	CD80,IL1A
TJP1	other	0.0213	TWIST1,YBX3
miR-27a-5p (miRNAs w/seed GGGCUUA)	mature microRNA	0.0213	ATP2B1,CX3CR1
ascomycin	chemical reagent	0.0213	CD80,CD83
fenclonine	chemical drug	0.0213	PTCH1,SMO
DIO3	enzyme	0.0224	AMH,CIRBP,CYP11A1,DRD4,ELF4,ESYT3,H2BC1,HSD17B3,IER5,LAPTM5,NFAM1,NR5A1,PCSK1N,PLEKHB1,SLC27A6,SNED1,STK32C,TEF
SOX7	transcription regulator	0.0224	DLX3,EVPL,FGF3,FLT1,GBX2,IRF6,MMP2,PLAU,SPRR1A
S100A4	other	0.0226	CCL19,MMP2,NOTCH2,PLAU,TIMP1,TWIST1,VIM
SLC6A3	transporter	0.0226	GFAP,NTS,PSAP,SLC6A3
ATXN7	other	0.0226	GNG13,IGFBP5,ITPKA,SLC1A3
cyanocobalamin	chemical - endogenous mammalian	0.0237	FZD6,GFAP,PTCH1,WNT4,WNT8A
fluocinolone acetonide	chemical drug	0.024	ANOS1,DSPP,FKBP5,IL33,IL4,OIP5,RASL11B,WNT4
kainic acid	chemical toxicant	0.0241	CACNA2D1,CCL3L3,CCN5,FGF9,GABRA5,GFAP,GPX4,GRM4,HOMER1,LMO1,MMP2,NFIL3,NGFR,NPAS4,ODC1,PLAU,TCF7L2,TIMP1,TMEM158
PGR	ligand-dependent nuclear receptor	0.0247	ADARB1,ATP1B1,BCL6,BTG1,CALD1,CCN5,CDC42BPA,CDC6,CDKN1C,CLDN7,CSRP1,FKBP5,IFIT2,IGFBP5,IRS2,KLF4,LIG1,MPHOSPH10,MUC1,NOP16,NOTCH2,NSUN5,OCEL1,PLAU,STAT5B,URB2,WNT4,XAF1
GATA4	transcription regulator	0.0251	AMH,ARRDC2,CCL3L3,CYP11A1,DLX3,ESPL1,EVPL,FGF3,FSTL4,GBX2,HSD17B3,IGFBP5,IRF6,KCNA5,MC2R,MYH9,NR5A1,PLIN4,SPRR1A,SRD5A1,TAL1,TCAF1,TIMP1,TNNI3,VIM
EBF3	transcription regulator	0.0253	ADCY3,CCL3L3,CCL4L1/CCL4L2,CNGA2,CXCL17,IL12A
PTCH1	transmembrane receptor	0.0253	GLI2,IL33,MYH1,PTCH1,TNNI2,TNNT1
GLI1	transcription regulator	0.026	ADK,APOBEC3B,BCL6,CAPRIN2,CCL26,CRTAM,CSF1,ENPP5,EPHB6,FOXC2,GLI2,H1-0,HUS1,IL27RA,IL33,IMPA2,ITPKB,KLF4,KLRC3,LDLR,MMP2,PIM1,PLAU,PLXDC1,PTCH1,RGS14,S100A11,S100A14,SDHA,SEC61A1,SESN3,SFXN3,SGO2,SLC1A3,SPINK4,TIMP1,TNFRSF12A,TNNT1,TNS4,TRIP10,UACA,UBALD2,VIM,YPEL5,ZFP36
CPT1B	enzyme	0.026	COX10,EIF4EBP1,IKBKB,IRS2,NDUFA7,NDUFB2,NDUFS1,NDUFS2,PDPK1,PIK3R5,PRKAG2,PRKAR2A,PYGM,SDHA,SDHB,SORBS1,SREBF1,TNFRSF8,TRIP10,TSC2,UQCRFS1
MNT	transcription regulator	0.0264	ATP1B1,BCL6,BST1,CD300LB,CXCL17,FBXO32,ODC1,PC
tributyltin	chemical reagent	0.0265	ATP5F1D,CCN5,FGF21,IFIT2,IL33,NDUFS1,NDUFS2,PLIN4,SDHA,SDHB,SNTB1,SREBF1,STAC2,TIGIT
pargyline	chemical drug	0.0272	GFAP,IL4,SLC6A3
zeaxanthin	chemical drug	0.0272	HTATIP2,MMP2,TIMP1
FAT1	other	0.0272	PLAU,SRC,TWIST1,VIM
MXD1	transcription regulator	0.0283	AARSD1,BCL6,COX10,COX20,HEPACAM2,IDH2,MYBBP1A,NOP56,ODC1,RPL3
FBXO44	enzyme	0.0289	MAGEC1,MAGEC2,MAGEC3,MICA,RAE1,SEMG1,STING1,ZNF165
ZAP70	kinase	0.0289	DEXI,FKBP5,IL4,KCNA5,PLEC,SLC25A1,SPINK4,XAF1
torin1	chemical reagent	0.0292	ACSS2,ATP5F1E,ATP6V0E1,COX10,NDUFA7,NDUFB2,NDUFS2,NDUFS5,NTS,PFKL,RPL3,RPL34,RPL41,RPS15,RPS20,RPS4X,SDHB,UQCRFS1,VIM
ARID1A	transcription regulator	0.0298	AGL,ARAP1,ASCL2,ATP5F1D,CCN5,CDKN1C,COL7A1,EPS8L2,FZD9,GSDME,IL1A,IRS2,KLF4,KRT4,PDK2,PITPNM1,PTGFRN,SPR,TBCE,TCF7L2,VIM,WNT4
Lh	complex	0.0304	AMH,AQP2,ARHGAP35,ATP2B1,BAD,BCL6,BNIP3L,CAMK2G,CDKN1C,CYP11A1,DUSP9,FKBP5,HSD17B3,LDLR,MMP2,NR5A1,PI4K2A,PLCL1,PPP2R5B,PPP2R5C,PRKAR2A,PRKD1,PSMD1,RAB27A,RASAL2,RGS12,RPL3,RPS15,RPS20,TNFRSF12A,YBX3
MAP3K14	kinase	0.0305	ADAM8,BST1,CDC37,IKBKB,IL1A,IL26,IL4,LTB,SIX2,SREBF1
ZBTB17	transcription regulator	0.0305	CDKN1C,LDLR,NGFR,NUF2,ODC1,PIMREG,SGO2,TPX2,ZFP36,ZNHIT3
GSKJ4	chemical reagent	0.0305	CD80,CD83,CHCHD6,IDH2,MRPL28,MRPS28,MT-ND1,MT-ND6,MTFMT,NDUFA7
PTEN	phosphatase	0.0311	ATL1,BTG1,CD80,CSRP1,CX3CR1,CYB561,DYNC1LI2,EIF4EBP1,FES,FGF21,FGF7,FGF9,FLT1,FTH1,FZD6,GPM6B,GPR12,GPR156,GPR157,GPR62,GTF2A1,IDH2,IGFBP5,IL12A,IRS2,LAMP1,LDLR,ME1,MMP17,MMP2,MT-ND1,NFIL3,NGFR,NTS,OTUB2,P2RY14,PABPC4,PDPK1,PFKL,PIM1,PLAU,PLEC,PPM1F,PTPRT,SBF1,SDHA,SDHB,SLC25A1,SLC5A8,SMAD1,SNRPF,SRC,SREBF1,STAT5B,TAF12,TNFAIP1,TWIST1,VIM,WNT4,YIPF4
CD40	transmembrane receptor	0.0314	ATP6V0E1,BCL6,CD80,CD83,COX10,CSF1,DDX18,HSPD1,IL12A,IL1A,IL4,KLF4,LTBR,MYBBP1A,NDUFA13,NDUFB2,NDUFS1,NOC4L,NOP16,ODC1,PFKL,PIM1,PSMB10,RASGRF1,RRP12,RRP9,SDHB,TRAF2,UQCRFS1
PDGF BB	complex	0.0314	ADARB1,ADRA1D,ATP2B1,CALD1,CSF1,DBNDD1,DCBLD2,FGF7,FLT1,FOXC2,GFPT2,HRAS,HSD3B7,LBP,LDLR,MMP12,MMP2,MYH1,NFIL3,NOX4,ODC1,PCOLCE,PIM1,PLAU,PRRX2,S1PR2,SREBF1,TIMP1,TNFRSF12A,TRA2B,ZFP36
ZFP36	transcription regulator	0.0314	CCL3L3,CDC6,FGF21,IL12A,IL1A,MMP2,NUF2,PIM1,PLAU,UQCRFS1,ZFP36
erismodegib	chemical drug	0.0315	GLI2,IL1A,MMP2,SFRP2,TWIST1
hemozoin	chemical - endogenous non-mammalian	0.0315	CCL3L3,CD80,CD83,IL12A,IL1A
MED30	transcription regulator	0.0324	COX10,NDUFS2,SDHA,SDHB
BID	other	0.0324	CTSH,IL4,MMP12,TIMP1
jasminoidin	chemical drug	0.0324	CIRBP,FABP7,IGFBP5,PC
GFAP	other	0.0324	CBX5,GFAP,PLEC,VIM
WWTR1-CAMTA1	fusion gene/product	0.0324	BST1,MMP2,PRND,TMEM37
p38 Sapk	group	0.0341	CD80,CD83
vinclozolin	chemical reagent	0.0341	CYP11A1,TRPM2
CHD5	enzyme	0.0341	PLCL1,VIM
MTF2	transcription regulator	0.0341	FOXD3,KLF4
FAM20C	enzyme	0.0341	DMP1,DSPP
Laminin2	complex	0.0341	DMP1,DSPP
AP3D1	other	0.0341	PI4K2A,SLC30A3
miR-508-3p (miRNAs w/seed GAUUGUA)	mature microRNA	0.0341	TWIST1,VIM
RIPK4	kinase	0.0341	IRF6,IVL
GW 6471	chemical reagent	0.0341	ATL1,FGF21
DLGAP1	other	0.0341	MMP2,VIM
BLOC1S6	other	0.0341	ATP7A,PI4K2A
AQP3	transporter	0.0341	AQP2,IVL
NUBPL	other	0.0341	NDUFA13,NDUFS1
KRT10	other	0.0341	IKBKB,IKBKG
dimaprit	chemical drug	0.0341	CD80,LDLR
tranexamic acid	chemical drug	0.0341	IL1A,PLAU
spiperone	chemical drug	0.0341	SDHA,SDHB
sodium chlorate	chemical reagent	0.0341	DSPP,PTCH1
ceftriaxone	chemical drug	0.0341	GFAP,SLC1A3
N-acetylglucosaminono-1,5-lactone O-(phenylcarbamoyl)oxime	chemical reagent	0.0341	HSPA4,SREBF1
TSC2	other	0.0344	ACSS2,ASCL2,CBLN1,DPP7,GFAP,IGFBP5,IRS2,LPAR1,OLFM4,PDPK1,PLAU,PLP2,PSMB5,PSMD1,S100A11,SNAP91,ZFP36
MTORC2	complex	0.0346	IFIT2,IL4,SREBF1
5-fluorouracil	chemical drug	0.0351	ABCC11,ACOX3,APOBEC3B,BNIP3L,CCT6A,CD80,CSTF1,EIF3C,EPHA2,FBL,HRAS,IDH2,IER5,IL1A,IP6K2,MT-ND6,MUC6,NACA,NINJ1,NOP56,POLR2L,PSMB5,RAE1,RPS4X,SEC61A1,SNRPD2,SNRPF,SRP9,SSB,SUB1,TNFRSF12A,YBX3
Nr1h	group	0.0354	ADAMTS3,ATP1B1,CCL3L3,CERS3,CSF1,FLT1,GGT5,HCK,LTB,MYLIP,PPP3R2,PTCH1,RCVRN,SLFN12L,SREBF1,VLDLR
SLC6A4	transporter	0.0358	CYP4F8,H4C9,SLC6A3,SLFN12L,SRP54,TNFRSF8
histone deacetylase	complex	0.0358	ABCC11,AFMID,CD1D,KEAP1,PLAU,PRSS8
DDIT4	other	0.0359	BNIP3L,IL33,IL4,NOX1,SREBF1
RICTOR	other	0.0365	ATP5F1D,ATP6V1B1,ATP6V1G3,BAD,COX10,IFIT2,IL4,IRS2,MRPL13,NDUFA7,NDUFB2,NDUFS1,NDUFS2,PFKL,PSMA5,PSMA8,PSMB10,PSMB5,PSMC5,PSMD1,RPL41,RPS15,SDHA,SDHB,SREBF1,UQCRFS1
PRL	cytokine	0.0366	BCL6,BTG1,CAMK1,CTSH,CYP11A1,DDX60L,DNAJA4,GSTM1,HNRNPH2,HSPD1,IGFBP5,NUPR1,ODC1,PARP10,PC,PCOLCE,PDK2,PIM1,PNPT1,PROX1,RASD1,SFRP2,TECR,TIMP1,TNFRSF12A,TUBA1B,VIM,XAF1
RUNX1	transcription regulator	0.0369	ARL5C,CD244,CDKN1C,CSF1,CST7,CYB561,CYP11A1,EBNA1BP2,IHH,IL4,LMO1,MECOM,MPL,MYBBP1A,MYH9,NFIL3,NOC4L,PPOX,PTCH1,RRP9,SEC61A1,SLC22A4,SPATA6,TAL1,TIMP1
RABGEF1	enzyme	0.0374	CTSH,GNGT1,GUCA1B,LDLR,LGMN,PDE6B,SAG
STAT6	transcription regulator	0.0378	ALDH2,ARNTL2,BCL6,CCL26,CCL3L3,CD80,CIDEB,CRADD,CST7,CTSW,EFL1,EPHA2,FGF21,FKBP5,GNA14,GNB4,GPM6B,HCK,IL1A,IL33,IL4,IRS2,LDLRAD3,LTB,MMP12,MMP2,NFIL3,NT5C3A,PROS1,SLC25A25,SNX8,STAT5B,SYNGR2,TIMP1,TMEM131,TNFRSF8,TRPV2,VIM,ZFP36
SHH	peptidase	0.0383	AMH,BMPR1B,CSF1,FGF3,FOXC2,GBX2,GLI2,IGFBP5,IHH,IL4,IMPDH2,MYBBP1A,NKX2-2,NOX4,PAX9,PTCH1,SFRP2,SMAD1,SREBF1
TGFB1	growth factor	0.0396	ABCF1,ABLIM3,ACSS2,ADAMTS3,ADK,ADRA1D,AFP,AIM2,ALDH2,ANXA8/ANXA8L1,ARHGAP35,ARHGEF19,ATP1B1,BAD,BAMBI,BCL6,BIN1,BMF,BNIP3L,BTG1,C4BPB,CALCOCO2,CALD1,CAMK2G,CAPRIN1,CCL3L3,CCN5,CCT6A,CD200R1,CD226,CD80,CD83,CDK17,CDKN1C,CHI3L2,CNN2,COL7A1,COMP,CSF1,CSRP1,CTSH,CX3CR1,CYB561,CYP11A1,DNAJB6,EIF4EBP1,ELF4,ELK3,EMILIN1,EPHA2,ESPL1,FBXW10,FGF12,FGF21,FGF7,FGF9,FLT1,FNDC5,FOXC2,FTH1,FUS,GABARAP,GABRG1,GA…
CD3	complex	0.0405	AP1B1,BAMBI,BCL6,BTG1,CCL3L3,CD226,CD80,CD83,CORO1A,CTSW,DDX18,ELAVL3,ELK3,FBL,FKBP3,GGT5,GTF2IRD1,GZMK,HAX1,IGFBP5,IGLL1/IGLL5,IL1A,IL27RA,IL2RG,IL4,KCNA5,LAMP1,MICA,MMP2,NLGN3,ODC1,PABPC4,PLEC,PSAP,PSMA5,PTPN13,RAB8A,RNF103,S100A11,SH2D2A,SMO,SPINK4,SSB,TNFRSF8,TRAF2,TRIP10,TSPAN9,VBP1,XAF1,ZFP36,ZKSCAN1
SIX2	transcription regulator	0.0407	ALDH2,CDC6,CDKN1C,HSPD1,IL1A,PTPRN2,RFX7,TCF7L2
Ubiquitin	group	0.0407	CRYAA/CRYAA2,HSPA4,HSPD1,IL4,MMP2
WBP2	transcription regulator	0.0415	ALOXE3,BMF,BSDC1,CST7,GGT5,HMGB2,ISYNA1,PDAP1,PIMREG,SFXN3,SLC1A3,TEF,TMA7,TMED4
POU5F1	transcription regulator	0.0416	AFP,BAD,BAG4,BNIP3L,BTG1,CIDEB,CLDN7,CRADD,DLX1,DLX3,EPHA2,EVPL,EVX1,FOXD3,GBX2,GLI2,HOXB3,HRK,IER5,IRF6,KLF4,LAMP1,MMP2,MTF2,NKX2-2,PFKL,PMEPA1,PSAP,SMAD1,SPRR1A,SRC,TRAF2,TWIST1,VIM
EIF4E	translation regulator	0.0417	ANAPC4,BAD,CRADD,CX3CR1,DEDD,EIF4EBP1,HRAS,IFIT2,IL1A,IL33,KAT2B,LSM2,NCK2,NLGN1,NLGN2,NOP10,NUDT3,ODC1,PIM1,PIN1
BCO1	enzyme	0.0429	ARRDC3,HTATIP2,NR1D1
EHD1	other	0.0429	IKBKB,PPP2R2C,VIM
MBTPS1	peptidase	0.0429	IHH,LDLR,SREBF1
PHA-666859	chemical drug	0.0429	CRYAA/CRYAA2,CRYBA1,CRYGN
FGF18	growth factor	0.0429	BAMBI,CSF1,TIMP1
BAG1	other	0.0441	FKBP5,HRK,PLAU,RAB27A,TWIST1,VIM
FUT8	enzyme	0.0444	ALDH2,FZD6,IGLL1/IGLL5,MMP12
SMYD1	transcription regulator	0.0448	AGL,MT-ND1,NDUFA13,PYGM,SDHA,UGP2,UQCRFS1
interferon beta-1a	biologic drug	0.0448	ARHGEF6,CCT6A,CORO1A,CST7,GNB4,LTB,NDUFB2,NFIL3,PIN1,RAE1,RPL3,RPL36AL,UQCRFS1
Ige	complex	0.0453	ADAM8,BCL6,CAMK2G,CCL3L3,CD80,COQ7,EMILIN1,FFAR2,FLT1,HIP1R,HSPD1,IKBKG,IL1A,IL33,IL4,IRAG2,KIAA2012,NABP1,NFKBIB,NGFR,NOX1,PILRA,PXMP2,RASA2,RHOD,SNRPD1,TNFRSF12A,VAV2,VIM
CRX	transcription regulator	0.0459	AIP,PDC,PDE6B,RCVRN,SAG
APEX1	enzyme	0.0459	FTH1,IL1A,IL4,NPAS4,PTH
KRAS	enzyme	0.0463	ADCY3,AHCTF1,ANXA8/ANXA8L1,ARPP19,ASCL2,ATP1B1,CAMK1,CAMK2G,CAMKK2,CBX5,CD80,EGFL6,EPHA2,FES,FGF7,FTH1,GFAP,GGT5,GLI2,GPM6B,GSTM1,GZMK,H3C1,HNF4G,IKBKB,IL1A,IL33,IP6K2,LAMP1,LMNB1,MAPK12,MMP2,MT-ND1,MUC13,MUC6,NAGPA,NFKBIB,NMNAT1,NOX1,ODC1,OLFM4,P2RY14,PC,PCOLCE,PFKL,PIM1,POR,PSMB10,PTCH1,PYGM,RAB27A,RBBP7,S100A14,SLC27A6,SLC7A10,SREBF1,ST3GAL2,TIMM10,TMED9,TNFRSF12A,TOGARAM2,TTK,VAPA,VIM,XRN2
MYCN	transcription regulator	0.0467	ABCA2,ABCF1,CDKL5,CTDNEP1,DBX2,EIF3C,FBXO32,GBX2,HSPD1,LTK,MAP4,MMP2,MTF2,MYH9,MYOM3,NACA,NGFR,ODC1,POLR2L,POU4F3,RBBP7,RPL3,RPL41,RPS15,RPS20,RPS4X,TMED9,TUBA1B,VIM
E2f	group	0.0473	CBX5,CDC6,DDX11,FOXD3,LIG1,MCM10,OIP5,PCSK1N,PFKFB1,RECQL,TPX2,TTK,YBX3
10E,12Z-octadecadienoic acid	chemical - endogenous mammalian	0.0473	ACSS2,ADAM8,ANKDD1A,ARHGEF15,GPRIN3,HMCN2,ITPKA,LDLR,MCM10,ME1,MMP12,MRGPRX2,RASGRF1,SLC1A3,SORBS1,SREBF1
tetradecanoylphorbol acetate	chemical drug	0.0477	ADAM8,ADCY3,AHCTF1,ALOXE3,APOBEC3B,ATP23,BNIP3L,CACNA2D1,CCL3L3,CD226,CD276,CRTAM,CSF1,CTSH,CYP11A1,DCD,EIF4EBP1,EPHA2,ERCC6L,FFAR2,FGF7,FKBP5,FLT1,FOXC2,FTH1,GSTM1,H1-10,H2AC20,HRAS,HSPA4,IGFBP5,IL12A,IL1A,IL2RG,IL4,IP6K2,IVL,KAT2B,KCNA5,KLF4,KRTAP19-3,KRTAP3-1,LAMP1,LDLR,LTB,LTBR,MICA,MMP12,MMP2,MTFMT,MYH1,MYH9,NEU3,NFIL3,NFKBIB,NINJ1,NOX1,NR5A1,NTS,ODC1,PALMD,PDPK1,PI3,PIM1,PLA2G15,PLAGL2,PLAU…
imatinib	chemical drug	0.0482	ANAPC4,ATP1B1,ATP2B1,ATP5F1D,DNAJB6,ESPL1,HRAS,HTRA2,IFIT2,IP6K2,LAMTOR3,MAPK4,MICA,MT-ND6,NDUFA13,NDUFA7,NDUFB2,NDUFS2,NDUFS5,PDIA6,PIM1,PPP2R5C,RAB8A,RASA2,SNRPD2,SNRPF,TRA2B,UQCRFS1,VAPA
SRSF2	transcription regulator	0.0486	HSD3B7,MAGOH,PYGM,SLC27A5,SREBF1,VIM
APOE	transporter	0.0489	ABCA2,ADNP,ATXN3,CAMK1,CCL3L3,CD80,CSF1,CSRP1,EMILIN1,FKBP5,GPX4,HABP2,HSPD1,IL12A,IL1A,IL4,KLF4,LDLR,LTBR,M6PR,MMP2,MYBBP1A,MYLIP,NOX4,PC,PLAU,PMEPA1,SLC6A3,SMAD1,SORBS1,TIMP1
8-hydroxyguanine	chemical - endogenous mammalian	0.049	CCL3L3,IL1A
Z16078526	chemical reagent	0.049	FGF21,ZIC1
MALSU1	other	0.049	MT-ND1,MT-ND6
CISD2	other	0.049	CYP11A1,HSD17B3
linseed oil	chemical reagent	0.049	CCL3L3,IL4
N-hexanoylhomoserine lactone	chemical - endogenous non-mammalian	0.049	CSF1,IL1A
YTHDF2	other	0.049	IFIT2,KLF4
AQP11	transporter	0.049	MMP12,TIMP1
NEU4	enzyme	0.049	CCL3L3,IL33
CLDN1	other	0.049	MMP2,VIM
Pzp	other	0.049	LDLR,VLDLR
Irs3	other	0.049	IRS2,SREBF1
RNF4	transcription regulator	0.049	NGFR,TCF20
TGIF2	transcription regulator	0.049	ACSS2,PC
CHD3	enzyme	0.049	LSM2,TRHR
PSMC1	peptidase	0.049	CNN2,KLF4
PPID	enzyme	0.049	TWIST1,VIM
TRPV6	ion channel	0.049	ATP2B1,IVL
POLRMT	enzyme	0.049	MT-ND1,MT-ND6
IFITM3	other	0.049	IL12A,IL4
PTPRN2	phosphatase	0.049	IRS2,PTPRN2
FTL	enzyme	0.049	FTH1,PSENEN
zofenopril	chemical drug	0.049	CSF1,TIMP1

## Sheet: URs-2
© 2000-2022 QIAGEN. All rights reserved.					29.07.2022
Upstream Regulator	Molecule Type	p-value of overlap	Target Molecules in Dataset	Mechanistic Network
Lh	complex	5.22e-06	AKAP12,BAG1,CAPZA1,DHCR7,DUSP1,EEF1B2,FGFR4,GNRH2,KIDINS220,MBD2,MSMO1,MT3,PHB,PTP4A1,PTPN1,RAB5A,RASAL2,RGS5,RPL17,RPL24,RPL30,RPS15,RPS16,RPS26,RPS4Y1,SCARB1,TEX15
acyline	biologic drug	7.01e-05	DUSP1,EEF1B2,FGFR4,RPL17,RPL24,RPL30,RPS15,RPS16,RPS26,RPS4Y1,SCARB1,TEX15
ERBB3	kinase	0.000141	CCN2,CXCL12,DUSP1,HIF1A,HMGA2,IGFBP5,LAMA4,MICA,SERPINA3,SLK,SNAI1,TNXB	151 (8)
1,2-dithiol-3-thione	chemical reagent	0.000142	DHCR7,EPHB4,GSTM5,LPL,MCFD2,MORF4L2,MSMO1,PRDX1,PSMA1,PSMA2,RAN,RPL18,RPS16,RRS1,S100A13,SERPINA3,XBP1
EIF4E	translation regulator	0.000178	CSHL1,DEDD,GPS2,HIF1A,HOXC10,IL2,LSM6,MPV17,NFKBIA,NLGN1,PHB,PLAUR,SIVA1,SNAI1,TAPBP,TGFA,UBE2A
lactic acid	chemical - endogenous mammalian	0.000197	CCN2,CLEC4E,CXCL12,HIF1A,IL2,NCR1,SNAI1	41 (3)
lenalidomide	chemical drug	0.000199	AJAP1,CD244,CNKSR2,FZD5,H2BC8,H4C15,HS3ST3B1,IL2,LPL,MICA,NCR3,OTUD1,PTPRM,RASGRP3,RASSF4,RGS1,TREX2,WNT4,XBP1
TFIIA	complex	0.000204	BRF1,CSHL1,GTF3C2,IL2	79 (3)
HRAS	enzyme	0.000218	CASP2,CCN2,CCNB1,CXCL12,DNMT3B,DUSP1,ELK1,ETV1,FLRT2,GIMAP1,GNA13,GTF3C2,HIF1A,IGFBP5,IL2,ITGA6,JAZF1,KLF5,MSMO1,MYOD1,NFKBIA,P4HB,PDIA5,PDLIM5,PLAUR,POLR2G,POLR2M,RNF19B,RPL30,SASH1,SERPINA3,SESN3,SIVA1,SLC30A3,SNAI1,SP3,THRA,TRPC6	157 (9)
dichloroacetic acid	chemical drug	0.000368	FOXO3,FOXP3,HIF1A,PDHA1,TFEB
KPNA2	other	0.000421	IL2,ITGA6,LOXL2,SNAI1
EPAS1	transcription regulator	0.000553	AKAP12,APLN,CCN2,CNKSR2,CXCL12,FMO5,H2AC6,HIF1A,IGFBP5,IL2RB,LOXL2,LPL,NANOG,NDUFB6,SLC11A2,SLC40A1,TGFA,ZNF423	148 (8)
beta-estradiol	chemical - endogenous mammalian	0.000728	ABCB11,AKAP12,ALDH3A2,ATP5ME,BAG1,BAZ1A,C3,CCN2,CCNA1,CCNB1,CCNE2,CDC42,CRHR1,CSHL1,CXCL12,CYP2E1,DDOST,DHCR7,DNMT3B,DUSP1,ECHDC2,ELK1,ETV1,FLJ12825,FMO5,FOXO3,FOXP3,FZD5,GNRH2,GPR88,GRIK4,GRIN2A,HBP1,HIF1A,HMGA2,IGFBP5,IGFBPL1,IGSF1,INPP5F,ITGA6,KIT,KPNA2,LIG1,LPL,MPC1,MRGPRX2,MSMO1,MYO5B,MYOD1,NAGLU,NCR1,NFKBIA,NME3,NXPH1,P4HB,PI4KB,PLA2G10,PLAA,PLAUR,POLE2,PPP1R12A,PPP1R3C,PSMA1,PSMA2,PTP4A1,P…	204 (10)
Rab11	group	0.000855	ITGA6,TRPC6
FAM168A	other	0.000855	CCNB1,NFKBIA
mir-622	microRNA	0.000855	HIF1A,PLAUR
EGFR	kinase	0.000858	BZW2,CCN2,CXCL12,DPY19L4,DUSP1,ELK1,ERAP1,FOXP3,GNRH2,HIF1A,HMGA2,IGBP1,IGFBP5,ITGA6,IVNS1ABP,LAMA4,MT3,NFKBIA,NUP210,PDLIM5,PLAUR,PPIA,SCARB1,SERPINA3,SLC22A5,SLC6A15,SNAI1,TGFA,TNXB,TSPAN13,WNT4	171 (11)
Foxp1	transcription regulator	0.000879	FBXL16,FOXP3,HOPX,IL2,KCNT1,RASD1
CITED2	transcription regulator	0.00102	ASAP3,C3,DR1,DUSP1,FOXP3,GNA13,HIF1A,HOPX,IL17RA,IL2,LPL,OTUD1,RGS1,SLFN12L,TOR1AIP1,VRK2	47 (3)
INS	other	0.00124	ALDH3A2,AQP3,CCN2,COX4I1,CSHL1,DUSP1,ELK1,HIF1A,IGFBP5,LPL,PTPN1,SNAI1,XBP1	151 (11)
CSNK2A2	kinase	0.00125	FOXO3,ITGA6,SNAI1
protocatechuic acid	chemical - endogenous non-mammalian	0.00125	HIF1A,RGS5,SLC40A1
Go6983	chemical drug	0.00128	CCN2,PRDX1,SCARB1,SNAI1	151 (8)
KDM3A	transcription regulator	0.00131	CCN2,KLF5,KLK2,LOXL2,PPP1R3C,TNXB
TBP	transcription regulator	0.00142	BRF1,CSHL1,FOXP3,GTF3C2,H2BC9,IL2,NFKBIA,TGFA	91 (5)
mir-210	microRNA	0.00216	CBX1,CCN2,CXCL12,DDOST,FOXP3,NUP210,P4HB,PTPN1,SEH1L
RELA	transcription regulator	0.00221	C3,CCN2,DNMT3B,DUSP1,EGLN1,ERAP1,FOXP3,GNA13,HIF1A,IL2,KCNT2,KIT,MICA,MRTFA,MYOD1,NANOG,NFKBIA,PI4KA,RGS1,SBF1,SCN2A,SH3KBP1,SLCO1B1,SNAI1,TAPBP,TRPC6	118 (6)
FLNA	other	0.00221	BRF1,ELK1,GTF3C2,IL2,SYNPO
Akt	group	0.00224	AQP3,CCN2,COX4I1,CXCL12,ELK1,ERAP1,FOXO3,FOXP3,HIF1A,IL2RB,LPL,NFKBIA,PTPRM,RASD1,RPN2,RPS16,RPS4Y1,SCARB1,SLC22A5,SLC6A15,SNAI1,TSPAN13,XBP1	204 (12)
FSH	complex	0.00231	AKAP12,ALDH3A2,APLN,AQP3,BAG1,CAPZA1,CCN2,DHCR7,DUSP1,GNRH2,GRIN2A,HBP1,KIDINS220,MBD2,MSMO1,MT3,PLA2G10,PTP4A1,PTPN1,RAB5A,RASAL2,RGS5,SCARB1	122 (4)
KLHL21	enzyme	0.00252	DUSP1,NFKBIA
MARK4	kinase	0.00252	CCN2,SNAI1
chloroform	chemical toxicant	0.00252	CYP2E1,TGFA
Firre	other	0.00274	CARMIL2,DENND5B,INTS1,MRPL4,MUL1,PTPN1,RPS15,TFEB
ADAM10	peptidase	0.00279	ANXA13,APH1A,C3,CXCL12,GNA13,GRIN2A,MICA,NUMA1,SCN2A,TSPAN15,TUBB2B
CTNNB1	transcription regulator	0.00279	ALDH3A2,ATP5MC3,CCN2,CCNA1,CCNE2,COX4I1,CTNND2,CXCL12,CYP2E1,EPHA5,EPHB4,ETV1,FZD5,GOLM2,HIF1A,HMGCS2,IGFBP5,IL2,ITGA6,KIT,KLF5,KLK2,LPL,MYOD1,NANOG,NDUFB6,NME3,OLIG1,PLAUR,RASSF4,RPL17,RPL18,RPL24,RPL30,RPS15,RPS16,RPS26,RPS4Y1,SDC2,SERPINA3,SLC17A9,SNAI1,TGFA,TIAL1,TUBB2B,WNT4	110 (3)
COL2A1	other	0.00292	AMBP,ATF6,IL2,XBP1
HMGA2	enzyme	0.00292	HOXD9,IL2,LPL,SNAI1
LATS1	kinase	0.00327	CCN2,CCNB1,CSHL1,KIT,NANOG,SNAI1
BACH1	transcription regulator	0.00338	ATP5MC3,DUSP1,GDF3,NDUFB6,PDK3,PHB,SLC40A1
trifluoperazine	chemical drug	0.00345	CCNE2,ELK1,HIF1A
EIF4G2	translation regulator	0.00349	EGLN1,HIF1A,KLF5,NANOG
interferon beta-1a	biologic drug	0.00354	ATP5MC3,ATP5ME,IL2RB,MRPL20,NFKBIA,PLAUR,PPIA,RAN,RPL18,RPL24
mir-223	microRNA	0.00405	CARD11,CLEC4E,FOXO3,GSTM5,HIF1A,LPL,MSMO1,SCARB1,SLC11A2,SLC40A1,SP3	119 (6)
MLXIPL	transcription regulator	0.00426	ADIPOR2,HIF1A,HMGCS2,RPL17,RPL18,RPL24,RPL30,RPS15,RPS16,RPS26,RPS4Y1
doxorubicin	chemical drug	0.00433	ASAP3,BARD1,CCN2,CCNB1,DENND2C,DUSP1,EEF1B2,FOXO3,FOXP3,HIF1A,LOC102724788/PRODH,NFKBIA,P4HB,PIDD1,PLAUR,PRDX1,S100A11,SDC2,SLC22A5,SNAI1,TERF2,TES,TEX15,TGFA,TRIM63,WNT4,ZNF423	163 (11)
PBRM1	other	0.0045	CCNB1,FOXP3,S100A13
SH3KBP1	other	0.0045	HIF1A,SNAI1,XBP1
PD98059	chemical - kinase inhibitor	0.00451	AKAP12,ATF6,C3,CCN2,CCNB1,CCNE2,DIO3,DUSP1,ELK1,ENG,FOXP3,HIF1A,HMGA2,IL2,LPL,MT3,MYOD1,NFKBIA,PLAUR,PLEC,RAN,RGS1,RING1,SCARB1,SELENOP,SNAI1,TRPC6,WNT4,XBP1	174 (10)
CYBB	enzyme	0.00477	CCN2,CXCL12,DUSP1,IL2,KIT	170 (10)
UHRF2	enzyme	0.00484	ADIPOR2,FOXO3,LHX3,SIVA1
ERBB4	kinase	0.00487	CXCL12,DUSP1,GPAA1,HIF1A,HMGA2,IGFBP5,SERPINA3,SLK	84 (4)
toyocamycin	chemical - endogenous non-mammalian	0.00493	NANOG,XBP1
NDUFA4L2	enzyme	0.00493	MUL1,TRIM63
ALDOA	enzyme	0.00493	HIF1A,SNAI1
BO-653	chemical drug	0.00493	PSMA1,PSMA2
DCN	other	0.00527	CCN2,DUSP1,ENG,HIF1A,KIT,TFEB	66 (3)
HIF3A	transcription regulator	0.00573	APLN,HIF1A,PLAUR
PDE4B	enzyme	0.00573	DUSP1,IL2,NANOG
PRKN	enzyme	0.00593	CCNB1,CXCL12,IGFBP5,PDHA1,PLAUR,PRDX1,SLC11A2,XBP1	93 (6)
TLR7/8	group	0.00596	DNAAF1,NFKBIA,PLAUR,RECQL4,RGS1
black raspberry extract	chemical drug	0.00599	ALDH3A2,ALS2,AMBP,AP3S1,CCDC115,H2AZ1,KLF5,RRAGA,TGFA
PRDM1	transcription regulator	0.00601	AQP3,CD19,ERAP1,IFNLR1,IL2,LHX3,LILRB1,MICA,MS4A4A,MTMR11,MYO1A,ODF4,SERPINA3,SNAI1,SULT1A3/SULT1A4,TAPBP,XBP1
estrogen	chemical drug	0.00601	APOB,BARD1,CCN2,CCNE2,CXCL12,DUSP1,HIF1A,IGFBP5,IL2,LIG1,LPL,PSMA2,SCARB1,SCRIB,SERPINA3,TGFA,XBP1	147 (8)
NR4A1	ligand-dependent nuclear receptor	0.00621	ADIPOR2,APOB,ATP5MC3,CCN2,CXCL12,FOXP3,GSTM5,GYS1,HIF1A,LPL,MYOD1,NFKBIA,PDHA1,PDK3,PPP1R3C,RASSF4,SUCLA2	144 (9)
mir-146	microRNA	0.00628	DUSP1,FOXP3,HIF1A,IL2,KIT,NLGN1	39 (3)
KRAS	enzyme	0.0063	ATF6,BAG1,BZW2,CASP2,CCN2,CCNB1,CTNND2,DPY19L4,DUSP1,EPHB4,ERAP1,ETV1,FOXP3,GNA13,H2AC6,HEXIM1,HIF1A,HOPX,IP6K2,IVNS1ABP,LAMA4,MLC1,NDOR1,NFKBIA,NME2,NMNAT1,NUP210,PI4KA,PTPRM,RING1,RPN2,SCARB1,SERPINA3,SLC22A5,SLC6A15,SNAI1,TGFA,ZFAND2A	162 (10)
IOX2	chemical reagent	0.00651	CARD11,EGLN1,HIF1A,LOXL2
IL1B	cytokine	0.00665	ABCB11,ABCD3,ANGPTL2,APOB,BARD1,BDNF-AS,C3,CASP10,CCN2,CD244,CRHR1,CXCL12,CYP2E1,DPY19L4,DR1,DUSP1,EGLN1,ENG,ETV1,FERMT3,FOXP1,GYS1,H2BC3,H4C15,H4C8,HIF1A,IGFBP5,IL2,ITGA6,KLK2,MEF2B,MYOD1,NCR3,NFKBIA,NUP210,OSGIN2,P4HB,PDHA1,PLA2G2A,PLAA,PTP4A1,RAN,RRS1,SCARB1,SELENOP,SERPINA3,SLC11A2,SLCO1B1,SNAI1	168 (8)
TP53	transcription regulator	0.00675	AKAP12,AQP3,ATP5MC3,BAG1,CARD11,CASP2,CCN2,CCNB1,CCNE2,CSHL1,CXCL12,DHCR7,DNMT3B,DUSP1,ENG,F8A1 (includes others),FLRT2,FOXF1,FOXO3,FOXP3,GNA13,GPR176,GSTM5,GTF3C2,H2AZ1,H4C15,HIF1A,IGFBP5,IL17RA,IL2,ING3,KIT,KLF5,KNTC1,KPNA2,LOC102724788/PRODH,MAGEB1,MOCOS,MRPL16,MTMR11,NANOG,NFKBIA,P4HB,PDHA1,PDIA5,PDK3,PDLIM5,PIDD1,PLAAT3,PLAUR,POLE2,PPP4C,PSMA1,PSMA2,PTP4A1,PTPN1,PTPRM,RAB5A,RAN,RECQL4,RPN2,R…	144 (9)
l-asparaginase	biologic drug	0.00708	BARD1,CCNE2,DHCR7,KNTC1,LIG1,MSMO1,POLE2,RAD9B,SPDL1
MDM2	transcription regulator	0.00716	CASP2,CCNA1,CCNE2,FOXO3,HBP1,HIF1A,IL2,TSG101	91 (5)
Nfatc	group	0.00806	ANGPTL2,IL2
WBP11	phosphatase	0.00806	FGFR4,TUBGCP6
EAF2	transcription regulator	0.00806	HIF1A,WNT4
MIR3662	microRNA	0.00806	HBP1,HIF1A
RPS3	enzyme	0.00806	IL2,NFKBIA	38 (3)
Meis1	transcription regulator	0.00806	HIF1A,HOXB2
G Protein I	complex	0.00806	ELK1,KLF5
L-alpha-hydroxyglutarate	chemical - endogenous mammalian	0.00806	HIF1A,IL2
SPRY2	other	0.00812	EPHB4,ETV1,HIF1A,IL2,PTPN1
MAP2K1/2	group	0.00837	C3,CCN2,DUSP1,FOXP3,IL2,KLF5,SCARB1	104 (5)
cetuximab	biologic drug	0.00873	HIF1A,PLAUR,XBP1
(Z,E)-5-(4-ethylbenzylidine)-2-thioxothiazolidin-4-one	chemical reagent	0.00873	CCNB1,CTNNAL1,SNAI1
3-hydroxybutyric acid	chemical - endogenous mammalian	0.00873	HOPX,KLF5,SLC18A2
isoquercitrin	chemical drug	0.00873	DHCR7,HMGCS2,MSMO1
estrogen receptor	group	0.00873	AGO1,C3,CCN2,CCNA1,CCNE2,CXCL12,FGFR4,HOXC10,KIT,LOXL2,PLAUR,SNAI1,SYNPO,TGFA,XBP1	114 (3)
lysophosphatidic acid	chemical - other	0.00908	CCN2,DUSP1,HIF1A,KLF5,LPL,PLAUR,SCARB1,SNAI1	161 (11)
FOXO3	transcription regulator	0.00909	APLN,CCN2,CCNA1,CCNB1,CCNE2,FOXO3,FOXP3,GSTM5,HBP1,HIF1A,IL2,IP6K2,MYOD1,NFKBIA,OSGIN2,SESN3,SLC40A1,SNAI1,TRIM63	146 (10)
Smad2/3-Smad4	complex	0.00965	CCN2,HMGA2,IGFBP5,SNAI1
SETD2	enzyme	0.00983	CCN2,ENG,FOXO3,GNA13,LAMA4
FOXM1	transcription regulator	0.00986	CCNA1,CCNB1,CCNE2,CTNNAL1,CXCL12,FOXF1,H2BC8,LAMA4,NANOG,PLAUR,SNAI1	119 (6)
IRF4	transcription regulator	0.00996	CASP10,CCNB1,FOXP3,IL17RA,IL2,PLAUR,PSMA1,PSMA2,RGS1,SCN2A,SH3KBP1,XBP1
NCOA2	transcription regulator	0.0103	ABCB11,ACOT1,C3,GSTM5,IP6K2,LPL,NANOG,NFKBIA,PPP1R3C,PRDX1,THRA
PPARα-RXRα	complex	0.0105	LPL,NFKBIA,TFEB
MAPKAP1	other	0.0105	FOXP3,HIF1A,SNAI1
Smad2/3/4	group	0.0105	CCN2,HMGA2,SNAI1
MYCN	transcription regulator	0.0105	ABCD3,CCN2,CCNH,CDC42,DIRAS1,EPHA5,NME2,OLIG1,PHB,RGS5,RPL17,RPL18,RPL24,RPL30,RPS15,RPS16,RPS26,SDC2
CUL4B	other	0.0108	CCNH,FOXO3,NANOG,PSMA1,UBXN1
SUPT16H	transcription regulator	0.0113	CCDC144A,H2AC6,HOXB2,LOXL2,MICA,MYOD1,SEC13,TRIM55,UNC5A
TO-901317	chemical reagent	0.0115	ADIPOR2,ALDH3A2,C3,CCNB1,DHCR7,FMO5,GSTM5,HMGCS2,ITGA6,LPL,NFKBIA,SCARB1,SERPINA3,THRA
actinomycin D	biologic drug	0.0115	CASP10,CCN2,DIO3,DUSP1,GSTM5,HIF1A,HMGA2,IGFBP5,LPL,PLA2G2A,PLAUR,SLC40A1,TGFA,THRA
LARP1	translation regulator	0.0115	EEF1B2,RPL17,RPL18,RPL24,RPL30,RPS15,RPS16
sirolimus	chemical drug	0.0117	AQP3,BAG1,C3,CCN2,CHRNE,CYP2E1,FOXO3,FOXP3,HIF1A,HLA-DOA,HMGCS2,IGFBP5,IL2,LILRB1,NANOG,PDHA1,PLAUR,PPIA,PTP4A1,RAN,RPL18,RPL30,RPN2,RPS15,RPS16,RPS26,RPS4Y1,SNAI1,XBP1
CD200R1	transmembrane receptor	0.0118	DR1,HIF1A,IL2,IL2RB,NFKBIA,SP3
NUS1	enzyme	0.0119	ATF6,XBP1
ZNRF3	enzyme	0.0119	CYP2E1,WNT4
PAPPA	peptidase	0.0119	IGFBP5,SCARB1
HAMP	other	0.0119	SLC11A2,SLC40A1
HOMER2	other	0.0119	GRIN2A,IL2
SOX15	transcription regulator	0.0119	CCN2,MYOD1
RNF17	other	0.0119	EGLN1,SERPINA3
Trbv13-2	other	0.0119	FOXP3,IL2
Gm19378	other	0.0119	MYOD1,TRIM63
ZKSCAN3	transcription regulator	0.0119	FOXP3,TFEB
ifosfamide	chemical drug	0.0119	PSMA1,SLC22A5
PDZ1i	chemical reagent	0.0119	CDC42,ITGA6
picropodophyllin	chemical drug	0.0125	CCNB1,HIF1A,NANOG
SIRT7	enzyme	0.0125	GPAA1,MRPL16,MRPL20
dactolisib	chemical drug	0.0126	ALDH3A2,GYS1,PDK3,SDC2,SNAI1,TGFA
hydrogen peroxide	chemical - endogenous mammalian	0.0128	ATF6,CCN2,CCNB1,CCNH,DHCR7,DUSP1,EEF1B2,ENG,FOXO3,HIF1A,HMGCS2,IL2,ITGA6,KIT,MPV17,MSMO1,PLAUR,PRDX1,RAN,RNF19B,ROR2,SELENOP,SNAI1,TRPC6,WNT4,XBP1
SRC	kinase	0.0131	ABCB11,DUSP1,HIF1A,IL2,MYOD1,NANOG,PLAUR,SCARB1,SYNPO
OGA	enzyme	0.0132	ATP5ME,CASP2,CD99L2,DHCR7,ELK1,FGFR4,GFOD1,HMGCLL1,IGBP1,IGFBP5,IGFBPL1,JDP2,MED14,MSMO1,NANOG,PDHA1,PLAAT3,SLFN12L,TAF5L,TGFA,THRA
ERBB2	kinase	0.0133	ADIPOR2,ANGPTL2,BARD1,CCN2,CCNB1,CCNE2,CDC42,CHRNE,CHST10,CLEC4E,CXCL12,ELK1,ERAP1,ETV1,GPAA1,HIF1A,HMGA2,IGFBP5,IL2,ITGA6,KIT,LIG1,MLXIP,NNMT,NUP210,PDHA1,PLAUR,POLE2,POLR2G,PTPN1,RPL17,SCARB1,SERPINA3,SLC22A5,SLC6A15,SNAI1,TAPBP,TGFA,TSPAN13,XBP1
TEAD4	transcription regulator	0.0133	CCN2,CCNE2,HIF1A,IGFBP5,NANOG,PDGFRL,SDC2,SNAI1
Pkc(s)	group	0.0136	APLN,AQP3,ATF6,CCN2,CRHR1,CYP2E1,DUSP1,GRHL3,HIF1A,IL2,P4HB,SCARB1,XBP1
TFAP4	transcription regulator	0.014	ETV1,GNRH2,NANOG,PHYHIP,SNAI1
HNRNPK	other	0.014	ANXA7,CCN2,FOXP3,ITGA6,NANOG
DNMT3A	enzyme	0.014	AKAP12,APLN,CD19,DNMT3B,FOXP3,IGFBP5,IL2,LAMC3,NANOG,PLCB4,PPP1R3C,RECQL4
HAVCR1	other	0.0141	CLDN16,ERAP1,HIF1A,IL2,LOXL2,NFKBIA,PLAAT3,PLAUR
TNF	cytokine	0.0141	ABCB11,AKAP12,APLN,AQP3,BDNF-AS,C1QTNF1,C3,CASP10,CASP2,CCN2,CDC42,CHRNE,CLEC4E,CRHR1,CXCL12,CYP2E1,DPF3,DUSP1,EGLN1,ELK1,ENG,FOXF1,FOXP3,FUT3,FZD5,GPR176,GPR32,GPR88,HEPACAM,HIF1A,HIVEP1,IGFBP5,IL2,IRS4,ITGA6,KIT,KLF5,LAMA4,LPL,MCF2,MICA,MPC1,MYOD1,NAGLU,NANOG,NFKBIA,NME3,NNMT,P4HB,PDK3,PHB,PILRB,PLA2G2A,PLAA,PLAAT3,PLAUR,PPP1R3C,PSMA2,RASD1,RGS1,RGS5,SCARB1,SDC2,SELENOP,SERPINA3,SLC11A2,SLC40A1…
PPARGC1A	transcription regulator	0.0144	ABCB11,ATP2B3,C3,CCN2,COX4I1,DR1,EGLN1,HIF1A,HMGCS2,IGFBP5,LAMA4,LPL,MSMO1,NFKBIA,PDGFRL,PDHA1,PDIA5,SCARB1,SERPINA3,THRA,TRIM63,XBP1
MYOC	other	0.0147	CNKSR2,DIS3L2,IGFBP5,IGFBPL1,JDP2,SOX3,TRIM63
SMO	G-protein coupled receptor	0.0147	DIO3,FOXF1,GOLM2,KLK2,MYOD1,SOX18,TGFA
rifampin	chemical drug	0.0148	ABCB11,CTNNAL1,CYP2E1,ELK1,FMO5,IL2,PLEC,RGS10,SLCO1B1,STIL
uranyl nitrate	chemical toxicant	0.0148	ALS2,CYP2E1,NME2,PDHA1,PRDX1,RPS16,RPS26,SELENOP
tamoxifen	chemical drug	0.0149	ABCB11,ALDH3A2,AMBP,BRWD1,C3,CSHL1,CXCL12,CYP2E1,DNMT3B,HEXIM1,HIF1A,LOXL2,NNMT,SERPINA3,SNAI1,TGFA,TOR3A
HIF1A	transcription regulator	0.0151	AKAP12,APLN,ATP5MC3,CCN2,COX4I1,CXCL12,EGLN1,ENG,H2AC6,H4C15,HIF1A,IGFBP5,IL17RA,LOXL2,MBD2,NCR1,NCR3,NDUFB6,NFKBIA,PDHA1,PLAUR,PPIA,SLC40A1,SNAI1,TGFA,ZNF608
L-triiodothyronine	chemical - endogenous mammalian	0.0151	ABCD3,APOB,BAG1,CAPZA1,CCN2,COX4I1,CSHL1,CXCL12,DIO3,DNMT3B,DUSP1,EIF4EBP2,ENG,GLDN,HIF1A,MMD2,MSMO1,MYOD1,PLA2G2A,PLEKHG2,SLC18A2,SNURF,SP3,SYNPO,THRA,WNT4
MYRF	transcription regulator	0.0155	CCN2,GOLM2,IVNS1ABP,OTUD1,PLAUR,SERF1A/SERF1B
4-phenylbutyric acid	chemical - endogenous mammalian	0.0156	ADIPOR2,ATF6,CXCL12,FOXP3,HIF1A,SELENOP,SP3,XBP1
FGF2	growth factor	0.0156	AQP3,CXCL12,DIO3,DNMT3B,ELK1,ETV1,FGFR4,FOXO3,FUT3,GDF3,GRIK4,GRIN2A,HIF1A,IGFBP5,KIT,MYOD1,PLAUR,POLE2,PPP1R12A,PTPN1,SDC2,SESN3,SNAI1,WNT4
NFE2L2	transcription regulator	0.0159	ABCB11,ATF6,CCN2,COX4I1,DHCR7,EPHB4,FOXO3,GSTM5,LPL,MCFD2,MORF4L2,MSMO1,PRDX1,PSMA1,PTPN1,RAN,RPL18,RPS16,RRS1,S100A13,SCARB1,SERPINA3,XBP1
AGN194204	chemical drug	0.0161	BZW2,CCNB1,DHCR7,DUSP1,H2AZ1,IL2,IL2RB,LPL,NSMAF,RGS10,SYNPO,XBP1,ZNF423
ISX	transcription regulator	0.0163	SCARB1,SNAI1
USP29	peptidase	0.0163	HIF1A,SNAI1
DUSP10	phosphatase	0.0163	IL2,KLF5
CR1	transmembrane receptor	0.0163	C3,IL2
CD2AP	other	0.0163	IL2,SH3KBP1
RAD51AP1	other	0.0163	ITGA6,NANOG
Brd4	kinase	0.0163	CCN2,NFKBIA
Proteasome	complex	0.0163	HIF1A,NFKBIA
glutamine	chemical - endogenous mammalian	0.0163	ATF6,DUSP1,HIF1A,IL2,NANOG,NFKBIA,PHB,XBP1
TEAD2	transcription regulator	0.0164	CCN2,FGFR4,IGFBP5,PDGFRL,SDC2
CG	complex	0.0164	ABCD3,ANGPTL2,APLN,BARD1,CCNE2,CXCL12,CYP2R1,DHCR7,DUSP1,ETV1,FLRT2,FOXP1,GYS1,HIF1A,HMGA2,KCNT2,MARCHF3,PLAUR,POLE2,RASAL2,RASD1,SCARB1,SCRIB,SELENOP,TSPAN13,WNT4
CST5	other	0.0169	AGO1,AKAP12,ARHGAP12,DR1,EEF1B2,GEMIN7,IGBP1,INTS1,MYO5B,NUMA1,PDLIM5,PRDX1,RRS1,S100A11,VPS36
F2	peptidase	0.0169	ABCB11,CASP2,CCN2,DIO3,DUSP1,GNA13,HIF1A,HIVEP1,IGFBP5,IL2,LOXL2,NFKBIA,PLAUR,VTN,ZNF71
MFN2	enzyme	0.017	HIF1A,P4HB,XBP1
PTBP1	enzyme	0.017	CDC42,IL2,SERPINA3
miR-503-5p (miRNAs w/seed AGCAGCG)	mature microRNA	0.017	AGO1,ATF6,CCNE2
ESR1	ligand-dependent nuclear receptor	0.0171	ABCB11,ANGPTL2,AQP3,BAG1,BRWD1,C3,CASP10,CCNB1,CCNH,CDC42,CXCL12,CYP2E1,DHCR7,DR1,FMN1,FOXP3,GLDN,GNA13,HIF1A,HMGA2,HMGCS2,HOOK2,IGFBP5,IL17RA,IL2,ITGA6,LPL,MPC1,NFKBIA,NLGN1,NUP210,PDLIM5,PHB,PHF19,PLAUR,PLEKHG2,PPP1R12A,PPP1R3C,PRKD3,RPL24,SCARB1,SLCO1B1,SNAI1,SOX3,SPDL1,SUCLA2,SYNPO,TAPBP,TERF2,TGFA,TPR,UMODL1,VRK2,WNT4,XBP1,YPEL1
IGF1R	transmembrane receptor	0.0173	ATP5MC3,CCNA1,CDC42,COX4I1,CSHL1,DIO3,FOXP3,HIF1A,IGFBP5,IVNS1ABP,LPL,MYOD1,NANOG,RPL24,RPS26,SNAI1
silibinin	chemical drug	0.0176	CCN2,CCNB1,HIF1A,NFKBIA,PLAUR,SNAI1
trans-hydroxytamoxifen	chemical drug	0.0178	CCNB1,CXCL12,DUSP1,FMO5,HIF1A,LOXL2,P4HB,PPP1R3C,PTPRM,SLC22A5,XBP1
2-(4-amino-1-isopropyl-1H-pyrazolo[3,4-d]pyrimidin-3-yl)-1H-indol-5-ol	chemical reagent	0.0185	CCN2,CCNA1,CCNB1,CCNE2,FOXO3,H2BC18,HBP1,HEXIM1,KLF5,KPNA2,POLE2
SUZ12	enzyme	0.0187	DAZAP2,HOXB2,HOXC11,IVNS1ABP,MAP7D1,NANOG,PLCB4,RAN,SNAI1
hydroxypropyl-beta-cyclodextrin	chemical drug	0.0188	APLN,CD19,ENG,MMD2,SCARB1,SERPINA3
CCN5	growth factor	0.0191	CCN2,HIF1A,LPL,XBP1,ZNF423
n-nitrosomethylbenzylamine	chemical toxicant	0.0195	ALDH3A2,ALS2,AMBP,AP3S1,CCDC115,H2AZ1,KLF5,RRAGA,TGFA
CYB5R4	enzyme	0.0196	ATF6,LPL,XBP1
LY6E	other	0.0196	CCN2,NANOG,NFKBIA
GFAP	other	0.0196	ATF6,ITGA6,PLEC
sulfasalazine	chemical drug	0.0196	FOXP3,MICA,NFKBIA
PHF6	transcription regulator	0.0204	CSHL1,MYL10,PPIA,RAN
4-hydroxytamoxifen	chemical drug	0.0206	ANGPTL2,AQP3,C3,CCN2,CCNA1,DUSP1,H2AZ1,MPC1,NFKBIA,RASD1,TGFA
AICAR	chemical - endogenous mammalian	0.0208	CCNA1,CCNB1,CCNE2,COX4I1,GSTM5,MYOD1,PRDX1,SCARB1
troglitazone	chemical drug	0.0212	ABCB11,AQP3,C3,CCNB1,CTNNAL1,ELK1,IL2,ITGA6,LAMA4,LOC102724788/PRODH,LPL,NFKBIA,NNMT,PLEC,RASD1,RGS10,SCARB1,SNAI1,STIL
SLC11A1	transporter	0.0213	SLC11A2,SLC40A1
tolfenamic acid	chemical drug	0.0213	CYP2E1,SP3
ZNF746	transcription regulator	0.0213	COX4I1,PDHA1
PHF10	other	0.0213	CCNE2,FOXP3
LIPC	enzyme	0.0213	APOB,SCARB1
miR-140-5p (and other miRNAs w/seed AGUGGUU)	mature microRNA	0.0213	CXCL12,IGFBP5
SMARCD1	transcription regulator	0.0213	FOXP3,KLK2
magnesium sulfate	chemical drug	0.0213	AQP3,NFKBIA
copper sulfate	chemical drug	0.0213	SLC11A2,SLC40A1
NOX4	enzyme	0.0221	CDC42,COX4I1,HIF1A,KIT,TGFA
iron	chemical - endogenous mammalian	0.0221	CCNB1,HIF1A,PCSK7,SLC11A2,SLC40A1
XDH	enzyme	0.0224	CCN2,DUSP1,HIF1A,PLAUR
ELF4	transcription regulator	0.0224	CBX1,DUSP1,KIT,PLEC
rolipram	chemical drug	0.0224	DUSP1,IL2,PTPN1,SYNPO
Usp17la (includes others)	peptidase	0.0224	KIT,NANOG,SNAI1
linalool	chemical - endogenous non-mammalian	0.0224	DHCR7,ECHS1,LPL
NCOA3	transcription regulator	0.0226	CCN2,CCNB1,CCNE2,NANOG,NFKBIA,PSMA2,XBP1
EHF	transcription regulator	0.0226	GRHL3,H4C8,HOPX,KIT,KLF5,PLAUR,SERPINA3
ETV5	transcription regulator	0.0227	CLDN16,CXCL12,HOPX,MLC1,NFKBIA,PLAUR,RGS1,SCARB1
forskolin	chemical toxicant	0.0228	AKAP12,AQP3,BAG1,CCN2,CCNB1,CHKB,CRHR1,CSHL1,DHCR7,DUSP1,EPHA5,GSTM5,HIF1A,IGFBP5,IL2,KIDINS220,MRTFA,MSMO1,NFKBIA,PCDH11X,PDC,PPP1R3C,PRDX1,PTP4A1,PTPN1,RAB5A,RASAL2,RGS5,SCARB1,SLC18A2,SYNPO,WNT4
FUS	transcription regulator	0.0237	HIF1A,RPL18,RPS15,RPS16,RPS26
HDAC1	transcription regulator	0.0237	AKAP12,CCNA1,CCNB1,CCNE2,CSHL1,DUSP1,FOXP3,IL2,KLK2,LIG1,NFKBIA,RECQL4,RGS10,SCN2A,SNAI1
ID1	transcription regulator	0.0239	CCN2,CCNA1,IL2,MYOD1,NANOG,SNAI1
PPARA	ligand-dependent nuclear receptor	0.0243	ABCB11,ABCD3,ALDH3A2,AQP3,C3,CCNB1,COX4I1,CXCL12,DHCR7,DR1,GRIN2A,H2AZ1,HIF1A,HMGCS2,IGFBP5,IL2,LPL,MSMO1,NFKBIA,PLA2G2A,SCARB1,TFEB
arginine	chemical - endogenous mammalian	0.0244	CSHL1,CYP2E1,HIF1A,XBP1
PAK2	kinase	0.0244	DUSP1,IGFBP5,IL2,PLAUR
NOS2	enzyme	0.0245	COX4I1,CYP2E1,FOXP3,HIF1A,IL2,NFKBIA,SERPINA3,SLC40A1,SLFN12L,TERF2,TOR3A
TP73	transcription regulator	0.025	C3,CASP2,CCNB1,COX4I1,ENG,FOXF1,FOXO3,GPR176,H2BC9,HIF1A,HIVEP1,IGFBP5,KIT,KLF5,LIG1,LOC102724788/PRODH,RAN,SERPINA3,SNAI1,WNT4
TFAP2C	transcription regulator	0.0253	CCN2,FMN1,IGFBP5,NANOG,TGFA,XBP1
Tnf receptor	group	0.0254	C3,CCN2,IL2
KDM4C	enzyme	0.0254	ALS2,KLF5,NANOG
TERF2IP	other	0.0254	CCN2,NFKBIA,NNMT
IL15RA	transmembrane receptor	0.0254	CD244,IL2,NCR1
SUV39H1	enzyme	0.0254	FOXP3,IL2,SCN2A
probucol	chemical drug	0.0254	CCN2,PSMA1,PSMA2
ESR2	ligand-dependent nuclear receptor	0.0256	AKAP12,ANGPTL2,AQP3,BAG1,C3,CCN2,CXCL12,DHCR7,ELK1,EPHA5,ETV1,FOXO3,HMGA2,IGFBP5,KCNT2,KIT,KPNA2,LPL,MPC1,MYOD1,NFKBIA,PDLIM5,PLAUR,PLEC,PPP1R12A,PPP1R3C,PTPRM,SCARB1,SUCLA2,SYNPO,TAAR5,TGFA,TSPAN13
triptolide	chemical drug	0.026	AKAP12,APLN,CXCL12,DUSP1,ENG,FOXF1,IL2,ITGA6,KIT
pirinixic acid	chemical toxicant	0.026	ABCD3,ADIPOR2,ALDH3A2,ANXA7,AQP3,C3,CASP2,CCNB1,CXCL12,HIF1A,HMGCS2,IL2,LIG1,LPL,NFKBIA,PLA2G2A,PSMA1,PSMA2,SLC22A5,THRA,TRIM63
metformin	chemical drug	0.0262	ADIPOR2,APOB,ATF6,CCN2,CXCL12,EGLN1,HIF1A,ITGA6,MYOD1,NFKBIA,SCARB1,SELENOP,SP3,XBP1
cobalt chloride	chemical reagent	0.0262	DUSP1,HIF1A,PLAUR,RGS1,RGS5,SLC11A2,SLC40A1
cigarette smoke	chemical toxicant	0.0265	ATF6,C3,CCN2,ELK1,FOXO3,GSTM5,NFKBIA,PRDX1,PTPN1,SERPINA3,TRIM63,XBP1
8-bromoguanosine 3',5'-cyclic monophosphate	chemical reagent	0.0266	FOXP3,PLAUR,SNAI1,TRPC6
Mek	group	0.0268	CASP2,CCN2,DNMT3B,DPY19L4,ETV1,FOXP3,HIF1A,HMGA2,IL2,ITGA6,NANOG,NUP210,PTPRM,RPN2,SLC22A5,SLC6A15,TSPAN13
BHLHE22	transcription regulator	0.0269	BHLHE22,IL2
pictilisib	chemical drug	0.0269	HIF1A,TFEB
PTGES3	enzyme	0.0269	HIF1A,SOX3
ERP29	transporter	0.0269	SCRIB,SNAI1
SCUBE3	other	0.0269	FGFR4,SNAI1
USP17L2 (includes others)	peptidase	0.0269	KIT,NANOG
poloxamer	chemical reagent	0.0269	ABCD3,LPL
acetone	chemical - endogenous mammalian	0.0269	CYP2E1,SCARB1
racemic flurbiprofen	chemical drug	0.0269	CCNB1,IL2
ketorolac	chemical drug	0.0269	HIF1A,NFKBIA
LDLR	transporter	0.0273	A1CF,APOB,CCNB1,CCNE2,CLEC4E,DUSP1,ENG,FOXP3,IL2,KNTC1,LPL,RGS1,SCARB1
metribolone	chemical reagent	0.0275	AKAP12,ATP5ME,CCNA1,COX4I1,CTNND2,DAZAP2,DELE1,ECHS1,ETV1,FZD5,H2AZ1,HMGCS2,IGFBP5,ITGA6,KLK2,NNMT,PDHA1,PDK3,PDLIM5,PPIA,SELENOP,SLC22A5
streptozocin	chemical drug	0.0278	ABCB11,ADIPOR2,ALDH3A2,APLN,ATF6,CCN2,CSHL1,CXCL12,CYP2E1,DNMT3B,FGFR4,HIF1A,KIT,LPL,XBP1
MECP2	transcription regulator	0.028	ADIPOR2,CCNA1,CD99L2,FOXP3,GRIN2A,HOXD9,KCNJ6,PLAAT3,SCN2A,TBC1D9B,TSPAN13
NR1I2	ligand-dependent nuclear receptor	0.028	ALDH3A2,CLEC4E,CSHL1,DHCR7,FMO5,GSTM5,HMGCS2,IL2,JAZF1,SCARB1,SLCO1B1
fatty acid	chemical - endogenous mammalian	0.0283	ATF6,CYP2E1,LPL,MICA,MYOD1,NDUFB6,NFKBIA,SLC30A3
4-O-carboxymethylascochlorin	chemical reagent	0.0286	APOB,PHB,PRDX1
BAP1	peptidase	0.0286	ASXL2,CCN2,XBP1
CETP	enzyme	0.0286	APOB,LPL,P4HB
fibric acid derivative	chemical drug	0.0286	ABCD3,APOB,LPL
NFkB (complex)	complex	0.0286	ABCD3,ANXA13,C3,CCN2,CCNB1,CCNH,CLEC4E,CRHR1,CXCL12,ELK1,ERAP1,FOXF1,FOXP3,HIF1A,HIVEP1,IL2,KIT,MICA,MT3,NFKBIA,PLA2G2A,PLAUR,RNF19B,SERPINA3,SLC11A2,SNAI1,TRPC6,ZNF71
GTF2IRD1	transcription regulator	0.0289	ERAP1,LRRC2,PDC,RXFP1
FOXP1	transcription regulator	0.0289	GDF3,NANOG,NXPH1,XBP1
LEPR	transmembrane receptor	0.0289	APOB,CSHL1,CYP2E1,GCKR,GTF2A2,H2AC6,H2AZ2,HIF1A,LPL,QRFP,SCARB1
medroxyprogesterone acetate	chemical drug	0.0291	ALDH3A2,CCNB1,CCNE2,DDOST,DNMT3B,FZD5,HIF1A,IL2,ITGA6,KIT,KLF5,NAGLU,NFKBIA,RPN2,S100A11,SCRIB,SESN3,SLC11A2,SP3,TRIM55,VTN,WNT4
MDL 28842	chemical reagent	0.0293	IL2
18:3(n-3) fatty acid	chemical - endogenous mammalian	0.0293	IL2
Rp-8-CPT-cAMPS	chemical - kinase inhibitor	0.0293	SCARB1
ErSO	chemical reagent	0.0293	XBP1
HO-3867 derivative 1	chemical reagent	0.0293	TGFA
HO-3867 derivative 6	chemical reagent	0.0293	TGFA
RL71	chemical reagent	0.0293	TGFA
MK-8617	chemical reagent	0.0293	KLF5
DIXDC1	other	0.0293	SNAI1
ZYG11B	other	0.0293	CCNB1
dichlorvos	chemical toxicant	0.0293	PPIA
SNHG6	other	0.0293	HIF1A
Sectm1b	cytokine	0.0293	IL2
temafloxacin	chemical drug	0.0293	IL2
1,1,1-trichloroethane	chemical toxicant	0.0293	CYP2E1
ferrous chloride	chemical reagent	0.0293	HIF1A
RCC1	other	0.0293	RAN
LINC00857	other	0.0293	TGFA
TD114-2	chemical drug	0.0293	NANOG
LINC01348	other	0.0293	SNAI1
STAMBPL1	enzyme	0.0293	DUSP1
UNC119	other	0.0293	IL2
SRP54	enzyme	0.0293	XBP1
BICRAL	other	0.0293	FOXP3
PITRM1	peptidase	0.0293	DELE1
EMC2	other	0.0293	TRPC6
CFAP45	other	0.0293	CCNA1
FCRL4	other	0.0293	ELK1
PCOLCE2	other	0.0293	SCARB1
MARCHF7	other	0.0293	NANOG
NAV3	other	0.0293	IL2
cannogenin thevetoside	chemical drug	0.0293	HIF1A
TADA2B	transcription regulator	0.0293	CD19
LIME1	other	0.0293	IL2
LINC00472	other	0.0293	DEDD
TMEM184A	other	0.0293	DUSP1
MACROD1	enzyme	0.0293	NFKBIA
Flicr	other	0.0293	FOXP3
POLR1H	transcription regulator	0.0293	ZNRD1ASP
CD101	other	0.0293	IL2
CCDC47	other	0.0293	TRPC6
BRD9	other	0.0293	FOXP3
EMC6	other	0.0293	TRPC6
RIN3	other	0.0293	KIT
inosine pranobex	chemical drug	0.0293	MICA
ZYG11A	other	0.0293	CCNB1
Cadherin	group	0.0293	CDC42
Oxi-4503	chemical drug	0.0293	CXCL12
SMAD3-SMAD4-TOB	complex	0.0293	IL2
SMAD2-SMAD4-TOB	complex	0.0293	IL2
ACBD3	other	0.0293	SLC11A2
5-fluorouracil/irinotecan/leucovorin	chemical drug	0.0293	XBP1
dixanthogen	chemical toxicant	0.0293	GSTM5
NDUFV1	enzyme	0.0293	PTPN1
SHB	other	0.0293	IL2
CITED4	transcription regulator	0.0293	HIF1A
PTPN7	phosphatase	0.0293	IL2
LINC01013	other	0.0293	CCN2
MARK1	kinase	0.0293	SNAI1
CFI	peptidase	0.0293	C3
MIR499B	microRNA	0.0293	HIF1A
miR-331-5p (and other miRNAs w/seed UAGGUAU)	mature microRNA	0.0293	PLAUR
miR-23a-5p (and other miRNAs w/seed GGGUUCC)	mature microRNA	0.0293	LOC102724788/PRODH
mir-490	microRNA	0.0293	FOXP3
MIR4281	microRNA	0.0293	FOXP3
POLR1G	other	0.0293	IL2
PABPC4	translation regulator	0.0293	IL2
PROTOR	group	0.0293	FOXP3
STAT3-Brachyury	complex	0.0293	NANOG
SF3B3	other	0.0293	SNAI1
EAF1	transcription regulator	0.0293	WNT4
EPSTI1	other	0.0293	NFKBIA
CARMIL2	other	0.0293	IL2
TRERNA1	other	0.0293	SNAI1
Cd99	other	0.0293	CD99L2
RNGTT	phosphatase	0.0293	SCARB1
SCO2	enzyme	0.0293	COX4I1
CKAP4	other	0.0293	CCN2
RAB27B	enzyme	0.0293	KIT
CSL-HIF1A-MAML1-NICD	complex	0.0293	SNAI1
FARP2	other	0.0293	CDC42
MT-ND2	enzyme	0.0293	HIF1A
PTPN4	phosphatase	0.0293	IL2
MYL9	other	0.0293	HIF1A
PKD1L3	ion channel	0.0293	PKD2L1
CD300LB	other	0.0293	IL2
BICRA	transcription regulator	0.0293	FOXP3
WDR83OS	other	0.0293	TRPC6
TPO	enzyme	0.0293	FOXP3
MPT0B214	chemical reagent	0.0293	CCNB1
RHOU	enzyme	0.0293	CDC42
CFD	peptidase	0.0293	C3
Tnxa-ps1	other	0.0293	DUSP1
JAM2	other	0.0293	CXCL12
CLNK	other	0.0293	IL2
MED11	other	0.0293	FOXP3
CS	enzyme	0.0293	FOXP3
duvelisib	chemical drug	0.0293	IL2
Gm38438	other	0.0293	SOX3
H2BC21	other	0.0293	RAN
HMGN5	transcription regulator	0.0293	CCNB1
resimmune	biologic drug	0.0293	IL2
(R)-PFI-2	chemical reagent	0.0293	CCN2
CBP/CREB/CRTC2	complex	0.0293	TFEB
(2-(2',3'-dihydrobenzo(1,4)dioxin-6'-yl)-2-hydroxy-1-pyrrolidin-1-ylmethylethyl)nonanoic acid amide	chemical reagent	0.0293	IL2
MKC-3946	chemical reagent	0.0293	XBP1
astragalus saponin	chemical reagent	0.0293	XBP1
belzutifan	chemical drug	0.0293	CXCL12
ketone body	chemical - endogenous mammalian	0.0293	CYP2E1
BMS-200150	chemical reagent	0.0293	APOB
nafoxidine	chemical drug	0.0293	C3
methylphenazonium methosulfate	chemical toxicant	0.0293	HIF1A
loperamide	chemical drug	0.0293	IL2
2,4-dichlorobenzamil	chemical reagent	0.0293	CCN2
PD173955	chemical drug	0.0293	PLAUR
H/K/NRAS	group	0.0293	KLF5
prochlorperazine	chemical drug	0.0293	CCNE2
PHA-408	chemical drug	0.0293	ENG
AP-1 decoy	chemical reagent	0.0293	DUSP1
trinitrophenol	chemical toxicant	0.0293	IL2
SH-4-54	chemical reagent	0.0293	FOXP3
PAX5-PML	fusion gene/product	0.0293	CD19
miR-145 inhibitor	chemical reagent	0.0293	CCNE2
miR-24-3p mimic	chemical reagent	0.0293	DEDD
anti-miR-222 inhibitor	chemical reagent	0.0293	CCN2
anti-miR-221 inhibitor	chemical reagent	0.0293	CCN2
In-2-LF	chemical toxicant	0.0293	IL2
(des-Arg10,Leu9)-kallidin	chemical reagent	0.0293	CCN2
IETD-fmk	chemical reagent	0.0293	IL2
podophyllotoxin	chemical drug	0.0293	CCN2
n5-(1-iminoethyl)-l-ornithine	chemical reagent	0.0293	RHOT2
cycloleucine	chemical toxicant	0.0293	PHB
D-mannoheptulose	chemical - endogenous non-mammalian	0.0293	APOB
cannabinol	chemical - endogenous mammalian	0.0293	IL2
beta-tocopherol	chemical - endogenous mammalian	0.0293	CCN2
platinum	chemical drug	0.0293	BARD1
KAT2A	enzyme	0.0295	AKAP12,CCNE2,CD19,DIRAS1,EPHA5,H2AZ1,IL2,TRIM63
BRAF	kinase	0.0297	ATF6,DNMT3B,DPY19L4,HIF1A,LOXL2,NUP210,PTPRM,RPN2,SLC22A5,SLC6A15,SNAI1,TSPAN13,XBP1
FGF21	growth factor	0.0298	ATF6,CNPY2,CSHL1,FGFR4,HMGCS2,XBP1
gemcitabine	chemical drug	0.0298	AQP3,CCNB1,CXCL12,HIF1A,MICA,TGFA
EWSR1-FLI1	fusion gene/product	0.0298	CCN2,IGFBP5,PDGFRL,SDC2,SELENOP,YPEL1
ciprofibrate	chemical drug	0.0303	A1CF,ABCB11,ABCD3,APOB,CXCL12,CYP2E1,LPL,NFKBIA,SCARB1
MRTFB	transcription regulator	0.0303	CCN2,EPX,GSTM5,IGFBP5,ITGA6,PDGFRL,SCARB1,SDC2,SELENOP,YPEL1
E2f	group	0.0307	CCNA1,CCNB1,HIF1A,ITGA6,KNTC1,LIG1,RPS16,TMEM126A
CDKN1A	kinase	0.0308	CCN2,CCNB1,DUSP1,H2AZ1,HIF1A,IL2,KNTC1,LOXL2,MYOD1,NFKBIA,SPDL1,TGFA,WDHD1,WNT4
HNF1A	transcription regulator	0.0309	A1CF,ALS2,AMBP,APOB,AQP3,BSDC1,CSHL1,CYP2E1,EIF4EBP2,FUT3,GCKR,GOLM2,HOPX,ME3,MIA2,MTMR11,PIH1D1,SLC40A1,SLCO1B1,VTN,XBP1,ZNF442
plerixafor	chemical drug	0.0313	CCN2,CXCL12,IL2,KIT
PTTG1	transcription regulator	0.0314	CCNB1,HIF1A,LIG1,RAD9B,SNAI1,TGFA
N-Ac-Leu-Leu-norleucinal	chemical - protease inhibitor	0.0314	APOB,ATF6,CCNB1,CTNND2,NFKBIA,SCARB1
SALL4	transcription regulator	0.0314	AKAP12,AVIL,CDC42,HMGA2,ITGA6,LIG1,LOXL2,NANOG,SDC2,TGFA
oleic acid	chemical - endogenous mammalian	0.0314	APOB,AQP3,ATF6,CASP2,DUSP1,HIF1A,LPL,NFKBIA,XBP1
NUPR1	transcription regulator	0.0316	AKAP12,CASP2,DENND5B,DNMT3B,EGLN1,ETV1,FAM72C/FAM72D,FOXO3,GTF3C2,H2BC3,H3C12,IP6K2,JOSD1,POLE2,RASAL2,RNF19B,SERF1A/SERF1B,SPDL1,STIL,TCAF2,XBP1,ZFAND2A,ZMYM3
F2R	G-protein coupled receptor	0.0316	CCN2,CXCL12,DUSP1,GNA13,HMGA2,ITGA6,PLAUR
KDM4B	enzyme	0.032	LOXL2,NANOG,PDK3
KDM4A	transcription regulator	0.032	ALS2,KLF5,NANOG
WNT7A	cytokine	0.032	MYOD1,PLAUR,WNT4
SIX5	transcription regulator	0.032	IGFBP5,MESP2,WNT4
MMP11	peptidase	0.032	ATF6,PHB,XBP1
bisindolylmaleimide iv	chemical drug	0.032	CCN2,CYP2E1,PRDX1
lipopolysaccharide	chemical drug	0.0324	ABCB11,ANGPTL2,ANXA7,APOB,AQP3,ASAP3,BAG1,C3,CCN2,CCNB1,CCNE2,CD19,CD58,CLEC4E,CNNM2,COX4I1,CRHR1,CSHL1,CXCL12,CYP2E1,DR1,DUSP1,ECHS1,ELK1,FOXP3,GCKR,GNA13,GSTM5,GYS1,HIF1A,HIVEP1,HLA-DOA,HMGCS2,HOPX,IGFBP5,IL17RA,IL2,IL2RB,IVNS1ABP,JAZF1,JDP2,KIT,KNTC1,LPL,MAN1B1,MCTS1,MICA,MRTFA,NCR3,NFKBIA,NNMT,OTUD1,P4HB,PDK3,PEX14,PIDD1,PLA2G2A,PLAA,PLAUR,PPIA,PRDX1,PSMA2,PSMG4,PTPN7,QRFP,RAB5A,RAN,RASGRP3,R…
LATS2	kinase	0.0328	CCN2,CCNB1,KIT,NANOG,SNAI1
ARID2	transcription regulator	0.0329	FOXP3,SNAI1
LY6K	other	0.0329	CCN2,NANOG
AGRP	other	0.0329	PSMA1,PSMA2
FRMD6	other	0.0329	CCN2,RASSF4
GPC1	transmembrane receptor	0.0329	GNA13,MYOD1
HOXD9	transcription regulator	0.0329	CCNB1,HOXD9
TFR2	transporter	0.0329	SCRIB,SLC40A1
Hmga2	enzyme	0.0329	IL2,MYOD1
SIAH1	enzyme	0.0329	EGLN1,HIF1A
tiron	chemical reagent	0.0329	DUSP1,PLAUR
2,4-dinitrobenzenesulfonic acid	chemical reagent	0.0329	HIF1A,SCARB1
perilla alcohol	chemical drug	0.0329	CCNB1,NFKBIA
selenomethionine	chemical - endogenous mammalian	0.0329	IL2,SELENOP
bile salt	chemical - endogenous mammalian	0.0329	ABCB11,SLCO1B1
topotecan	chemical drug	0.0331	AKAP12,ASAP3,BAG1,C3,CCNB1,ENG,HIF1A,IL17RA,NFKBIA,NLGN1,NXPH1,PIDD1,PTPRM,RAB5A,SIVA1,SP3,SSBP4
methotrexate	chemical drug	0.0332	ABCD3,ADIPOR2,C3,CXCL12,DUSP1,ECHS1,HMGCS2,IGFBP5,LPL,PPIA,PRDX1,S100A11,SELENOP
ERN1	kinase	0.0338	CCNA1,CYP2E1,HMGCS2,MICA,MORF4L2,P4HB,PDIA5,TENM1,XBP1
S-nitrosoglutathione	chemical toxicant	0.0338	FOXP3,HIF1A,IL2,NFKBIA
WNT3A	cytokine	0.0339	AQP3,ATF6,ATP5MC3,CCN2,COX4I1,CXCL12,ENG,EPHA5,IGFBP5,JDP2,KIT,NANOG,NDUFB6,OLIG1,RASGRP3,TNXB,XBP1
CD36	transmembrane receptor	0.0346	APOB,ATF6,LPL,PLAUR,PTPN1,TGFA,XBP1
MAPK9	kinase	0.0347	ABCB11,BRF1,CCN2,FOXP3,HIF1A,IL2,LPL,NME2,SLFN12L,THRA
SDCBP	enzyme	0.0356	CDC42,ITGA6,SNAI1
SSTR2	G-protein coupled receptor	0.0356	CSHL1,LPL,SLC18A2
butyric acid	chemical - endogenous mammalian	0.0359	ATP5MC3,BAG1,CCN2,CCNB1,CCNH,CDC42,DUSP1,H2AZ1,IL2,KIT,KLF5,NFKBIA,PDK3,PHB,PRDX1,PTPN1,PTPN7,PTPRM,SELENOP,THRA,TPR
IDH2	enzyme	0.0365	HIF1A,MYL10,PPIA,RAN
MYC	transcription regulator	0.0365	ABCD3,AKAP12,BAG1,BZW2,CASP10,CCNA1,CCNB1,CCNE2,CD19,CTNNAL1,DNMT3B,DUSP1,EGLN1,ERAP1,FOXF1,FOXP3,FUT3,GDF3,GRHL3,H2AZ1,HIF1A,ITGA6,LOC102724788/PRODH,NANOG,NFKBIA,NME2,OLIG1,PDHA1,PHB,PHYHIP,PLAUR,POLR2G,PPIA,RPL17,RPL18,RPL24,RPL30,RPS15,RPS16,RPS26,RPS4Y1,RRS1,SCARB1,SNAI1,SP3,SUCLA2,SUMO3,TES,TMEM126A,XBP1
EPO	cytokine	0.0366	ALX1,BZW2,CXCL12,GDF3,H2AZ1,IL2,KIT,KPNA2,MIA2,MYOD1,NFKBIA,NMNAT1,PLCL2,RPS4Y1,SLC11A2
phytohemagglutinin	chemical drug	0.0366	CCNH,CRHR1,CXCL12,ENG,GYS1,HIVEP1,IL2,KIT,NAGLU,PGA5 (includes others),PSMA1,PTPN1,RPS16,SELENOP,XBP1
carbon monoxide	chemical - endogenous mammalian	0.037	CXCL12,HIF1A,PLAUR,PRDX1,XBP1
NR0B2	ligand-dependent nuclear receptor	0.0375	ABCB11,CARD11,CCN2,GSTM5,IL2,P4HB,SCARB1,SLCO1B1
HNF4A	transcription regulator	0.0375	A1CF,ABCB11,ACOT1,ADGRB2,ALS2,AMBP,APH1A,APOB,AQP3,BARD1,BAZ1A,BSDC1,C3,CASP2,CCDC115,CCNB1,CCNE2,CCNH,CRYZL1,CYB561D2,CYP2E1,DDOST,DELE1,DPF3,EIF4EBP2,EMC2,FUT3,GCKR,GRHL3,H2BC3,H2BC8,HBP1,HIF1A,IL2RB,ING3,IRS4,ITGA6,IVNS1ABP,KDM5C,LOC102724788/PRODH,MOCOS,MRPL11,MRPL4,MRPS18C,MYO1A,NAGA,OSBPL11,PDE11A,PDIA5,PHB,PI4KB,PIGS,PIH1D1,PLAA,PPP1R3C,PROZ,PSMA1,PSMA2,QRSL1,RAP2C,RASGRP3,RPL18,RRP8,SCARB…
SREBF1	transcription regulator	0.0379	ATP5ME,COX4I1,DHCR7,IVNS1ABP,LPL,MSMO1,MYOD1,RNF14,S100A13,SCARB1,SELENOP,SERPINA3,SLC22A5,TRIM63
SMAD7	transcription regulator	0.039	BZW2,CCN2,CCNB1,CXCL12,DNMT3B,ITGA6,NANOG,NFKBIA,TGFA
napabucasin	chemical drug	0.0392	ENG,FOXP1,ITGA6,NANOG,PLAUR
BPIFB1	other	0.0394	NFKBIA,PHB,RASSF4
MTA3	transcription regulator	0.0394	CD19,SNAI1,XBP1
HEXIM1	transcription regulator	0.0394	HEXIM1,HIF1A,LOXL2
TAF4B	transcription regulator	0.0394	CCN2,ITGA6,NFKBIA
Gm21596/Hmgb1	transcription regulator	0.0394	CXCL12,HIF1A,HOXD9
Irp	group	0.0395	SLC11A2,SLC40A1
TASP1	peptidase	0.0395	CCNB1,CCNE2
SMOC2	other	0.0395	CCNB1,SNAI1
TXK	kinase	0.0395	IL2,IL2RB
miR-185-5p (and other miRNAs w/seed GGAGAGA)	mature microRNA	0.0395	CDC42,HMGA2
APOA2	transporter	0.0395	APOB,SCARB1
KLRD1	transmembrane receptor	0.0395	NCR1,NCR3
SART1	other	0.0395	HIF1A,NANOG
NDFIP1	other	0.0395	IL2,SLC11A2
Ncoa6	transcription regulator	0.0395	LPL,TGFA
arsenic trioxide	chemical drug	0.0396	ATF6,ATP5MC3,CASP10,CCNH,CDC42,DHCR7,EPX,HIF1A,IP6K2,LOC102724788/PRODH,MSMO1,MT3,NDUFB6,NFKBIA,P4HB,XBP1
ONECUT1	transcription regulator	0.0398	ABCB11,AMBP,CASP2,COX4I1,ELOA,H4C8,HBP1,LPL,NFKBIA,PI4KB,PIH1D1,PSMA1,TSG101,VWA5A
trichostatin A	chemical drug	0.0409	AKAP12,ALS2,ATP5ME,AVIL,BAG1,CCNA1,CD58,CSHL1,CXCL12,DNMT3B,DUSP1,FGFR4,FOXP3,GSTM5,HIF1A,HMGA2,HMGCS2,IGFBP5,IGSF1,IL2,INPP5F,KIDINS220,KIT,KLK2,MICA,MRTFA,NFKBIA,PDLIM5,PHB,PHF19,PLAUR,PPP1R12A,PRDX1,PTPN7,RAN,RECQL4,SDC2,UBXN1,XBP1
ATG7	enzyme	0.0411	ABCB11,CCN2,GSTM5,HIF1A,NFKBIA,SCARB1,SYNPO
RHOA	enzyme	0.0411	CCN2,CCNB1,FOXP3,MYOD1,PDHA1,SCARB1,SDC2
Nr1h	group	0.0417	AQP3,C3,CLEC4E,HLA-DOA,LPL,PLA2G2A,SCARB1,SLFN12L,TRPC4
PLAUR	transmembrane receptor	0.0421	ITGA6,PLAUR,SCN2A,SNAI1
ATP2B2	transporter	0.0421	IGFBP5,KIT,SERPINA3,XBP1
N-acetyl-L-cysteine	chemical drug	0.0422	C3,CASP10,CCN2,CXCL12,DUSP1,FOXO3,HIF1A,IL2,LPL,NFKBIA,PLAUR,SNAI1,TRIM63
FEV	transcription regulator	0.0423	ALDH3A2,GPR176,SLC18A2,SLC6A15,STXBP6,VTN
ITK	kinase	0.0423	CD244,FOXP3,HIF1A,IL2,IL2RB,NCR1
MUC1	other	0.0423	DNMT3B,HIF1A,NANOG,NFKBIA,SNAI1,XBP1
EML4-ALK	fusion gene/product	0.0423	CCNA1,DUSP1,HIF1A,MICA,NNMT,PTP4A1
AR	ligand-dependent nuclear receptor	0.0428	AQP3,C3,CCN2,CCNA1,COX4I1,CXCL12,DAP3,DHCR7,DR1,ETV1,GPR182,HIF1A,HOPX,IGFBP5,ITGA6,KLK2,KNTC1,KPNA2,LAMC3,MCF2,MSMO1,MYOD1,PCDH11X,PDIA5,SERPINA3,SNAI1,UBE2A,WNT4,XBP1,ZCCHC18
KAT5	transcription regulator	0.0428	IGFBP5,IL2,MRPL20,NME2,PLCH1,RGS1,SCN2A
triamcinolone acetonide	chemical drug	0.043	AP3S1,AQP3,CCDC6,DUSP1,ELK1,FOXO3,NFKBIA,PDIA5,PTPN7,SERPINA3,ZNF343
NTF3	growth factor	0.0433	ETV1,GRIN2A,XBP1
MTA2	transcription regulator	0.0433	FOXP3,IL2,KIT
GW7647	chemical drug	0.0433	ABCD3,IGFBP5,SLC22A5
Fus	transcription regulator	0.0438	RAD9B,RPL18,RPS15,RPS26,VTN
AREG	growth factor	0.0443	C3,CCNB1,ELK1,FOXP3,H2AC6,H2BC8
PIK3R1	kinase	0.0443	CXCL12,ENG,HIF1A,IL2,PDHA1,XBP1
plicamycin	chemical drug	0.0446	CCN2,CYP2E1,FOXO3,HIF1A,PLAUR,SLC11A2,SLC40A1
RICTOR	other	0.045	ATP5MC3,COX4I1,FOXP3,HIF1A,NDUFB6,PSMA1,PSMA2,RPL17,RPL18,RPL30,RPS15,RPS26,RPS4Y1,SNAI1
Insulin	group	0.0455	ADIPOR2,APLN,CCN2,CCNE2,COX4I1,CSHL1,CYP2E1,DUSP1,FGFR4,FOXO3,HIF1A,IGFBP5,ITGA6,LPL,MYOD1,NFKBIA,P4HB,PDHA1,PLAAT3,PPIA,RPS16,SCARB1,SELENOP,SNAI1,SP3,TGFA,TRIM63,WNT4,XBP1
TEAD1	transcription regulator	0.0461	ATP5MC3,CCN2,COX4I1,ECHS1,IGFBP5,NDUFB6,PDGFRL,SDC2,TGFA
Hsp90	group	0.0464	HIF1A,MICA,NCR1,NCR3,SNAI1,ZFAND2A
TFRC	transporter	0.0464	ATF6,CCNB1,KIT,RGS1,SLC11A2,XBP1
TCL1A	transcription regulator	0.0464	CD244,CLEC4E,IL17RA,MAN2C1,RGS1,SLC40A1
niacinamide	chemical - endogenous mammalian	0.0464	CCNB1,CNNM2,CXCL12,FOXP3,H2AZ1,NNMT
homocysteine	chemical - endogenous mammalian	0.0464	ABCD3,ATF6,CXCL12,LPL,MSMO1,PRDX1,XBP1
Rp-8-Br-cAMPS	chemical - kinase inhibitor	0.0465	IL2,SCARB1
HOXD8	transcription regulator	0.0465	CCNB1,HOXD9
WWC1	transcription regulator	0.0465	CCN2,RASSF4
USP9X	peptidase	0.0465	DDX20,STIL
MED14	transcription regulator	0.0465	DUSP1,FOXP3
miR-335-5p (and other miRNAs w/seed CAAGAGC)	mature microRNA	0.0465	FMN1,KIT
H19	other	0.0465	CDC42,PHB
PINK1	kinase	0.0465	CCNB1,HIF1A
DOK1	kinase	0.0465	FOXP3,IL2
HLF	transcription regulator	0.0465	CSHL1,HIF1A
lipofermata	chemical reagent	0.0475	ATF6,CCN2,XBP1
choline fenofibrate	chemical drug	0.0475	CXCL12,HIF1A,NFKBIA
entolimod	biologic drug	0.0475	DUSP1,NFKBIA,SOX3
REN	peptidase	0.0475	APLN,CCN2,CYP2E1
ZNF507	transcription regulator	0.0475	CCNA1,CCNB1,SNAI1
SERPINA1	other	0.0482	ATF6,IL2,SCARB1,XBP1
IFNG	cytokine	0.0485	ABCD3,BDNF-AS,BTN3A1,C3,CASP10,CASP2,CCN2,CCNA1,CHRNE,CLEC4E,CXCL12,CYP2E1,DUSP1,ELK1,ERAP1,FLRT2,FOXP3,GLDN,GNA13,H2AC21,H2BC18,H2BC3,H2BC8,HIF1A,HLA-DOA,IL17RA,IL2,IL2RB,ITGA6,LPL,MICA,MORC2,MYOD1,NCR3,NFKBIA,PDHA1,PI4KB,PLA2G2A,PLAAT3,PLAUR,POLE2,PPIA,PSMA2,PTPN1,RGS1,SBF1,SCARB1,SELENOP,SLC11A2,SLC40A1,SLFN12L,SNAI1,SP3,TAPBP,TRIL,TRPC4,VRK2

## Sheet: URs-3
© 2000-2022 QIAGEN. All rights reserved.					05.08.2022
Upstream Regulator	Molecule Type	p-value of overlap	Target Molecules in Dataset	Mechanistic Network
ST1926	chemical drug	4.82e-09	ACTB,CFL1,EEF2,EIF3G,ENO1,POLR2G,RPL10,RPL29,RPL32,RPS2,RYBP,SLC25A37,SLC25A6,SNRPB,SRP72,SSR2,ST13,TMSB10/TMSB4X,TOMM7
LARP1	translation regulator	4.81e-08	EEF1A1,EEF2,EIF3F,RACK1,RPL10,RPL21,RPL29,RPL31,RPL32,RPL5,RPS18,RPS2,RPS3
torin1	chemical reagent	7.16e-08	CCND3,EEF1A1,EEF2,EIF3F,ENO1,NDUFS2,PDHA1,PFKFB2,RACK1,RPL10,RPL21,RPL29,RPL31,RPL32,RPL5,RPS18,RPS2,RPS3,SLC7A11
CD 437	chemical drug	2.19e-07	ATP5MC3,EEF2,EIF3G,ENO1,FTH1,GHSR,PCBP1,POLR2G,RPL10,RPS2,RYBP,SET,SLC25A37,SLC25A6,SNRPB,SSR2,ST13,TMSB10/TMSB4X,TOMM7
filgrastim	biologic drug	3.07e-07	ADAM15,BEX3,CCND3,CD48,CD74,ENO1,GABBR1,GP1BB,GRINA,HIPK2,HLA-DMB,JAK2,MAPK14,MLXIP,PF4,PF4V1,PFKFB2,PGD,POLB,PPBP,PRKAR2B,PSME1,RABGAP1L,RPS6KA3,SAMHD1,XAF1,ZDHHC2,ZKSCAN7,ZMYND11
KRAS	enzyme	6.54e-07	ABCC5,AHCTF1,ARHGEF2,BZW2,CAMKK2,CCND3,CD74,CDKN2A,DPY19L4,EEF1A1,ELN,ENO1,FLII,FOSB,FRAT1,FTH1,GALNT1,GNA13,GPC1,GPC3,HIF1A,HIRA,HLA-DMB,HNRNPDL,ITGB2,LCN2,LGI3,MAPK14,MMD,MT-CO1,NCF4,PALLD,PSMB8,PTPRC,ROCK1,SAMHD1,SLC7A11,SP100,TCP1,TMEM179B,TRIB1,UGT8,VAV1
5-fluorouracil	chemical drug	1.12e-06	AHSA1,CAPNS1,CD81,CDKN2A,CSTB,CYFIP2,EEF2,EIF3G,LCN2,MT-CO1,MT-ND3,NOP56,PCBP1,PGC,PSMB5,PSME1,RPL10,RPL21,RPL31,RPL5,SLC25A6,SLC7A11,SNRPB,SUB1,TMSB10/TMSB4X	112 (3)
CD3	complex	1.42e-06	BRK1,BST2,CCND3,CD74,CD8B,CHRNA5,CLK1,DDX18,DHRS4,DOCK2,EWSR1,FUT7,HIF1A,ID4,JAK2,LCK,LSP1,MT-CO1,NHLH2,PHB1,PLEC,PRKACA,PSAP,PTPN22,PTPRC,RAC2,RBM3,RRAGA,SELPLG,SLC5A3,SNRPB,SP100,TARDBP,UBE2L6,XAF1
Lh	complex	1.56e-06	ACTB,ACTR2,CAPZA1,CYFIP2,DHCR7,EEF1A1,EEF2,EIF3F,MAPK14,MBD2,NLK,PDXK,PGRMC1,PHB1,PRKACA,RPL10,RPL21,RPL31,RPL5,RPS18,RPS2,SLC38A1,SLC7A11,TRIB1
MYC	transcription regulator	7.85e-06	ABCC3,ACTB,ARAF,BCOR,BZW2,CAPNS1,CCND3,CD19,CD48,CDK11B,CDKN2A,CSTB,CYFIP2,CYTH2,DDX18,DDX21,DLEU1,EEF2,EIF3G,ENO1,FCGRT,FTH1,GAA,GLUD1,GPC1,GPC3,GREB1,HAND1,HIF1A,HLA-A,LSM4,MGAT1,NOP56,PDHA1,PEG10,PHB1,POLR2G,PRKACB,PSMB8,PTPRC,ROCK1,RPL10,RPL21,RPL31,RPL5,RPS18,RPS2,RPS3,SLC38A1,SP100,SP3,SUCLA2,TAT,TKT,TMSB10/TMSB4X	164 (5)
IL15	cytokine	2.45e-05	BRK1,CCND3,CD74,CD8B,DDX18,DHRS4,ENO1,GPC1,GPD2,HIF1A,ID4,LCK,LSP1,NHLH2,PFKFB2,PGD,PPARGC1B,PRKACA,PSAP,PSMB8,PTPRC,RAC2,SELPLG,SET,SP100,TKT	121 (5)
acyline	biologic drug	3e-05	EEF1A1,EEF2,EIF3F,RPL10,RPL21,RPL31,RPL5,RPS18,RPS2,SLC38A1,SLC7A11
dexamethasone	chemical drug	3.3e-05	ABCC3,ABCC6,ACTB,ADAM15,ARHGEF2,BEX3,BZW2,CA2,CAPN1,CCND3,CD48,CD74,CD8B,CDKN2A,CENPO,CFL1,CHD4,DGAT2,EDA,EEF1A1,ELN,ENO1,FMNL1,FOSB,FOXO3,FRAT1,FTH1,GABBR1,GAL,GP1BB,GPC3,GRINA,GSTM5,HIF1A,HIPK2,HLA-A,HLA-DMA,HLA-DMB,IL6ST,JAK2,KCNH2,LCN2,LSP1,LY6E,MAPK14,MBD2,MLXIP,MORF4L2,MPC1,NAGK,NDUFS2,ODF3L2,PF4,PF4V1,PFKFB2,PGC,PGD,PLEC,POLB,PPBP,PRKAR2B,PSAP,PSME1,PTPN22,RABGAP1L,RPL5,RPS6KA3,SAMHD1,SDHA…	176 (7)
ETV6-RUNX1	fusion gene/product	3.8e-05	CD19,CD48,CFL1,CYFIP2,FCGRT,FTH1,GREB1,ITGB2,JAK2,POU2F2,PSMD9,PTPRC,RABGAP1L,RAC2,ROCK1,RPS6KA1,SAMHD1,SH2B3,UBE2L6,VAV1
ESR1	ligand-dependent nuclear receptor	4.3e-05	ABCC3,ABCC5,ACTR2,ARAF,ARHGEF2,CA2,CCND3,CD74,CDKN2A,COMT,CYFIP2,CYP2F1,DDX21,DHCR7,EIF3F,ELN,ENO1,FIBP,FOSB,GAL,GLB1,GNA13,GOPC,GREB1,HIF1A,HIPK2,HLA-G,IL6ST,ITGB1BP1,JAK2,KISS1,KLK3,KRT19,LCK,LCN2,MMD,MPC1,NLK,NUP35,PALLD,PHB1,PRKACB,RBM22,ROCK1,SAMHD1,SLC7A11,SMPD1,SON,SOX3,SP100,SUCLA2,TRIB1,TYK2,UMODL1,WASF2,ZMAT5	208 (9)
CLPP	peptidase	4.67e-05	ECI1,ENO1,PDHA1,PHB1,SDHA,SLC25A11,SUCLA2,SUCLG1,TKT
S100P	other	7.4e-05	ACTB,CFL1,KRT19,SLC2A5
FLI1	transcription regulator	0.000142	CCND3,DDX21,FOXO3,PF4,RACK1,SNRPB,SNU13,TCP1
MMP12	peptidase	0.000142	ACTR2,ARPC1B,CAPZA1,EIF3F,IL6ST,PRKACA,PSAP,PSMC3
dihydrotestosterone	chemical - endogenous mammalian	0.00019	ACTB,BCOR,CAMKK2,CCND3,CD74,CREB3L2,CYTH2,ELN,ENO1,FTH1,GREB1,HIF1A,HLA-A,IL6ST,KCNH2,KISS1,KLK3,KRT19,LY6E,MT-CO1,MT-ND3,MYOF,PGD,PHB1,RPL5,SEC13,SELENOW,SLC25A37,SLC2A5,TKT	180 (7)
SMYD1	transcription regulator	0.0002	MPC1,MT-CO1,NDUFA5,PGD,SDHA,SDHD,TKT
BCR (complex)	complex	0.00022	ARAP2,BCOR,CCND3,CDKN2A,DDX18,ENO1,FOSB,FTH1,HLA-DMA,JAK2,LCK,POU2F2,PTPN22,RABEPK,RAC2,SDHD,SLC38A1,TRIB1	112 (5)
NFE2L2	transcription regulator	0.000272	ABCC3,CD8B,DHCR7,EIF3G,ELN,ERP29,FOXO3,FTH1,GABRA1,GLUD1,GSTM5,HIPK2,KLK3,LY6E,MORF4L2,PCBP1,PGD,PRDX1,PSMB5,PSMC3,RACK1,SLC38A1,SLC7A11,TKT
1,2-dithiol-3-thione	chemical reagent	0.000281	ABCC3,CD8B,DHCR7,EIF3G,ERP29,FTH1,GSTM5,LY6E,MORF4L2,PCBP1,PRDX1,PSMB5,PSMC3,RACK1	24 (2)
RICTOR	other	0.000301	ATP5MC3,HIF1A,NCAM2,NDUFA5,NDUFS2,PSMB5,PSMB8,PSMC3,PSME1,PSME4,RPL10,RPL21,RPS18,RPS2,RPS3,SDHA,SDHD	109 (4)
IL33	cytokine	0.000304	ACTB,ARHGAP30,ATP10A,CAMKK2,CSTB,DGAT2,DOCK2,GNA13,GSTM5,HCK,HIF1A,JAK2,NABP1,NCF4,POU2F2,PRDX1,PTPRC,RPS6KA3,SELPLG,SLC7A11,THEMIS2,ZEB2	124 (5)
PCGEM1	other	0.000334	ENO1,GLUD1,PDHA1,PGD,SDHA,SUCLG1
IL3	cytokine	0.000354	CAMKK2,CCND3,CD48,CTTN,EEF1A1,EIF3G,GNA13,HLA-A,LCN2,MAN2B1,PSME1,PTPN22,RBM3,RPL10,RPL5,RPS3,SLC7A11,TYK2,USF2	109 (3)
MHC II	group	0.000381	CD74,EEF1A1,FTH1,MPC1,RNASET2,RPS2
IDH2	enzyme	0.000433	FTH1,HIF1A,HLA-DMA,PSMB8,RACK1,ZEB2
AP1M1	transporter	0.000506	ATP7A,HLA-A
let-7a-5p (and other miRNAs w/seed GAGGUAG)	mature microRNA	0.000581	CAPG,CDIPT,CDKN2A,KLK10,KRT19,PGRMC1,PLEC,PPP1R7,RABGAP1L,RASSF2,RHOG,SLC38A1,UGT8
H2AX	transcription regulator	0.000698	ACTB,ATRAID,HIF1A,MT-CO1,PPARGC1B,SLC7A11
hexamethylene bisacetamide	chemical reagent	0.000698	DDX21,RACK1,SNRPB,SNU13,TCP1,USF2
miR-122-5p (miRNAs w/seed GGAGUGU)	mature microRNA	0.000698	BACH2,EEF1A1,FOXP1,PSME1,SLC7A11,TRIB1,XPO6
BACH1	transcription regulator	0.000764	ATP5MC3,EWSR1,FTH1,PHB1,SLC25A6,SLC40A1,SLC7A11
tetradecanoylphorbol acetate	chemical drug	0.000779	ACTB,ADAM15,AHCTF1,AHSA1,APOBEC3G,CA2,CAPG,CBS/LOC102724560,CCND3,CCNT1,CDKN2A,CTTN,ECE1,FOSB,FOXP1,FTH1,GAL,GPR55,HIF1A,ITGB2,KLK3,LCN2,LGALS9,LRRFIP1,LTBR,LYST,MT-CO1,PF4,POU2F2,PPBP,PRDX1,PRKACA,PRKAR2B,PSMC3,PTPRC,RACK1,RYBP,SELPLG,SLC7A11,SMPD1,TAT,TRPC6,TSHB,USF2,WBP2NL	216 (14)
POR	enzyme	0.000858	ABCC3,CD74,CHRNA5,DHCR7,ECI1,GREB1,GSTM5,HIF1A,HLA-A,HLA-DMA,PGD,RETSAT
LDB1	transcription regulator	0.000861	ACTB,CCND3,CDKN2A,COMT,CSTB,CYFIP2,FBXO7,FTH1,GALNT1,HS1BP3,LCK,LSP1,LTBR,SLC40A1,SNTB2,THEMIS2
TAFAZZIN	enzyme	0.000861	CCND3,CD19,CRLF3,DIDO1,GSTM5,HIF1A,HLA-A,LENG8,LSP1,LY6E,MYOF,NCF4,PSME1,SAMD4A,SLC40A1,UBE2Z
geldanamycin	chemical drug	0.000861	ADAT2,AHSA1,ARAF,CCND3,CCNT1,CDH24,CNOT7,EEF1A1,EWSR1,HIF1A,KRTAP10-10,LCK,LGI3,NHLH2,PSMC3,ST13
PTGES3	enzyme	0.000862	ABCC3,HIF1A,SOX3
LMO2	transcription regulator	0.000893	ACTB,CCND3,CDKN2A,COMT,CSTB,CYFIP2,FBXO7,FTH1,GALNT1,HS1BP3,LCK,LSP1,LTBR,SLC40A1,SNTB2,THEMIS2
TP53	transcription regulator	0.000909	ACER2,ACTB,ARAP2,ARHGEF2,ARPC1B,ATP5MC3,BAP1,CAND1,CAPNS1,CCND3,CD81,CDKN2A,COMT,CSTB,CYFIP2,DDX18,DHCR7,DPYSL4,EEF1A1,FOXO3,FTH1,GLB1,GNA13,GPR142,GPR62,GSTM5,HIF1A,KCNH2,KLK3,LCN2,LSP1,MGAT1,MYOF,NYNRIN,PALLD,PARP2,PDHA1,PEG10,PGD,PLEKHB2,POLB,PPARGC1B,PSAP,RAC2,RALY,RASSF2,RBM3,RPL10,RPL5,RPS18,RPS3,RPS6KA1,SDHA,SDHD,SHISA5,SLC5A3,SLC7A11,SON,ST13,SUCLA2,SUCLG1,TKT,TMSB10/TMSB4X,ULK2,XAF1,ZEB2	154 (8)
MED30	transcription regulator	0.000925	MT-CO1,NDUFS2,SDHA,SDHD
IRGM	enzyme	0.000967	APOBEC3G,BST2,PSMB8,SAMHD1,UBE2L6,XAF1
NKX2-1	transcription regulator	0.00114	CD74,CHRNA5,HCK,HLA-A,KISS1,LCK,LCN2,LSP1,NOP56,RAC2,TSHB,UGT8
EIF4E	translation regulator	0.00119	CAPG,CDKN2A,DEDD2,HIF1A,HLA-A,HLA-G,LSM4,PHB1,PPBP,PTPRC,RHOG,SELPLG,SLC2A5	109 (4)
Immunoglobulin	complex	0.00128	ATP5MC3,CAPG,CBS/LOC102724560,CCND3,CD74,CD81,DGAT2,DTNBP1,ELN,ENO1,FOSB,FOXO3,HCK,HIF1A,HLA-A,HLA-G,ITGB2,JAK2,KISS1,LCK,LCN2,LSP1,PDHA1,POU2F2,PRDX1,PSMB8,PTPN22,PTPRC,RAC2,RPS3,SAMHD1,SDHD,SLC25A37,SLC7A11,SUCLA2,SUCLG1,XAF1,ZEB2	167 (8)
IND S1	chemical - kinase inhibitor	0.00135	ACTB,CFL1,ENO1,PRDX1
ELF4	transcription regulator	0.00137	CA2,CDKN2A,PF4,PLEC,PPBP
SIRT1	transcription regulator	0.00137	ACTB,CCND3,CD74,CD81,CDKN2A,FOXO3,GNG13,GSTM5,HCK,HIF1A,HLA-A,KISS1,LCK,LY6E,MGAT1,MT-CO1,NCAM2,NDUFA5,PHB1,ROCK1,SLC7A11	183 (10)
beta-estradiol	chemical - endogenous mammalian	0.00138	ABCC5,ACER2,ACTB,ARAF,ARHGEF15,ARHGEF2,ARPC1B,CA2,CBS/LOC102724560,CCND3,CD74,CHRNA5,COMT,CSTB,CTTN,DCAF6,DHCR7,EIF3F,EIF3G,ENO1,FCGRT,FOSB,FOXO3,GAA,GAL,GALNT1,GHSR,GLB1,GPC1,GPD2,GREB1,HAND1,HIF1A,HLA-A,HS1BP3,ID4,IL6ST,ITGB2,JAK2,KISS1,KLK10,KLK3,KRT19,LCN2,MAPK14,MGAT1,MMD,MPC1,MT-CO1,MYOF,NOP56,PEG10,PGRMC1,PPARGC1B,PPBP,PSAP,PSMC3,RAC2,RACK1,RBM14,ROCK1,RPL21,RYBP,SAMHD1,SET,SMPD1,SOX3,SP3,…	206 (10)
SPI1	transcription regulator	0.00146	ACTB,CD19,DDX21,FCGRT,FTH1,FUT7,ITGB2,KLK3,LY6E,NCF4,PSMB8,PTPRC,RACK1,SNU13,TCP1,VAV1	79 (3)
Ap1 gamma	group	0.0015	CD8B,HLA-A
PTP4A1	phosphatase	0.00151	ACTR2,EEF1A1,EEF2,HIF1A,NOP56,PRDX1,ROCK1,SDHA,TKT
4-O-carboxymethylascochlorin	chemical reagent	0.0016	DHRS4,PCBP1,PHB1,PRDX1
TWNK	enzyme	0.0016	HIF1A,MT-CO1,MT-ND2,MT-ND3
mono-(2-ethylhexyl)phthalate	chemical toxicant	0.00161	DGAT2,ENO1,HIPK2,NDUFS2,PPARGC1B,SDHA,SDHD,SLC40A1,SUCLG1,TARDBP,TKT
GnRH analog	biologic drug	0.00162	BST2,CAMKK2,CAPNS1,CNPY3,FBXO7,FCGRT,HIF1A,HNRNPDL,KISS1,MAST3,NADK,NHLH2,RASSF2,RPA2,SLC7A11,SSR1,TYK2
LRPPRC	other	0.00164	MT-CO1,MT-ND2,MT-ND3
MYCN	transcription regulator	0.00173	ABCC3,ACTB,ARPC1B,CCNT1,EEF1A1,EEF2,HLA-A,KLK3,PHB1,RPL10,RPL21,RPL29,RPL31,RPL5,RPS2,RPS3,ZEB2	104 (3)
MTOR	kinase	0.00175	CCND3,ENO1,GLUD1,GSTM5,HIF1A,JAK2,KLK3,MT-CO1,PDHA1,PFKFB2,PGRMC1,PPARGC1B,PRKAR2B,PSMB5,RPL32,RPS18,SMPD1,UTRN	122 (5)
IL7R	transmembrane receptor	0.00179	BACH2,CD19,EEF2,MGAT1,OR51B5,SAMHD1,UST,VPS13A
lipopolysaccharide	chemical drug	0.00184	ABCC3,ABCC5,ABCC6,ACTB,APOBEC3G,APOBR,ARPC1B,BACH2,CAPG,CCND3,CD19,CD48,CD74,CD81,CD8B,CREB3L2,CRLF3,CSTB,DIDO1,DOCK10,EEF2,ELN,ENO1,FCGRT,FOSB,FTH1,GEMIN4,GNA13,GPD2,GREB1,GSTM5,HCK,HIF1A,HIPK2,HLA-A,HLA-DMA,HLA-DMB,IL6ST,ITGB2,JAK2,L2HGDH,LCK,LCN2,LENG8,LGALS9,LRRFIP1,LSP1,LY6E,MT-CO1,NCF4,PF4,POU2F2,PPARGC1B,PRDX1,PRKACA,PSMB8,PSME1,PTPRC,RASSF2,ROCK1,RPS2,SAMHD1,SDHA,SELPLG,SLC40A1,SLC7A11,SN…	192 (13)
ammonium	chemical - endogenous mammalian	0.00193	AHSA1,APOBR,CAPN1,CAPNS1,ECI1,EIF3K,GPC1,LRRFIP1,MYOF,PDXK,ST13,ZEB2
MLXIPL	transcription regulator	0.00197	HIF1A,PGD,RPL10,RPL21,RPL31,RPL5,RPS18,RPS2,RPS3,TKT	102 (3)
hydrogen peroxide	chemical - endogenous mammalian	0.002	CCND3,CD81,CDKN2A,DHCR7,EEF1A1,EHMT1,ELN,FOXO3,FTH1,HIF1A,HIPK2,LCN2,MAPK14,MT-CO1,PPARGC1B,PRDX1,PRKCSH,RIOK3,RPL21,RPL31,RPL5,SLC7A11,TRPC6,XAF1	162 (9)
interferon beta-1a	biologic drug	0.002	ANAPC11,ATP5MC3,ENO1,FCGRT,JAK2,MRPL20,PSMB8,PSME1,SLC25A6
ALKBH7	other	0.00215	MT-CO1,MT-ND2,MT-ND3
EP300	transcription regulator	0.00221	CA2,CAPG,CCND3,CD19,CDKN2A,COMT,EWSR1,FOXP1,FTH1,GREB1,HLA-G,HVCN1,ITGB2,KLK3,MMD,NABP1,RPS6KA1,SH3GL3,SLC7A11,ULK2,UTRN	68 (2)
DAP3	other	0.00275	MT-CO1,MT-ND2,MT-ND3
triamcinolone acetonide	chemical drug	0.00278	ATP10A,CAPG,FOXO3,HCK,HIPK2,IL6ST,LSP1,PALLD,PF4,TAT,TRIB1,UGT8
ESRRG	ligand-dependent nuclear receptor	0.00287	ATP5MC3,ENO1,KCNH2,KLK3,PDHA1,SDHD,SUCLG1
NGF	growth factor	0.0029	ACER2,APOBEC3G,CDKN2A,EEF1A1,GAL,KLK3,LRRFIP1,MAPK14,MMD,MT-CO1,PRKAR2B,RACK1,SHTN1,SLC40A1
BRPF1	transporter	0.00295	CDKN2A,RPL10L
phenylhydrazine	chemical toxicant	0.00295	LCN2,SELENOW
FUS-DDIT3	fusion gene/product	0.00299	JAK2,LCN2,PALLD,PLEC,TYK2
tretinoin	chemical - endogenous mammalian	0.00303	AATK,BACH2,CA2,CAMKK2,CBS/LOC102724560,CCND3,CD300C,CD74,CDKN2A,DDX18,DLEU1,ECE1,EEF1A1,ELN,FOXO3,GAL,GNA13,HIF1A,HLA-A,HLA-DMB,HOGA1,IL6ST,ITGB2,JAK2,KLK3,KRT19,LCN2,LGALS9,LSP1,LY6E,PALLD,PEG10,PGD,PSMB8,PTPN22,PTPRC,RBM14,RPA1,RPA2,RPL10,RPL5,RPS3,SAMHD1,SLC5A3,SLC7A11,SMPD1,SOX3,SP100,TAT,TMSB10/TMSB4X,TRPC6,TSHB,TYK2,UBE2L6,VAV1,XAF1,ZEB2	161 (6)
HAVCR1	other	0.00309	CAPN1,CCND3,HIF1A,IL6ST,NUCKS1,PEG10,PSMB8,XAF1
MSC	transcription regulator	0.00315	CD19,FUT7,PF4V1,POU2F2,TRIB1,XAF1
IND S7	chemical - kinase inhibitor	0.00339	ACTB,ENO1,ERP29,GLUD1
amino acids	chemical - endogenous mammalian	0.00339	ACTB,FOSB,HIF1A,RPL32	44 (3)
NRG2	growth factor	0.00341	CAPN1,CCND3,EEF1A1,FOSB,PRKACA,USF2
TCF4	transcription regulator	0.00362	ADAT2,APOBEC3G,BACH2,BEX3,CDKN2A,CREB3L2,DPF2,HIF1A,JAK2,MORF4L2,PF4V1,RPS6KA1,RPS6KA3,SH3BP5,SHISA5,SUB1,ZEB2
HTT	transcription regulator	0.00376	CD74,CTTN,CYFIP2,DBNL,DHCR7,ECI1,EEF1A1,EEF2,FOXO3,GABRA1,GPC1,HIF1A,KCNQ2,MAST3,NDUFA5,PDXK,POLB,PPARGC1B,PPP1R7,PRKACA,PRKACB,PSMB8,PSME1,PTPN22,RGS14,SDHA,SLC40A1,SP3	102 (3)
ASXL2	other	0.00387	BAP1,GPD2,PPARGC1B,RAB12
MEL S3	chemical - kinase inhibitor	0.00387	ACTB,ENO1,ERP29,GLUD1
HNF4A	transcription regulator	0.00389	ABCC3,ABCC6,AHSA1,ALKBH7,AP2A1,APEH,ARL17A/ARL17B,ATP10A,ATP7A,ATP7B,BUD31,CBS/LOC102724560,CCNT1,CDIPT,CENPO,CYTH2,DDX18,DEDD2,DHRS4,DYNC2LI1,EHMT1,ESYT1,EWSR1,FTH1,GSTK1,HIF1A,HLA-A,HLA-G,IL6ST,L2HGDH,LCN2,LSM4,LYPLA2,MRPS18C,NDUFA5,NOP53,NUP54,NUP62,ORMDL2,PEG10,PHB1,PJA2,PMS1,POLB,PPIP5K2,PSAP,PSMB5,RABEPK,RIOK3,ROCK1,RPA2,RPL10,RPL31,RPS18,RPS6KA1,SAMHD1,SAP30BP,SHISA5,SLC38A1,SLC5A3,SSR2,ST…
MED13	transcription regulator	0.004	ELN,ENO1,GPD2,PRKAR2B,TKT
GABA	chemical - endogenous mammalian	0.00412	ACTB,CDIPT,CREB3L2,EEF1A1,GAA,GLB1,NCSTN,PCBP1,PDXK,PRDX1,PRKCSH,PSAP,RBM22,RPL21,RPL31,RPL5,RPS18,RPS2,SUCLA2
FAAH	enzyme	0.00438	RPL5,RPS18,RPS2,TSHB
miR-1-3p (and other miRNAs w/seed GGAAUGU)	mature microRNA	0.00449	CAND1,EHMT1,GPD2,MMD,PLEKHB2,RABGAP1L,SHTN1,TMSB10/TMSB4X,UST,UTRN,XPO6
CTSD	peptidase	0.00484	EEF2,TARDBP
sirolimus	chemical drug	0.00485	ACTB,CCND3,CDKN2A,DENND1A,EEF1A1,EEF2,ENO1,FOXO3,FTH1,HIF1A,JAK2,KISS1,LCN2,PDHA1,PFKFB2,RACK1,RPL10,RPL21,RPL29,RPL32,RPL5,RPS18,RPS2,RPS3,SLC7A11	183 (12)
IFNG	cytokine	0.0049	ACTB,AIF1L,APOBEC3G,ARAP2,BACH2,BST2,CAPN1,CCND3,CD74,CDKN2A,ECE1,EEF1A1,ELN,ENO1,FOSB,FTH1,GGA1,GNA13,HCK,HIF1A,HIRA,HLA-A,HLA-DMA,HLA-DMB,HLA-G,ITGB2,JAK2,KRT19,LCN2,LGALS9,LY6E,MAPK14,PDHA1,PF4,PPARGC1B,PSMB8,PSME1,RAB12,RAC2,RACK1,SAMHD1,SHARPIN,SLC40A1,SLC7A11,SP100,SP3,ST13,THEMIS2,UBE2L6,XAF1,ZEB2	156 (6)
selumetinib	chemical drug	0.00492	DDX21,FOSB,FOXO3,HIF1A,JAK2,LCK
MEL T1	chemical - kinase inhibitor	0.00511	CFL1,ENO1,PRDX1
HIF1A	transcription regulator	0.00512	ADAM15,ATP5MC3,ATP7A,BACH2,CCNT1,CDKN2A,ECE1,ENO1,FUT7,HIF1A,ITGB2,KRT19,MBD2,NDUFS2,NUCKS1,PDHA1,PRKAR2B,RIOK3,SDHA,SDHD,SLC25A37,SLC40A1,ZNF267
SOD1	enzyme	0.00518	ACTB,CCNT1,CDKN2A,COMT,CYP2F1,FTH1,GSTM5,MT-CO1,PLCB4,PRKACA,PSMB5,PSMB8,RBM3,SLC40A1
MAPT	other	0.00545	ACTB,AP2A1,CAPG,CAPN1,CD48,CD74,CFL1,CYFIP2,DOCK2,EEF2,ENO1,GHSR,GSTM5,HIF1A,HLA-A,ITGB2,LCN2,NDUFA5,PCBP1,PLEC,PSMB8,PTPRC,SUCLG1	136 (6)
SYVN1	transporter	0.00567	ABCC3,CDK11B,GNB2,HLA-A,MYOF,PCBP1,PSMC3,RAB34,RPL10
Insulin	group	0.00599	ACTB,ADAM15,ATP7A,CCND3,DGAT2,ECI1,ERP29,FOSB,FOXO3,GHSR,GREB1,HIF1A,IL6ST,JAK2,KLK3,NDUFS2,PDHA1,PPARGC1B,RETSAT,RPL32,SDHA,SLC25A11,SLC2A5,SP3,TAT,TCP1,UGT8	103 (4)
TCR	complex	0.00599	BACH2,CCND3,CD8B,ENO1,GLUD1,HIF1A,LCK,PHB1,PRKACB,PTPRC,RPL31,RPL5,RPS2,RPS3,SDHA,SOX12,VAV1
TARDBP	transcription regulator	0.00604	DHCR7,HLA-A,LCN2,MT-ND3,PSMB8,TARDBP
actinonin	chemical reagent	0.00611	MT-CO1,MT-ND2,MT-ND3
bombesin	chemical - endogenous mammalian	0.00611	CAMKK2,GREB1,KLK3
UBQLN2	other	0.00619	ATAD1,NLK,PEG10,PSMC3,TARDBP
CNOT7	transcription regulator	0.0062	BST2,PSMB8,SLC7A11,UBE2L6
sodium tungstate	chemical drug	0.0062	ACTB,ENO1,GNB2,PDHA1
APP	other	0.00651	ACTB,CAPN1,CD74,CDKN2A,CFL1,CHD4,CTTN,CYFIP2,DHCR7,ELN,ENO1,FOSB,FOXO3,FTH1,GPC1,HIPK2,IL6ST,KLK3,MT-CO1,MT-ND2,MT-ND3,NDUFA5,PRKACA,PSMC3,PSME1,PTPRC,RASSF2,RBM3,ROCK1,RUFY2,SDHD,SET,SLC7A11,SUCLG1,XAF1	169 (10)
TGM2	enzyme	0.00661	CA2,CD300C,CD74,DLEU1,HIF1A,KRT19,LGALS9,LSP1,LY6E,SAMHD1,SMPD1,XAF1
ERAP1	peptidase	0.00715	HLA-A,HLA-G
PRDM1	transcription regulator	0.00716	CD19,CD48,CD74,FTH1,HCK,HLA-A,HLA-DMA,HLA-DMB,PSMB8,RASSF2,SLC25A37,SLC2A5,THEMIS2,TRIB1	109 (4)
ING1	transcription regulator	0.00766	CDKN2A,CTTN,DIDO1,JAK2
ruxolitinib	chemical drug	0.00781	CBS/LOC102724560,IL6ST,JAK2,MT-ND2,MT-ND3,TYK2
ARVib-7	chemical reagent	0.00784	CCND3,CDKN2A,KLK3,PRDX1,RPS6KA3
ARVib-31	chemical reagent	0.00784	CCND3,CDKN2A,KLK3,PRDX1,RPS6KA3
iron	chemical - endogenous mammalian	0.00784	CCND3,FTH1,HIF1A,LCN2,SLC40A1
CCKBR	G-protein coupled receptor	0.00842	GHSR,HIF1A,KRT19
ethoxyquin	chemical toxicant	0.00842	FTH1,GSTM5,PSMB5
MIR124	group	0.00847	PTPRC,RHOG,ROCK1,SET
GSR	enzyme	0.00847	ABCC3,GSTM5,PGD,TKT
STAT5B	transcription regulator	0.00862	CA2,CCND3,CD81,DGAT2,GSTM5,HLA-A,KRT19,LTBR,LY6E,POU2F2,RPA1,RPL21,RPL5,SELENOW,SHISA5,UBE2L6
acetaminophen	chemical drug	0.00881	ABCC3,ABCC5,ACTB,FTH1,GLUD1,GSTM5,HIF1A,PGD,PPARGC1B,PRDX1,SLC7A11,TKT	102 (6)
NKX3-1	transcription regulator	0.0091	CA2,FOXO3,KLK3,PF4,PTPRC
PHF6	transcription regulator	0.00933	FTH1,HLA-DMA,PSMB8,RACK1
SELP	transmembrane receptor	0.00933	CDKN2A,CLK1,GNA13,HCK	113 (5)
PGR	ligand-dependent nuclear receptor	0.00946	CCND3,COMT,CREB3L2,DDX21,GABRA1,GAL,GREB1,HIF1A,NQO2,PGRMC1,RASSF2,SNTB2,TAT,XAF1
CCND3	kinase	0.00974	CCND3,CDKN2A,KLK3
VIPAS39	other	0.00986	PF4,PPBP
AP2M1	other	0.00986	BST2,CD74
PIK3C3	kinase	0.00986	CDKN2A,HLA-A
ABCB7	transporter	0.00986	FTH1,HIF1A
HI-TOPK32	chemical reagent	0.00986	CAMKK2,KLK3
NRG1	growth factor	0.00991	ARHGEF2,CAPN1,CCND3,EEF1A1,FOSB,HIF1A,ITGB2,KLK3,PRKACA,SDHA,TNS1,USF2,UTRN
doxorubicin	chemical drug	0.00993	ABCC3,CA2,CDKN2A,DPYSL4,EEF1A1,FOXO3,FTH1,GLB1,HIF1A,HIPK2,JAK2,LCN2,MT-CO1,MT-ND2,MT-ND3,NPIPB5 (includes others),PRDX1,PSAP,PSMB8,RAC2,RBM3	159 (7)
FMR1	translation regulator	0.0101	CFL1,EEF2,ENO1,FXR2,GABRA1,MRPL20,MRPL23,PRKACA,SLC38A1
monobutyl phthalate	chemical toxicant	0.0102	HERC4,PCBP1,RBM22,TWF2
CST5	other	0.0105	AHCTF1,ARHGEF2,CHD2,DDX18,DDX21,HNRNPDL,NOP53,PCBP1,PRDX1,PRKACB,RBM3,SLC7A11,TARDBP
EP4-D	chemical reagent	0.0105	CD74,CYFIP2,HLA-A,LCK,SLC40A1
PLAG1	transcription regulator	0.0105	CD300C,KRT19,LSP1,MLXIP,PLEC
ZAP70	kinase	0.0105	PLEC,RBM3,TAT,UBE2L6,XAF1
HIC1	transcription regulator	0.0112	CA2,ID4,LCN2,PLEC,SLC7A11
PKM	kinase	0.0124	ENO1,HIF1A,LGALS9,MT-CO1,MT-ND3,PDHA1
Interferon alpha	group	0.0125	APOBEC3G,BST2,CCND3,CD81,DOCK10,DOCK2,HLA-A,HLA-G,IL6ST,KRT19,LCK,LGALS9,MT-CO1,MYOF,NABP1,PRKACA,PSMB8,RABGAP1L,SHTN1,SP100,TRIOBP,UBE2L6
EIF4G2	translation regulator	0.0127	ACTB,HIF1A,KRT19
dichloroacetic acid	chemical drug	0.0127	FOXO3,HIF1A,PDHA1
mezerein	chemical - endogenous non-mammalian	0.0127	CD74,EEF1A1,MT-ND2
3,5-L-diiodothyronine	chemical - endogenous mammalian	0.013	GPD2,TSHB
CENPN	other	0.013	ENO1,PFKFB2
NSUN3	enzyme	0.013	MT-CO1,MT-ND2
ZNF746	transcription regulator	0.013	PDHA1,SDHA
TRPC4AP	transporter	0.013	BZW2,NOP56
MRPL12	other	0.013	MT-CO1,MT-ND2
ARHGEF1	other	0.013	ATP7A,TRPC6
miR-2392 (miRNAs w/seed AGGAUGG)	mature microRNA	0.013	MT-CO1,MT-ND2
mir-2392	microRNA	0.013	MT-CO1,MT-ND2
KSR1	kinase	0.013	CDKN2A,PPARGC1B
CLTC	other	0.013	CD74,HLA-A
COTI-2	chemical drug	0.013	CCND3,PRKACA
busulfan	chemical drug	0.013	CDKN2A,GLB1
protocatechuic acid	chemical - endogenous non-mammalian	0.013	HIF1A,SLC40A1
fulvestrant	chemical drug	0.0134	ARAF,CBS/LOC102724560,CD74,CLK1,COMT,EWSR1,GAL,GREB1,KLK3,MAPK14,MMD,RBM14,SMPD1
FOXO1	transcription regulator	0.0137	ATP5MC3,BACH2,CA2,CDKN2A,FOSB,GPD2,GSTK1,HIF1A,ITGB2,KLK3,LTBR,MRPS18C,PPARGC1B,PSMB8,PTPRC,RPS6KA3,SLC25A37,TAT,TKT
metribolone	chemical reagent	0.0137	CAMKK2,DPYSL4,ENO1,GLUD1,GREB1,HNRNPDL,KLK3,KRT19,NDUFS2,NQO2,PDHA1,PFKFB2,PJA2,PRKACB,RETSAT,SDHD,SLC25A11,SUCLG1,TAT
NUPR1	transcription regulator	0.014	ABCC5,CCDC9,CHD4,COA5,DHTKD1,DIDO1,FOXO3,GABBR1,ISCA1,MMD,MRTFB,NUCKS1,PRKACA,RBM14,RPA1,RYBP,SAMD4A,SAMHD1,TARDBP,TRIB1
TRIM24	transcription regulator	0.0141	CA2,JAK2,NPAS3,PLEC,PSMB8,SAMHD1,SHISA5
PRKAA2	kinase	0.0141	CA2,CCND3,FOXO3,GIPR,JAK2,KCNQ2,MT-CO1,TNS1
PAX3	transcription regulator	0.0142	BST2,CAPN1,CHRNA5,CTTN,GLB1,GSTM5,ID4,PPP1R7,PSME1,RASSF2
CIITA	transcription regulator	0.0145	CD74,HLA-A,HLA-DMA,HLA-DMB
ASXL1	transcription regulator	0.0145	BAP1,GPD2,PPARGC1B,RAB12
PRL	cytokine	0.015	ACTB,BST2,CCND3,ENO1,JAK2,KRT19,LY6E,PGRMC1,PSME1,RHOG,SAMHD1,SHISA5,SP100,XAF1
IL4	cytokine	0.0152	ACTB,CA2,CAND1,CAPG,CCND3,CD74,CD8B,CENPB,CHD4,CSTB,DGAT2,DOCK10,EIF3G,FOSB,FUT7,GPC1,HCK,HIPK2,HLA-DMA,HLA-DMB,IL6ST,ITGB2,JAK2,KCNH2,KLK3,KRT19,LSP1,MYOF,NABP1,PHB1,PLEC,PMS1,POU2F2,PPARGC1B,PSMB8,PSME1,SAMD4A,SELPLG,SLC66A1,SON
ALKBH5	enzyme	0.0153	CTTN,GSTM5,MAPK14,RPA1,SDHD,SGMS1
BSCL2	other	0.0155	AATK,CD74,CYFIP2,NAT8L,PPARGC1B
SOX11	transcription regulator	0.0159	BST2,CD19,IL6ST,LCK,LGALS9,LGALS9C,NLK,PRKACA
KDM4B	enzyme	0.0162	ENO1,LCN2,SDHA
TGFB1I1	transcription regulator	0.0162	KLK3,KRT19,TNS1
CTNNB1	transcription regulator	0.0164	ACTB,ATP5MC3,CAPN1,CAPNS1,CDKN2A,CYFIP2,DGAT2,EDA,HIF1A,ID4,ITGB2,KLK3,LCK,LSP1,LY6E,MAN2B1,NDUFS2,NOP53,PCDH15,PRKCSH,PSAP,RPL10,RPL21,RPL31,RPL5,RPS18,RPS2,RPS3,SDHA,SDHD,SELENOW,VAV1,XAF1,ZEB2
MPST	enzyme	0.0164	HIF1A,TOMM7
SNHG7	other	0.0164	CDKN2A,GALNT1
CACNA1C	ion channel	0.0164	ENO1,PRKACA
PSMB9	peptidase	0.0164	HLA-A,RPS3
UBQLN1	other	0.0164	GABRA1,TARDBP
EIF3A	translation regulator	0.0164	RPA1,RPA2
TERF2	transcription regulator	0.0164	CDKN2A,GLB1
CD99	other	0.0164	FOSB,PTPRC
NPM1-ALK	fusion gene/product	0.0164	CDKN2A,HIF1A
STAT1	transcription regulator	0.0164	APOBEC3G,BST2,CAPN1,CCND3,GREB1,HIF1A,JAK2,JAKMIP3,LCN2,LY6E,PF4,PPARGC1B,PSMB8,PSME1,SAMHD1,SELPLG,XAF1
TXNRD1	enzyme	0.017	ABCC3,GSTM5,PGD,TKT
KLF3	transcription regulator	0.0171	ALKBH7,CAPG,CAPNS1,FCGRT,GALNT1,GPD2,GSTK1,HNRNPDL,JAK2,NSMCE1,PDLIM2,PRKACA,VAV1,ZEB2,ZMAT5
KDM5B	transcription regulator	0.0178	CDIPT,GAL,GREB1,ITGB1BP1,MPC1,POLB,RNASET2,SMC5
OSM	cytokine	0.018	ABCC3,ABCC5,ARHGEF2,FOSB,HIF1A,HLA-A,IL6ST,KRT19,LCN2,LRRFIP1,LSM4,MAPK14,OLFML2A,PFKFB2,PLCB4,PSMB8,RALY,SMPD1,SON,TAT,UBE2L6
EXOSC3	enzyme	0.0181	GRIK5,NHLH2,SOX12
COMMD1	transporter	0.0181	ATP7A,ATP7B,KRT19
LIPE	enzyme	0.0185	CA2,CD74,CLK1,DGAT2,PDHA1,SUCLA2,TKT,TWF2
Hbb-b1	transporter	0.0186	CD74,CMTM3,FTH1,HIF1A,NDUFA5,SDHA
Notch	group	0.0191	ADAM15,CAPG,CCND3,FBXO7,LTBR,SAMHD1,TRPC6,ZEB2
PRKAA1	kinase	0.0192	CA2,CCND3,FOXO3,JAK2,KCNQ2,MT-CO1,PRKACB,PSMB8,TNS1
desmopressin	biologic drug	0.0195	ACTB,CAPG,ENO1,RBM14,RPS3,TNS1
pyridostatin	chemical reagent	0.0196	BST2,LY6E,PSMB8,PSME1,UBE2L6
SENP3	peptidase	0.0197	CD8B,HLA-A,SAMHD1,XAF1
HNRNPH1	other	0.0197	ARAF,CBS/LOC102724560,CYFIP2,UGT8
USP19	peptidase	0.0201	FOXO3,LCN2,ODF3L2
aristolochic acid I	chemical toxicant	0.0201	HIF1A,MT-CO1,SDHA
BML-111	chemical reagent	0.0202	CAMKK2,PRDX1
LY9	other	0.0202	CD19,CD81
CHRNA9	transmembrane receptor	0.0202	GABBR1,GABRA1
AI-1	chemical reagent	0.0202	GLUD1,SLC7A11
EGFR	kinase	0.0206	ACTB,AHCTF1,BZW2,CDKN2A,CLK1,DPY19L4,GPC1,HIF1A,HIRA,HNRNPDL,KLK3,LCN2,MGAT1,PARP2,PEG10,PSMB5,SLC7A11,TMEM123,TMEM179B,UGT8,ZEB2
sodium arsenite	chemical drug	0.0208	CBS/LOC102724560,ENO1,FTH1,GREB1,HIF1A
DYSF	other	0.0214	CD48,CD74,DGAT2,HLA-A,PSAP,TMEM123
tert-butyl-hydroquinone	chemical reagent	0.0214	ABCC6,FTH1,GSTM5,PALLD,RASSF2,SNTB2
VEGFA	growth factor	0.0221	ADAM15,ATP5MC3,CDKN2A,CSTB,FOSB,HIF1A,MRPL23,SDHD,SET,SLC25A6,TIMM23B,TMSB10/TMSB4X,TRPC6
ETV7	transcription regulator	0.0223	LY6E,PSMB8,UBE2L6
TP63	transcription regulator	0.0224	ABCC5,ARAF,BST2,CCND3,CCNT1,CDKN2A,CYP2F1,ELN,FOSB,FOXO3,GAL,HIRA,KLK3,PPBP,RAC2,RASSF2,RPA1,SH2B3,SLC7A11,ULK2,ZEB2
Ifn gamma	complex	0.0224	APOBEC3G,CDKN2A,JAK2,LGALS9,PSME1,XAF1
POU2F2	transcription regulator	0.0224	ENO1,LCK,LY6E,POU2F2,RPS2,SNRPB
heparin-poloxamer hydrogel	chemical reagent	0.0225	KISS1
2003-03-14	group	0.0225	CDKN2A
TFIIF	complex	0.0225	POLB
SNHG6	other	0.0225	HIF1A
ferrous chloride	chemical reagent	0.0225	HIF1A
ALG2	enzyme	0.0225	CREB3L2
hnRNP H	complex	0.0225	ARAF
SLC31A1	transporter	0.0225	MT-CO1
FBXL8	other	0.0225	CCND3
EMC2	other	0.0225	TRPC6
DNAJC24	other	0.0225	EEF2
SNRPN	other	0.0225	SNRPB
cannogenin thevetoside	chemical drug	0.0225	HIF1A
SNORD21	other	0.0225	HLA-A
TADA2B	transcription regulator	0.0225	CD19
WASHC5	other	0.0225	ATP7A
HNRNPLL	other	0.0225	PTPRC
KRT71	other	0.0225	ATP7A
PLEK2	other	0.0225	LCN2
RNF207	other	0.0225	KCNH2
CCDC47	other	0.0225	TRPC6
EMC6	other	0.0225	TRPC6
DPH2	enzyme	0.0225	EEF2
Testosterone-AR dimer	complex	0.0225	KLK3
potassium dichromate	chemical toxicant	0.0225	CDKN2A
MT-ND1	enzyme	0.0225	HLA-G
dixanthogen	chemical toxicant	0.0225	GSTM5
cabazitaxel	chemical drug	0.0225	KLK3
MSN	other	0.0225	CDKN2A
KHK	kinase	0.0225	SLC2A5
ITSN2	other	0.0225	CDKN2A
CITED4	transcription regulator	0.0225	HIF1A
recombinant interferon beta	biologic drug	0.0225	HLA-G
SNAP91	other	0.0225	BST2
miR-516a-5p (miRNAs w/seed UCUCGAG)	mature microRNA	0.0225	KLK10
MIR499B	microRNA	0.0225	HIF1A
miR-1252-5p (miRNAs w/seed GAAGGAA)	mature microRNA	0.0225	PFKFB2
mir-198	microRNA	0.0225	CCNT1
EIF2B2	translation regulator	0.0225	ACTB
Raet1d/Raet1e	other	0.0225	HLA-A
RNF14	transcription regulator	0.0225	KLK3
ETF1	translation regulator	0.0225	UTRN
AMHR2	kinase	0.0225	CDKN2A
MT-CO1	enzyme	0.0225	HLA-G
MT-ND2	enzyme	0.0225	HIF1A
MYL9	other	0.0225	HIF1A
WDR83OS	other	0.0225	TRPC6
ATP1B3	transporter	0.0225	BST2
miR-7116-5p (miRNAs w/seed GAAGACA)	mature microRNA	0.0225	GPR55
STK35	kinase	0.0225	CDKN2A
Gm14662	other	0.0225	SOX3
AZD-3965	chemical drug	0.0225	LGALS9
PEX19	other	0.0225	CDKN2A
PTMS	other	0.0225	TAT
PTPRCAP	other	0.0225	PTPRC
TWF2	kinase	0.0225	CFL1
protein kinase C inhibitor	chemical drug	0.0225	LGALS9
ISCU	other	0.0225	FTH1
lead chromate	chemical toxicant	0.0225	CDKN2A
sintokamide A	chemical reagent	0.0225	KLK3
typhoid vaccine Ty21a	biologic drug	0.0225	PTPRC
fumaric acid	chemical - endogenous mammalian	0.0225	FTH1
carnitine	chemical - endogenous mammalian	0.0225	CAPN1
2-amino-2-norbornanecarboxylic acid	chemical toxicant	0.0225	CCND3
methylphenazonium methosulfate	chemical toxicant	0.0225	HIF1A
TAK-779	chemical drug	0.0225	APOBEC3G
tolcapone	chemical drug	0.0225	COMT
PAX5-PML	fusion gene/product	0.0225	CD19
miR-216b inhibitor	chemical reagent	0.0225	GALNT1
cytisine	chemical drug	0.0225	FOSB
isocitric acid	chemical - endogenous mammalian	0.0225	FTH1
tigecycline	chemical drug	0.0225	MT-CO1
cycloleucine	chemical toxicant	0.0225	PHB1
Polycomb	complex	0.0225	CDKN2A
agar	chemical - endogenous non-mammalian	0.0225	RBM3
methylcellulose	chemical drug	0.0225	CDKN2A
dexamethasone 21-methanesulfonate	chemical reagent	0.0225	TAT
ferric citrate	chemical drug	0.0225	FTH1
MASTL	kinase	0.0227	ARHGEF2,RAC2,SH2B3,SNTB2
N-formyl-Met-Leu-Phe	chemical reagent	0.0227	CAPG,ITGB2,RAC2,SELPLG
TCF7L2	transcription regulator	0.023	AATK,ARAP2,CDKN2A,CREB3L2,DOCK10,FTH1,HIPK2,ID4,LGI3,RHOG,ROCK1,SH3GL3,STXBP3,TMEM123,TNS1,UGT8
CREBBP	transcription regulator	0.023	CA2,CAPG,CCND3,FOSB,FOXP1,FUT7,GFI1B,HLA-G,HVCN1,KLK3,NABP1,RPS6KA1,SH3GL3,SLC7A11,TSHB,UTRN
KDM1A	enzyme	0.0232	CAPG,CD48,CD74,CHD4,DOCK2,GFI1B,GHSR,GREB1,HIF1A,HLA-A,ITGB2,KLK3,LCK,PTPRC,TNRC6C
maslinic acid	chemical - endogenous non-mammalian	0.0235	CFL1,FOXO3,IL6ST,MAPK14,PRKACA,PRKAR2B
CPT1B	enzyme	0.0237	ARAF,CA2,DGAT2,NDUFA5,NDUFS2,PRKACA,PRKACB,PRKAR2B,SDHA,SDHD
MIR17HG	other	0.0241	ATP7A,ECE1,GPC3,HIF1A,IL6ST,MRTFB,NCSTN
AURK	group	0.0243	ACER2,CYFIP2,DPYSL4,NYNRIN
ANLN	other	0.0243	ACER2,CYFIP2,DPYSL4,NYNRIN
Irp	group	0.0243	FTH1,SLC40A1
KRT19	other	0.0243	CCND3,ERP29
(2-(2-(4-methylthiazol-5-yl)ethoxy)-2-oxoethyl)triphenylphosphonium bromide	chemical reagent	0.0243	CDKN2A,RBM14
progesterone	chemical - endogenous mammalian	0.0244	ACTB,CA2,CCND3,CDKN2A,COMT,CREB3L2,CYP2F1,FTH1,GABRA1,GAL,GREB1,GRINA,HIF1A,HLA-A,HLA-G,KCNH2,KISS1,KLK3,LCN2,PDHA1,PGRMC1,RACK1,RASSF2,TAT
KDM8	enzyme	0.0244	ENO1,KLK3,PDHA1,PGD,SDHA
JAK2	kinase	0.0245	ACER2,ACTB,CD19,CDKN2A,JAK2,LCN2,LY6E,SET
p70 S6k	group	0.0245	CCND3,EEF1A1,EEF2
Ifnar	group	0.0245	CD74,HLA-A,HLA-G,PSMB8,UBE2L6,XAF1
4-hydroxytamoxifen	chemical drug	0.0247	CA2,CAPNS1,CDKN2A,DDX21,FOSB,KLK3,KRT19,MAPK14,MPC1
IFNA2	cytokine	0.0249	BST2,CDKN2A,HIF1A,HLA-A,LY6E,PSME1,SAMHD1,SP100,THEMIS2,UBE2L6,XAF1
RB1	transcription regulator	0.0252	ACTB,CCND3,CDKN2A,CNOT6L,FOSB,GPR142,GPR62,HIF1A,IL6ST,LCK,NDUFA5,NDUFS2,PGD,PGRMC1,PPARGC1B,SDHD,SNTB2,TOMM7,ZEB2
NFAT5	transcription regulator	0.0253	CD74,CFL1,GNA13,HLA-DMA,HLA-DMB,LCN2,RPA1,SLC5A3
Hedgehog	group	0.0259	CDKN2A,KLK3,KRT19,PGC
miR-30c-5p (and other miRNAs w/seed GUAAACA)	mature microRNA	0.0261	AP2A1,FXR2,GALNT1,GPD2,PLEC,SH2B3,SLC38A1,SLC7A11
SREBF1	transcription regulator	0.0262	DHCR7,GLB1,KLK3,MT-CO1,MT-ND2,MT-ND3,NDUFS2,PGD,RNASET2,SMPD1,SUCLG1,ULK2
MRTFA	transcription regulator	0.0263	ACTB,ARPC1B,CDKN2A,COMT,CTTN,CYFIP2,GSTM5,HLA-A,LCN2
KLF2	transcription regulator	0.0263	ADAM15,CCND3,DOCK2,ELN,HIF1A,ITGB2,LGALS9,SELPLG,VAV1
MAP3K12	kinase	0.0269	ACTB,RPS18,RPS2
B2M	transmembrane receptor	0.0269	CD8B,FCGRT,HLA-A
GABARAPL2	other	0.0269	CSTB,NCSTN,PSAP
dimethyl sulfoxide	chemical drug	0.028	AATK,ACTB,CCND3,ITGB2,LCN2,ROCK1,UBE2L6
HIPK2	kinase	0.0285	GNG13,GSTM5,HIF1A,RAC2,SLC25A37
TOP1	enzyme	0.0288	GLB1,HIF1A
FMN2	other	0.0288	ATP5MC3,NDUFA5
fatostatin	chemical reagent	0.0288	DHCR7,PGD
ferric chloride	chemical toxicant	0.0288	CCND3,FTH1
HRAS	enzyme	0.0291	ACTB,CAPG,CCND3,CD81,CDKN2A,ELN,ERP29,FOSB,FUT7,GNA13,HIF1A,IL6ST,KRT19,LSP1,NUCKS1,POLR2G,PPARGC1B,RPS3,SDHA,SELPLG,SP3,TMSB10/TMSB4X,TRPC6,ULK2
PSEN2	peptidase	0.0291	ABCC6,ACTB,CD74,FOXO3,HAND1,TSHB
GABARAPL1	other	0.0294	CSTB,NCSTN,PSAP
methimazole	chemical drug	0.0294	GPD2,KLK3,MT-CO1,PRDX1
mir-181	microRNA	0.0299	CDKN2A,NLK,PTPN22,SH2B3,ZEB2
OGA	enzyme	0.0306	APOBEC3G,ARAF,BCOR,CAPN1,CD48,CREB3L2,CYFIP2,DHCR7,GAA,HIPK2,IL6ST,NDUFA5,ODF3L2,PDHA1,RPS6KA3,USF2
anakinra	biologic drug	0.032	GRINA,PHB1,SLC25A37
NR2E1	ligand-dependent nuclear receptor	0.032	CDKN2A,KLK3,RPS6KA1
Focal adhesion kinase	group	0.032	ITGB2,KLK3,PALLD
GABARAP	transporter	0.032	CSTB,NCSTN,PSAP
oltipraz	chemical drug	0.032	ABCC3,FTH1,GSTM5
fluvoxamine	chemical drug	0.032	ACTB,GLB1,RACK1
KITLG	growth factor	0.0328	ACTB,BZW2,CA2,CCND3,EEF1A1,FTH1,HCK,LY6E,PF4,PSMB5,USF2
levodopa	chemical - endogenous mammalian	0.0332	ARAF,CAPG,COMT,DGAT2,ECE1,FCGRT,FOSB,GLB1,GNA13,GPC3,GPD2,HLA-A,HVCN1,ITGB1BP1,NCF4,NDUFA5,PSAP,RGS14,SLC66A1,SUB1,TRIOBP,VPS13A,ZEB2
(±)-2-hydroxyoleic acid	chemical drug	0.0335	CCND3,PRKACA
JMJD6	transmembrane receptor	0.0335	HIF1A,HS1BP3
AK1	kinase	0.0335	ENO1,GLUD1
CDC37	other	0.0335	CDKN2A,KLK3
AC0072782	other	0.0335	IL6ST,TBXA2R
trans-stilbene oxide	chemical reagent	0.0335	ABCC3,GSTM5
LONP1	peptidase	0.0345	ECI1,GLUD1,MT-CO1,MT-ND2,MT-ND3
rottlerin	chemical drug	0.0345	APOBEC3G,CCND3,CDKN2A,ECE1,PRDX1
ROR1	kinase	0.0348	ITGB2,KRT19,TNS1
BAK1	other	0.0348	CDKN2A,HLA-A,TYK2
forskolin	chemical toxicant	0.035	ACER2,ACTB,ACTR2,CCND3,CDKN2A,CTTN,CYFIP2,DHCR7,FOSB,GAL,GSTM5,HIF1A,KLK3,MMD,PDXK,PEG10,PGRMC1,PPBP,PRDX1,PRKACA,PRKAR2B,SLC2A5,SLC7A11,TAT,TRIB1
TERT	enzyme	0.0359	CDKN2A,GLB1,GNA13,KLK3,KRT19,NUCKS1,PF4,PSMB8,RABEPK
uranyl nitrate	chemical toxicant	0.0369	CD74,EEF2,GLUD1,PDHA1,PRDX1,RACK1
PTEN	phosphatase	0.0369	APOBR,CA2,CCND3,CDKN2A,FOXO3,FTH1,GPR142,GPR62,HIF1A,HLA-DMA,ID4,KRT19,LRRFIP1,LY6E,MAPK14,PDHA1,PF4,PLEC,PTPRC,RAB43,SDHA,SDHD,SUCLA2,SUCLG1,ZEB2
PSEN1	peptidase	0.0372	ABCC6,ACTB,CD74,CFL1,CYFIP2,ENO1,FOXO3,HAND1,MT-CO1,NCSTN,NDUFA5,RBM3,SELPLG,SUCLG1,TSHB
butyric acid	chemical - endogenous mammalian	0.0374	ATP5MC3,ATP7B,CBS/LOC102724560,CD300C,CD81,CDKN2A,FTH1,GAA,KLK3,LY6E,PHB1,POU2F2,PRDX1,PRKACA,PSAP,SMPD1,UTRN
Firre	other	0.0377	CAPN1,CCND3,GNB2,LYPLA2,TKT
RRP1B	transcription regulator	0.0383	CCND3,ITGB2,NLK,RPA1,RPA2,RPS3
MEG3	other	0.0385	HIF1A,ZEB2
LOXL1	enzyme	0.0385	ELN,HIF1A
SRSF3	other	0.0385	CCND3,HIPK2
DSG2	other	0.0385	HIF1A,RAC2
ferric ammonium citrate	chemical drug	0.0385	ELN,FTH1
MAP2K7	kinase	0.0394	CDKN2A,FCGRT,LSP1,PPP1R7
CLU	other	0.0394	ATP7A,ATP7B,CDKN2A,SAMHD1
EFNA2	kinase	0.0394	APOBEC3G,BACH2,KLK3,USP9Y
ADAM10	peptidase	0.0395	CD74,ENO1,GNA13,IL6ST,LCK,ROCK1,TWF2
TGFB1	growth factor	0.0399	ADAM15,AIF1L,ARHGEF2,BUD31,CAPNS1,CCND3,CD74,CD8B,CDKN2A,CFL1,CHD4,CTTN,DDX21,DGAT2,DNAH2,DOCK2,ECE1,EEF1A1,ELN,ENO1,FOSB,FOXO3,FTH1,FUT7,GABBR1,GAL,GNA13,HIF1A,HLA-DMA,HNRNPDL,ID4,IL6ST,ITGB2,KLK3,KRT19,LCN2,MAPK14,MLXIP,MYOF,NUP62,PCBP1,PDXK,PGRMC1,PSMC3,PSME4,PTPRC,RACK1,RBM3,RPA2,RYBP,SAMHD1,SELPLG,SHISA5,SNTB2,TARDBP,ULK2,UST,ZEB2
SP110	transcription regulator	0.0408	BST2,CD74,FLII,GNA13,MRTFB,RPA1,SP3
GCG	other	0.0412	CBS/LOC102724560,ELN,PDHA1,PPARGC1B,TAT
EBI3	cytokine	0.0416	CCND3,HLA-A,HLA-DMA,HLA-DMB
arsenic trioxide	chemical drug	0.0421	ATP5MC3,DEDD2,DHCR7,ERP29,FTH1,HIF1A,NDUFS2,NQO2,PTPRC,SDHD,SLC25A6,SLC7A11,SON
decitabine	chemical drug	0.0424	ABCC3,ARAF,ATP7A,CCND3,CDKN2A,COMT,DPYSL4,EEF1A1,EIF3F,FRYL,GLB1,GPC3,HAND1,HLA-A,HLA-G,KISS1,KLK10,KRT19,NUCKS1,PDLIM2,RASSF2,SLC38A1,SOX12,SP3,TMSB10/TMSB4X,ULK2,USF2,ZMYM2
SALL4	transcription regulator	0.0426	ACTB,CCND3,CD74,KRT19,PRKAR2B,RACK1,TNS1,UTRN
IGF1R	transmembrane receptor	0.0428	ATP5MC3,CAPG,CD300C,CD48,FTH1,HIF1A,KRT19,MAPK14,MT-CO1,MT-ND3,PDLIM2,RBM3
tetrachlorodibenzodioxin	chemical toxicant	0.0429	ACER2,BACH2,BUD31,CDKN2A,COMT,CRLF3,ELN,GALNT1,HLA-DMA,JAK2,KRT19,LYST,NCF4,PF4,PPBP,PRKAR2B,SLC40A1,TBXA2R
interferon alfacon-1	biologic drug	0.0437	HIPK2,PRDX1,SON
RYR1	ion channel	0.0437	MT-CO1,PDHA1,TRPC6
PAK1	kinase	0.0437	CDKN2A,ITGB2,MAPK14
daunorubicin	chemical drug	0.0437	ABCC6,CDKN2A,DPYSL4
SURF1	enzyme	0.0438	MT-CO1,SDHA
miR-10a-5p (and other miRNAs w/seed ACCCUGU)	mature microRNA	0.0438	LINC00324,USF2
MAFF	transcription regulator	0.0438	ABCC3,ABCC5
erastin	chemical drug	0.0438	FTH1,SLC7A11
KIF1B	transporter	0.0438	NHLH2,XAF1
RFX5	transcription regulator	0.0438	CD74,HLA-DMB
aloxistatin	chemical - protease inhibitor	0.0438	CD74,HLA-DMA
cyproterone acetate	chemical drug	0.0438	KLK3,TAT
verapamil	chemical drug	0.0438	CAPN1,ENO1,HLA-A,HLA-G
GRN	growth factor	0.0443	CD74,CD81,HIF1A,ITGB2,TARDBP,UGT8
trichostatin A	chemical drug	0.0445	ABCC3,ABCC5,ACTB,ARAF,ATP7A,CDKN2A,DPYSL4,FRYL,FTH1,GREB1,GSTM5,HIF1A,KLK3,MYOF,NUCKS1,PGD,PHB1,POLB,PPARGC1B,PRDX1,ROCK1,SDHA,SLC38A1,SLC7A11,SOX12,TAT,TKT,TMSB10/TMSB4X,USF2,UTRN,ZMYM2
isopropyl thiogalactoside	chemical reagent	0.0445	CDKN2A
androgen receptor antagonist (S)-11	chemical reagent	0.0445	KLK3
androgen receptor antagonist (R)-9	chemical reagent	0.0445	KLK3
dopamine D1 receptor	group	0.0445	FOSB
5alpha-tetrahydrocorticosterone	chemical - endogenous mammalian	0.0445	TAT
VH298	chemical reagent	0.0445	HIF1A
CD8	complex	0.0445	LCK
Tap	complex	0.0445	HLA-G
VAX1	transcription regulator	0.0445	KISS1
Smr3b/Vcsa2	other	0.0445	HIF1A
HACE1	enzyme	0.0445	HIF1A
Rab11	group	0.0445	TRPC6
BRCC3	enzyme	0.0445	JAK2
IRF2BPL	enzyme	0.0445	KISS1
PI4K2A	kinase	0.0445	HIF1A
EAPP	other	0.0445	CDKN2A
ZNF76	transcription regulator	0.0445	TCP1
PRMT3	enzyme	0.0445	RPS2
VRK2	kinase	0.0445	TCP1
SLC9A9	transporter	0.0445	FTH1
COMMD3	other	0.0445	PF4
REM2	enzyme	0.0445	CDKN2A
COX10	enzyme	0.0445	MT-CO1
ADH5	enzyme	0.0445	SDHA
VENTX	transcription regulator	0.0445	CDKN2A
SELENOH	other	0.0445	GLB1
CPEB2	translation regulator	0.0445	HIF1A
TMEM106B	other	0.0445	TARDBP
MIR31HG	other	0.0445	HIF1A
Raet1a	other	0.0445	HLA-A
ETS-ELK1	complex	0.0445	CDKN2A
Gm-Csf Receptor	complex	0.0445	JAK2
ACER3	enzyme	0.0445	ACER2
HIP1	other	0.0445	KLK3
elesclomol	chemical drug	0.0445	MT-CO1
clusterin antisense oligonucleotide	biologic drug	0.0445	KLK3
Raet1b	other	0.0445	HLA-A
AR-12	chemical drug	0.0445	LCN2
TAT	enzyme	0.0445	GLB1
GRIA4	ion channel	0.0445	GABBR1
CELA1	peptidase	0.0445	HLA-A
PRPH	other	0.0445	TARDBP
SLC32A1	transporter	0.0445	GABRA1
mir-622	microRNA	0.0445	HIF1A
miR-301a-5p (and other miRNAs w/seed CUCUGAC)	mature microRNA	0.0445	HIF1A
miR-376a-3p (and other miRNAs w/seed UCAUAGA)	mature microRNA	0.0445	HIF1A
mir-504	microRNA	0.0445	FOXP1
H60a	other	0.0445	HLA-A
BTG3	other	0.0445	CDKN2A
NUBP1	other	0.0445	FTH1
resolvin E2	chemical - endogenous mammalian	0.0445	ITGB2
abiraterone	chemical drug	0.0445	KLK3
PFN2	enzyme	0.0445	SLC40A1
PLXNB1	transmembrane receptor	0.0445	KLK3
MED23	transcription regulator	0.0445	KISS1
ZNF197	transcription regulator	0.0445	HIF1A
ATP6V0C	transporter	0.0445	BST2
GGA2	transporter	0.0445	GGA1
PATZ1	transcription regulator	0.0445	KLK3
cycloastragenol	chemical - endogenous non-mammalian	0.0445	CDKN2A
DRP2	other	0.0445	UTRN
DPH1	enzyme	0.0445	EEF2
MMUT	enzyme	0.0445	LCN2
PRSS3	peptidase	0.0445	PSAP
H4C14	other	0.0445	CHRNA5
CDK11B	kinase	0.0445	KLK3
MAP4	other	0.0445	HIF1A
HSP-990	chemical drug	0.0445	HLA-A
RPS19	other	0.0445	CD74
indotecan	chemical drug	0.0445	HIF1A
prolyl hydroxylase	group	0.0445	HIF1A
TP-10	chemical reagent	0.0445	HIF1A
bavachalcone	chemical reagent	0.0445	CDKN2A
reactive nitrogen species	chemical - other	0.0445	HIF1A
alpha-cyano-4-hydroxycinnamate	chemical reagent	0.0445	HIF1A
Ro 32-0432	chemical drug	0.0445	APOBEC3G
quiflapon	chemical reagent	0.0445	LCN2
amlexanox	chemical drug	0.0445	HIF1A
8-methyl-pyridoxatin	chemical reagent	0.0445	HIF1A
PSB-1115	chemical reagent	0.0445	HIF1A
sepiapterin	chemical - endogenous mammalian	0.0445	LCN2
OR141	chemical reagent	0.0445	HIF1A
cation	chemical - other	0.0445	ITGB2
hdm-2 antagonistic peptide	chemical reagent	0.0445	CDKN2A
SGC-CBP30	chemical reagent	0.0445	GREB1
thiamine	chemical - endogenous mammalian	0.0445	TKT
1,10-Bis(carboxymethylthiodecane)	chemical reagent	0.0445	ECI1
UQCC3	other	0.0448	ATP5MC3,ENO1,HIF1A,NDUFA5,NDUFS2,SDHA,SDHD
PD98059	chemical - kinase inhibitor	0.0448	APOBEC3G,CA2,CD74,CDKN2A,ECE1,EEF1A1,ELN,ENO1,FOSB,FTH1,HIF1A,ITGB2,KRT19,MMD,NOP56,PLEC,RETSAT,ROCK1,RPS2,TRPC6
TLE3	other	0.0448	ATP5MC3,MT-ND2,MT-ND3,NDUFA5,NDUFS2
ZC3H12A	enzyme	0.0451	ARAP2,BCOR,FTH1,POU2F2,RAC2,SH3BP5,TMEM123,TRIB1
EPO	cytokine	0.0455	ACTB,APOBR,BZW2,CA2,CCND3,EEF1A1,FOSB,GFI1B,LY6E,PDLIM2,ROCK1,SON
phytohemagglutinin	chemical drug	0.0455	CCND3,CCNT1,GPD2,GPR55,JAK2,NOP56,PPBP,PTPN22,PTPRC,RPA1,SIRPG,SLC5A3
USP22	peptidase	0.0462	ITGB2,NCF4,PTPRC,VAV1
phenylbutazone	chemical drug	0.0462	LCN2,PSMB8,RBM3,TMSB10/TMSB4X
RPTOR	other	0.0462	CCND3,DHCR7,ENO1,GSTK1,HIF1A,JAK2,MT-CO1
NLRP12	other	0.0469	HLA-A,HLA-G,PSMB8
DDX3X	enzyme	0.0469	GNB2,MAPK14,RPS3
AIM2	other	0.0469	HLA-A,ITGB2,LCN2
ciprofloxacin	chemical drug	0.0475	GLUD1,HLA-A,LRPAP1,MYOF,PSAP,RPS18
FAS	transmembrane receptor	0.0476	ARAP2,CD300C,CD48,CDIPT,CYTH2,FOSB,FOXO3,PLEC,RGS14,SELPLG,SNTB2,TRIB1,TWF2,TYK2
calcitriol	chemical drug	0.0485	ABCC3,ALKBH7,ATAD1,CA2,CCND3,COMT,ELN,FOXO3,FTH1,GLUD1,GSTM5,HIF1A,HIPK2,KLK10,LCN2,N4BP2,OLFML2A,PDHA1,PDLIM2,RPA2,RYBP,SLC25A6,TRPC6
TXNIP	other	0.0486	DHCR7,ENO1,HIF1A,KISS1
TFE3	transcription regulator	0.0486	ENO1,MT-CO1,MT-ND2,PPARGC1B
ALKBH1	enzyme	0.0493	MT-CO1,MT-ND2
THRAP3	transcription regulator	0.0493	PEG10,RYBP
FCGR1A	transmembrane receptor	0.0493	ITGB2,LSP1
MS4A1	other	0.0493	CD19,CD81
IACS-010759	chemical drug	0.0493	RPL31,RPL32
N1,N11-diethylnorspermine	chemical drug	0.0493	MT-CO1,MT-ND3

## Sheet: URs-4
© 2000-2022 QIAGEN. All rights reserved.					05.08.2022
Upstream Regulator	Molecule Type	p-value of overlap	Target Molecules in Dataset	Mechanistic Network
dexamethasone	chemical drug	5.54e-19	ABCA1,ABCC2,ABCC6,ABHD2,ACSL1,ACTB,ACY3,ADAM10,ADAM15,ADM,AGPAT3,AKAP13,AKR1C1/AKR1C2,AKR1C3,ALDH4A1,ALOX5,AMPD3,ANO1,AP1G1,APOA1,APOD,APP,AQP7,ARHGAP25,ARRB1,ASCL2,ATN1,ATP6V1B2,B3GALNT1,B4GALT4,BAK1,BCL6,BHMT,BMX,BRF1,BTG2,C5AR1,C9orf72,CAMP,CANX,CAPS,CASP8,CAVIN2,CBR1,CCL20,CCL4,CCL5,CCR2,CD22,CD34,CD46,CD74,CD8B,CDC25A,CDK4,CEACAM6,CEACAM8,CEBPD,CELF2,CEP57,CES2,CFLAR,CLEC7A,CLIC4,CMPK2,CNN2,…	932 (20)
TP53	transcription regulator	2.04e-17	ABCA1,ABCB6,ABCC2,ACSL1,ACTB,ACTN1,ADGRE5,ADRA1A,AHCY,AKAP9,ALDH4A1,ALDH9A1,ALOX5,ANXA8/ANXA8L1,APAF1,APOA1,APP,AQP3,ARL6IP1,ARRB1,ARVCF,ASL,ASTN2,ATP5F1A,BAK1,BMF,BMX,BTG2,CALCRL,CALU,CASP1,CASP2,CASP4,CASP8,CCL4,CCL5,CCNG1,CCR2,CCS,CDC16,CDC25A,CDC25C,CDK4,CEBPD,CENPF,CES2,CFLAR,CKAP2,CLIC4,CLTC,CNN2,COL13A1,COL5A2,COL6A2,COMT,CPSF1,CSF3R,CSNK1D,CTNNB1,CXCR1,CXCR2,CYB5A,DBP,DBT,DDIT4L,DDX3X,DEK…	828 (20)
camptothecin	chemical drug	9.34e-17	ABCC2,AKAP9,AKT2,APAF1,ARMH3,BAK1,BTG2,C1orf216,CAMK2G,CANX,CARD8,CASP1,CASP2,CASP4,CASP8,CCL20,CCNG1,CD22,CD46,CD93,CDC25A,CDIPT,CDK4,CFLAR,CHST11,CREB1,CRYBG1,CSNK1D,CXCR2,DLG1,DNM1L,EGR2,ENO3,F2RL1,FCAR,FCHSD2,FLI1,FLOT2,FNDC3A,FOS,FOSB,GADD45B,GAPVD1,GDE1,GIGYF2,GIT2,GNAI2,GNAQ,GORASP1,GRK5,HIF1A,HLA-E,HLA-G,HSPA5,HSPA8,HSPA9,HUS1,ICAM1,IL10RA,IL13RA1,IL16,IL2RA,IL9R,INSIG1,IQGAP2,IRF1,JMJD6,…	653 (13)
lipopolysaccharide	chemical drug	6.83e-16	ABCA1,ABCC2,ABCC6,ABCG1,ACSL1,ACTB,ACVR1,ADAR,ADGRE2,ADM,AKAP13,AKR1C3,ALOX5,AMPD3,APAF1,APOA1,APOC2,APP,AQP3,AQP7,ARVCF,ASAP1,ATP6V0D1,ATRX,BANK1,BCL10,BCL6,BPI,C5AR1,CALCRL,CAMP,CASP1,CASP4,CASP8,CCDC17,CCL20,CCL4,CCL5,CCR2,CCR6,CD14,CD22,CD28,CD300LF,CD37,CD46,CD74,CD8B,CDC25A,CDK4,CEACAM8,CEBPD,CEMIP2,CFLAR,CFP,CLEC7A,CLIC3,CLIC4,CMPK2,CNST,COL5A2,COPS7A,CPEB4,CR1L,CREB5,CREG1,CRHR2,CRLF3,CRT…	754 (16)
TGFB1	growth factor	5.23e-14	AASS,ABCA1,ABCC2,ABCG1,ACTN1,ACVR1,ADAM10,ADAM15,ADCY9,ADM,AKR1C1/AKR1C2,ALOX5,AMD1,ANXA8/ANXA8L1,APOC2,APP,AQP9,ARHGAP19,ARNT2,ATF6,ATG12,BCL6,BMF,BMI1,BMP6,BMP7,C5AR1,CAB39,CADM1,CALCOCO2,CALD1,CAMK2G,CAMP,CAPRIN1,CASP1,CASP4,CASP8,CAVIN2,CCL20,CCL4,CCL5,CCN6,CCNO,CCR2,CCR6,CD14,CD28,CD34,CD46,CD74,CD8B,CDC25A,CDC25C,CDC42SE1,CDK4,CEBPD,CELF2,CENPF,CHMP3,CHST11,CLIC4,CNN2,COL6A2,CORO1C,COTL1,CP…	777 (18)
TNF	cytokine	8.09e-14	ABCA1,ABCC2,ABTB2,ACSL1,ACTB,ADM,ALOX5,AMPD3,APAF1,APOA1,APOC2,APP,AQP3,AQP7,AQP9,ARRDC3,ASCL2,BCL10,BCL2L13,BCL6,BIRC7,BMP6,BTG2,BTRC,C1QTNF1,C1QTNF12,C5AR1,CA12,CAMP,CARD8,CASP1,CASP2,CASP4,CASP8,CCL20,CCL4,CCL5,CCR2,CCR6,CD14,CD28,CD34,CD74,CDC25C,CDK4,CDKN2B-AS1,CEBPD,CERT1,CFLAR,CHRND,CHRNE,CHST11,CLCF1,CLDN7,CLIC4,CMIP,COTL1,CRCP,CREB1,CTNNB1,CXCR1,CXCR2,CYP11B1,DBT,DCBLD2,DDX58,DENND4A,DGK…	845 (20)
ESR1	ligand-dependent nuclear receptor	2.15e-13	AASS,ABCB9,ABHD2,ACSL1,AFMID,AKAP13,AKT2,ALOX5,ANP32A,AP1S1,APOA1,AQP3,AQP9,ARHGEF7,ARNTL,ARRB1,ARRDC3,ATP6V0D1,ATP6V1A,BCL6,CA12,CALD1,CCL20,CCL4,CCNG1,CD74,CDC42SE1,CDC42SE2,CDK4,CEACAM6,CEBPD,CEMIP2,CENPF,CLEC7A,CLIC3,COG5,COL13A1,COL5A2,COMT,COPE,COPG1,COPZ1,COTL1,CREB1,CSNK1A1,CTNNB1,CTNS,CYP2F1,DCBLD2,DDX17,DHCR24,DLG1,DLG5,DSC2,EIF4G2,EIF5A,ENO1,ERBB2,EXOC5,F2RL1,FAM102A,FARP2,FGFR1,FHL1,F…	930 (22)
NR3C1	ligand-dependent nuclear receptor	3.95e-13	ABCA1,ABHD2,ABI1,ACTB,ACTN1,ADM,AIFM3,AKT2,AKTIP,APP,APTX,ARID4B,ARRB1,ATG12,BABAM2,BCL10,BCL6,BMF,C1QTNF1,CASP4,CAVIN2,CBR1,CCL20,CCL4,CCL5,CCR2,CEBPD,CKAP2,CLCF1,COL6A2,COMT,CORO1C,CPEB4,CTNNB1,CXCR2,CYP11B1,DBT,DEDD2,DGAT2,DPF2,DUSP1,DYNLL2,F2RL1,FAM89B,FGF21,FOS,GAB1,GADD45B,GHRHR,GNRH1,GRIN1,GRIN2B,H6PD,HCAR2,HDAC1,HDAC2,HIF1A,HNRNPU,ICAM1,IFIT2,IGF1R,IKBKB,IL10RA,IL13,IL23A,IP6K3,IRF1,IRF8,…	998 (19)
IL10	cytokine	4.51e-13	ABCA1,ADM,ARNT2,ASAH1,ATRX,BAK1,BMP6,CAMP,CASP8,CBX5,CCL20,CCL4,CCL5,CCR2,CCR6,CD14,CD28,CD74,CENPF,CFLAR,CLEC7A,CR1L,CSF3R,DUSP1,EHF,ELAVL1,ETS2,FAAH,FCGR2A,FCGR3A/FCGR3B,FOS,GNGT2,GNS,HCK,HIF1A,HLA-G,HMOX1,ICAM1,IFIT2,IKBKB,IL10RA,IL13,IL13RA1,IL1RN,IL21,IL23A,IL4R,INPP5D,IRF1,ITGAM,KLRD1,LAG3,LAMP2,LBR,LIPA,LYN,LZTS1,MAN1A1,MCL1,MEFV,MKI67,MMP8,MYD88,NFATC1,NOD2,NOTCH2,NUP153,PAK1,PDE4B,PHGDH,…	682 (17)
filgrastim	biologic drug	2e-12	ACSL1,ADAM15,ALOX5,ARHGAP25,ARRB1,ASCL2,BRF1,BTG2,CAVIN2,CBR1,CCL4,CCL5,CD46,CD74,CEACAM6,CEP57,CLEC7A,CPD,CRYBG1,DDHD1,DDX58,DEFA1 (includes others),DEFA4,EGR2,ENO1,ETS2,FA2H,FAM111A,FCAR,GABBR1,GBP1,GNGT2,GNS,HP,HSPA9,IFIT2,IL32,IL4R,IRAK4,ITGAM,JARID2,KLF9,KLRD1,KLRF1,LEF1,LILRA5,MAPK14,MCCC1,MELTF,MGAM,MME,MMP8,MPEG1,MVP,NCOA4,OLFM4,PARP14,PDE4B,PDLIM1,PIM2,PLAUR,PPP1R12B,PRKAR2B,RAB37,RPS6KA…
beta-estradiol	chemical - endogenous mammalian	3.39e-12	ABCA1,ABHD5,ACSL1,ACTB,ADAMTS18,ADCY9,ADM,ALDH4A1,AMOTL1,ANO1,AP1G1,AP1S1,AP3D1,APAF1,APOA1,APOD,APP,ARNT2,ASAH1,ASB1,ATRX,BAK1,BAZ1A,BCL10,BCL6,BTG2,CA12,CADM1,CAPS,CASP4,CBX6,CCDC17,CCL20,CCL4,CCL5,CCNG1,CCR2,CD14,CD74,CDC25A,CDC25C,CDK11A,CEBPD,CELF2,CEMIP2,CENPF,CLDN23,CLDN7,CLIC3,CLIC4,CLSTN2,CNN2,COL13A1,COL5A2,COL6A2,COMT,CREB1,CRHR2,CRTAP,CSF3R,CTNNB1,CYB5A,CYP4F8,DDX17,DHCR24,DLG3,DUSP1,…	970 (17)
KLF6	transcription regulator	8.05e-12	ADM,ALOX5,BAK1,BCL6,CASP1,CASP4,CCL5,CFLAR,CLCF1,CYB5A,DCBLD2,EGR2,ETS2,GADD45B,HIF1A,HMOX1,HSPA5,ICAM1,IFNAR2,IGF1R,IL13RA1,IRF1,IVD,KDM6B,LYN,MCCC1,MCL1,MEFV,MKI67,MVP,MYD88,NCOA1,NFE2L2,NOD2,NR1H2,OGFR,PARP14,PDE4B,PGAM1,PIK3R5,PKM,PRDM1,PTAFR,RHOG,RNF19B,SDC1,SGK1,SLC11A2,SLC16A3,SLC16A6,SLC31A1,SLC31A2,SOCS1,SQSTM1,STAT3,STAT5A,TAPBP,TGFBR1,TNFAIP2,TNFRSF1B,TRAF1,TRAFD1,VAV3,VEGFA	686 (18)
progesterone	chemical - endogenous mammalian	3.96e-11	ACSL1,ACTB,ADARB1,ADM,AKR1C3,AMD1,AMPD3,AP1G1,APOD,ARNTL,ATP6V1B2,B3GALNT1,BCL6,C5AR1,C9orf72,CA12,CADM1,CCL20,CCL5,CCNG1,CCR2,CD248,CDC25A,CDC25C,CEBPD,CNDP2,COMT,CRCP,CSF3R,CTNNB1,CYP11B1,CYP2F1,DBP,DICER1,ECE2,EIF5B,ERBB2,EZR,F2RL1,FAAH,FAM111A,FOS,GABARAPL1,GNRH1,HIF1A,HLA-G,HMGCR,HSD17B4,HSPA8,ICAM1,IKBKB,IL13,IL17RE,IL6R,INMT,KCNH2,KCNMA1,KLF9,KLK3,KRT7,LCN2,LEFTY1,LEFTY2,LIG1,MCM4,MDM2,ME1…	880 (19)
CD3	complex	1.11e-10	AQP3,BCL6,BZW1,CASP8,CCL20,CCL4,CCL5,CCR2,CCR6,CD28,CD74,CD8B,CDC25A,CDK4,CENPF,CFLAR,CLK1,DEFA1 (includes others),DUSP14,EBP,EEF1A2,EGR2,EIF4E,EOMES,ETS2,FHIP2A,FKBP1A,FOS,FUT7,GBP1,GDI2,GFI1,H2AC6,HDAC2,HIF1A,HOMER2,HSPA5,HSPA8,ICAM1,ICAM5,IFNGR1,IL10RB,IL12RB1,IL13,IL16,IL21,IL21R,IL2RA,IL32,IL4R,IRF1,IRF8,IRF9,JAK1,JAK3,KCNK3,LCP1,LEF1,LRP1,LSP1,LYN,MAPK1,NFAT5,NFATC1,NFE2L2,NLGN3,NUDT1,ORAI2…	638 (17)
TCR	complex	1.13e-10	ABCD3,ADM,APOD,ARPP21,CARD8,CCL4,CCL5,CCR2,CCR6,CD28,CD8B,CFLAR,CREB1,DDX58,EGR2,EIF4E,ENO1,EOMES,FOS,GADD45B,GFI1,HIF1A,HSPA5,HSPA9,IFIT2,IFNGR1,IL12RB1,IL13,IL16,IL23A,IL2RA,IL4R,IRF1,LBR,LIPA,LMNB1,MAP3K7,MAPK1,MAPK9,MARF1,MCL1,MX2,MYD88,NFATC1,NR3C1,P2RX7,P4HB,PA2G4,PGAM1,PIK3R3,POMC,PRDM1,PRF1,PRKACB,PXN,RELA,RIPK1,RPL3,RPS3,SDCBP,SELL,SOCS1,STAT1,STAT3,STAT5A,TLE3,TLR4,TNFRSF12A,TNFRSF1A,TN…	685 (17)
Immunoglobulin	complex	1.59e-10	ACSL1,ADAM10,ADM,ADRA1A,APOL2,APP,AQP9,ATP5F1A,BAK1,BCL10,BCL6,BMP7,C5AR1,CASP1,CASP4,CCL20,CCL4,CCL5,CCR2,CCR6,CD14,CD164,CD28,CD300LF,CD34,CD46,CD74,CD93,CDK4,CEACAM8,CEBPD,CFP,CLDN23,CLEC7A,CMPK2,COL5A2,COL6A2,CPEB2,CTNNB1,CUL4B,CXCR1,CXCR2,CYP4F8,DGAT2,DGKA,DLD,DOK1,DUSP1,EGR2,ENO1,ENO3,EOMES,ETS2,F13A1,FCGR2A,FCGR3A/FCGR3B,FOS,FOSB,GFI1,GNRH1,GZMH,HAL,HCK,HIF1A,HLA-E,HLA-G,HMOX1,HNRNPK,ICAM1…	857 (19)
HNF4A	transcription regulator	2.19e-10	A1BG,AASS,ABCB9,ABCC2,ABCC6,ABCF3,ABCG1,ABHD10,ACSL1,ACTN1,ACVR1,ACY3,ADCY7,AGTPBP1,AKAP13,AKR1C1/AKR1C2,AKR1C3,ALKBH6,ALKBH7,AP3M1,APOA1,APOC2,APP,AQP3,AQP9,ARL1,ARPC5,ASAH1,ATG4D,BAZ1A,BCL6,BHMT,BMI1,BMP7,BSDC1,BTN2A1,BTRC,C11orf52,C5orf22,CACNA2D2,CASP2,CBX5,CCDC47,CCL20,CCNG1,CCNT1,CD46,CDC25A,CDIPT,CEBPD,CES2,CLPTM1,COPS7A,COPZ1,CSTF2T,CTNNB1,CUL4B,CXXC1,DBP,DBT,DCTN4,DEDD2,DHX8,DNAJA3,DNAJC…
FLT1	kinase	2.98e-10	AHCY,APLP2,BCL7B,BSDC1,CANX,CLIC4,DDX3X,DHCR24,EIF4B,EIF5A,FOS,G3BP1,GDI2,HMOX1,ICAM1,MAP3K7,MAT2A,MAX,NRP2,PRKAR1A,RALB,SDHC,SNAP23,TCF4,TGFBR2,THBS1,UBE2H,VWF,YWHAZ	624 (15)
EGFR	kinase	3.15e-10	ABI1,ACTB,ACVR1,AMD1,ANXA8/ANXA8L1,APLP2,APP,ASAH1,ASCL2,B3GALNT1,B3GNT2,BCL6,CASP4,CBX5,CCL5,CD164,CDK4,CELF1,CLK1,CLPTM1,COL5A2,COL6A2,CRMP1,CRYBG1,CTNNB1,DNM1L,DSC2,DUSP1,EIF4A1,EIF4E,EIF5A,EPS15,ERBB2,F11R,F2RL1,FOS,FOSL2,GBP1,GIPC1,GXYLT1,HIF1A,HMGA2,HNRNPK,HP,HPCAL4,HSPA5,ICAM1,IFIT2,IL13,IQGAP2,IRF1,ITGB4,KLK3,LAMA4,LCN2,LEF1,LGR6,MCL1,MGAT1,MME,NDUFB8,NSUN2,PA2G4,PARP2,PKM,PLAUR,PLXNB2,PO…	851 (21)
IFNG	cytokine	4.64e-10	ABCA1,ABCD3,ABI1,ABTB2,ACTB,ADCY7,ADGRG1,ADM,AFMID,AHCY,APP,AQP9,ARNT2,BAK1,BMF,BMP6,BTN3A1,C5AR1,CALCOCO2,CASP1,CASP2,CASP4,CASP8,CCL20,CCL4,CCL5,CCNO,CCR2,CCR6,CD14,CD74,CDC25A,CDK4,CDKN2B-AS1,CEBPD,CFLAR,CFP,CHRND,CHRNE,CHST11,CLEC7A,CLIC4,CMPK2,COL5A2,CTNNB1,CYB5A,DBP,DDX58,DICER1,DOK1,DTX3L,DUSP1,ECE1,EGR2,EHF,ELAVL1,ENO1,ERBB2,ETS2,F11R,F2RL1,FAAH,FCGR2A,FCGR3A/FCGR3B,FKBP1A,FOS,FOSB,FPR2,G…	677 (17)
IgG	complex	5.71e-10	ABCD3,ADGRG1,ADM,APP,ASAH1,ATP6V0D1,CCL4,CCL5,CCR2,CCR6,CEBPD,DDX58,DENND5A,DUSP1,DUSP14,EGR2,ETS2,EZR,FCGR2A,FOSB,FOSL2,GADD45B,HIF1A,HLA-E,HMGB1,HSPA5,ICAM1,IL13,IL16,IL1RN,IL25,IL2RA,IL6R,INPP5D,IRF1,ITGAM,KLK8,KRT13,LCN2,LY9,MAFB,MGMT,MXD1,NOTCH2,PEA15,PLAUR,PPIF,PPL,PTGER4,RELA,RNF19B,SGK1,SLC16A6,STAT1,STAT3,STAT5A,STK24,TAPBP,TGFBR1,TGFBR2,THBS1,TIGIT,TLR4,TMEM130,TNFRSF1B,TRAF1,TSC22D3,VE…	687 (16)
topotecan	chemical drug	1.08e-09	ABCG1,ACSL1,ACTB,ARL6IP1,ASAP2,ASTN2,ATRNL1,CCL4,CCR2,CD14,CDC25A,CEBPD,CFLAR,CREB5,CSMD1,CYB5A,ENO1,FHIT,FOS,FOSB,GADD45B,HDAC2,HIF1A,HLA-E,HNRNPK,HSPA8,ICAM1,IL13,IRF1,JAK3,KCNMA1,KIAA0040,LYRM4,MAP2K4,MAPK1,MAPK9,MAT2A,MBNL2,MCL1,MDM2,MGAT2,MT-CO3,NFATC4,NUP153,PARD3B,PDE4B,PHC2,PIK3R5,PPM1D,PRKAR2B,PRNP,PUM2,RAB5A,RBPMS,RCBTB2,RDH13,RELA,RELN,RIPK1,RPS6KA5,SLC39A1,SOCS1,SOX4,SP3,STRN3,TMEM170…	644 (14)
tretinoin	chemical - endogenous mammalian	1.27e-09	ABCA1,ABCG1,ABHD2,ABHD5,ABI1,ACSL1,ADAM10,ADAR,ADGRE2,ADM,AGO1,ALDH9A1,ALOX5,ANXA8/ANXA8L1,AP1S2,APOD,APP,AQP9,ATP6V1B2,BCL6,BHMT,BMP6,BPI,BPIFA1,BTG2,C5AR1,CASP1,CASP2,CBR1,CCL20,CCL4,CCN6,CCNG1,CD14,CD34,CD74,CD93,CDK4,CEACAM6,CFP,CHST10,CLTC,COMMD3,COTL1,CREG1,CSF3R,CSNK1A1,CTCFL,CTNNB1,CYP2W1,DDX58,DEFA1 (includes others),DEFA4,DHX33,DUSP1,ECE1,EIF3C,EIF4A1,EIF4E,EIF5,EIF5B,ELOVL4,EOMES,EPHA1…	893 (19)
CSF1	cytokine	1.58e-09	ADGRE5,APP,C5AR1,CCL5,CCR2,CD74,CDC25A,CDK4,CFP,CLEC7A,CREB1,CTNNB1,DHCR24,DICER1,DUSP1,EBP,EGR2,ENO1,ETS2,F2RL1,FCGR2A,FCGR3A/FCGR3B,FOS,GPR68,GPT,HIF1A,HMGCR,HSPA5,IFIT2,IFNGR1,IGF1R,IL10RA,IL23A,IRF1,IRF8,ITGAM,LAG3,LBR,MAFB,MVK,NBN,NFATC1,P2RY12,PKM,RHOA,RIPK1,SLC16A3,SLC37A2,SOCS1,SQLE,STAT1,STX12,STX3,SYNGR1,THBS1,TLR6,TNFRSF1A,TNFRSF1B,TRAF2,VEGFA	691 (18)
PGR	ligand-dependent nuclear receptor	2.17e-09	ACSL1,ADAMTS18,ADARB1,AKAP13,AKR1C3,AMD1,AP1G1,BCL6,CA12,CALD1,CEBPD,CLDN7,COL6A2,COMT,EIF5B,EPHA1,ERBB2,EZR,F2RL1,FAM89B,FLOT2,FOS,GBP1,HIF1A,HPCAL1,ICAM1,IFIT2,ITGB4,KLF9,LIG1,MAT2A,MATK,MBOAT7,MVP,MX2,NOTCH2,NT5C2,P2RX4,PDLIM1,PGRMC1,PIM2,PISD,PPIF,PTP4A1,RASSF2,RHOC,SDC1,SERPINA1,SGK1,SLC31A2,SLC39A8,SNAP25,STAT1,STAT3,STAT5A,STAT5B,STC1,TNFRSF21,TSC22D3,VASP,VDR,WNT4,XAF1	958 (20)
KRAS	enzyme	3.41e-09	ABCA1,ABCG1,ACVR1,ADAR,AMPD3,ANXA8/ANXA8L1,APLP2,APP,ASCL2,ATF6,B3GALNT1,BAK1,BMI1,CAMK2G,CASP1,CASP2,CAVIN2,CBX5,CD74,CDK4,CHSY1,CLPTM1,CSF3R,CTNNB1,DUSP1,EGR2,EIF4E,EIF5,EIF5A,ENO1,EPHB4,F2RL1,FCGR2A,FGFR1,FKTN,FLOT2,FOS,FOSB,FXYD3,GALNT11,GBA,H2AC6,HIF1A,HMOX1,HPCAL4,HSPA5,IGF1R,IKBKB,IQGAP2,IRF1,IRF9,ITGAM,JAK1,LAMA4,LAMP2,LATS2,LCN2,LEF1,LMNB1,MAN2A2,MAP1LC3B,MAPK14,MDM2,MID1IP1,MLC1,MME,MX2…	774 (19)
trichostatin A	chemical drug	3.97e-09	ABCA1,ABCB6,ABCC2,ABHD5,ACTB,AKT2,ANP32A,APAF1,APP,ARL6IP1,B3GNT2,BABAM2,BAIAP2,BAK1,BRMS1,CA12,CA6,CAMP,CAMSAP3,CBFA2T2,CBR1,CCL20,CD14,CD28,CD34,CDC25C,CFLAR,COL11A2,CPD,CREB1,CRMP1,CSF3R,CTNNB1,CYP46A1,DDX3X,DEK,DUSP1,EIF4B,EIF4E,ELF1,EPC1,ERBB2,EZR,FGFR1,FOS,FOSL2,FRYL,GNAI2,GRIN1,HDAC1,HDAC2,HERC1,HIF1A,HMGA2,HMGB1,HMGCR,HMOX1,HPSE,HSPA5,HSPA9,ICAM1,IL10RA,IL13,IL2RA,IPCEF1,IRF1,IRF8,ITGAM,K…	843 (19)
IL2	cytokine	4.39e-09	ABCA1,ADCY9,ARHGAP12,ARHGAP25,ARHGAP8/PRR5-ARHGAP8,ARHGEF7,ARNT2,BCL6,CASP1,CASP4,CCL4,CCL5,CCNG1,CCR2,CCR6,CD28,CD46,CD74,CD8B,CDC25A,CDK4,CFLAR,CFP,CPD,CREB1,CRMP1,CXCR1,DAP,DARS2,DHCR24,DUSP1,ECM1,ELF1,ELOVL5,ENO1,EOMES,FAM13B,FCGR3A/FCGR3B,FGFR1,FOS,FOSB,FOSL2,FPR2,GADD45B,GFI1,GNAQ,HCK,HDAC1,HMGCR,HSPA5,ICAM1,IFNGR1,IL10RA,IL12RB1,IL13,IL1RN,IL2RA,IL4R,INSIG1,IRF1,JAK1,JAK3,JAML,KLK8,KLRD1,K…	611 (17)
HRAS	enzyme	2.71e-08	ACTB,ADARB1,ADGRE5,ADM,ANXA8/ANXA8L1,APP,ARHGAP26,ASAP1,BAK1,BMP7,BPIFB4,BTG2,C1QTNF12,CALCRL,CALD1,CALU,CASP2,CCL20,CCL5,CCNG1,CDC25A,CDK4,CEBPD,CHST11,CLCF1,CNN2,COL5A2,COL6A2,CTNNB1,DMTF1,DOK1,DUSP1,EFR3B,EIF3C,FERMT2,FHL1,FOS,FOSB,FOSL2,FUT7,GFER,HADHA,HIF1A,HMGB1,HMOX1,HRAS,HSPA8,ICAM1,IGF1R,IL13RA1,IQGAP2,ITGAM,ITGB4,LATS2,LMNB1,LSP1,MAN1A1,MAPK1,MDM2,NEUROG2,NEXN,NPTN,OXCT1,P4HB,PABPC4,PCY…	775 (20)
WT1	transcription regulator	3.63e-08	ACTN1,ADGRE5,AHCY,APLP2,BAK1,BTG2,CAPRIN1,CLIC4,CTNNB1,CUL4B,DDX3X,DEFA1 (includes others),ERBB2,EZR,FGFR1,FIBP,FOSB,HNRNPL,IGF1R,IL1RN,IL23A,IL25,IL32,IRF8,ITGAM,KPNA1,LRP1,MAPRE2,MCL1,MDM2,MED13,MT1X,OS9,PAX2,PDE8A,PECAM1,PLAUR,RAB40C,RARA,ROCK1,SDC1,SQLE,SQSTM1,SRSF6,TFAP2A,THBS1,TNFSF10,TSC22D1,VDR,VEGFA,WARS1,WNT4,YBX1,ZDHHC9	373 (7)
GnRH analog	biologic drug	3.91e-08	ACTN1,AP3D1,AP3S2,AQP7,ARHGEF7,ATP5F1A,BABAM2,CASP8,CENPF,CNPY3,CST6,CTNS,CYB5A,DUSP1,EFNA2,FCGRT,FKBP1A,FOS,GAB1,GABARAP,GDI2,GNRH1,HIF1A,IGHM,IL32,KDSR,KLF7,MAP2K4,MAPK1,MARF1,MGMT,MIA3,MKI67,MXRA7,MYO7A,MYO9B,NADK,NBN,NCOA3,OGFR,PIK3R3,POLR2E,PRCP,PVR,RAB5C,RALA,RARA,RASSF2,RELA,RELN,RIPK1,RNGTT,SSR1,TAGLN3,TCEA1,TFDP1,THRA,TMBIM6,TRAF2,TRIB2,TWF1,UBE2D3,UROD,WSB2
FSH	complex	4.29e-08	ACTB,ACTN1,ADCY7,ADCY9,ADGRG1,ADM,APP,AQP3,BTG2,CAMK2G,CAPZA1,CASP4,CFLAR,CSNK1A1,CTNNB1,DUSP1,DUSP14,DUSP3,EPS15,EZR,FGFR1,FILIP1L,FOS,FOSB,FOSL2,GBP1,GDE1,GK,GNLY,GRK5,HBP1,HDAC5,IGF1R,IL1RN,IL6R,JMJD6,KIDINS220,KIF5B,MAP1LC3B,MAP3K5,MAP3K7,MAPK14,MAPRE2,MCL1,MT1X,NLK,PDXK,PGRMC1,PKM,PPFIA4,PPP1CB,PRKAR1A,PRKD1,PRNP,PTP4A1,RAB14,RAB5A,RAB5C,RARA,RASSF2,SGK1,SMAD6,SNAP23,SNAP25,SSTR5,STAT1,STK24…	931 (20)
OSM	cytokine	4.88e-08	ABCA1,ABCG1,AKR1C1/AKR1C2,AKR1C3,AMPD3,AQP7,AQP9,ARTN,ASAH1,BAIAP2,BAK1,BCL10,BMI1,CA6,CAMP,CASP4,CCL20,CCL5,CDA,CEBPD,CST6,DENND5A,DHCR24,DNM1L,DSC2,ECM1,EPHA1,ETS2,FOS,FOSB,GAB1,GBP1,GNRH1,GNS,HIF1A,HIPK3,HMOX1,HP,HSPA5,ICAM1,IFNGR1,IL13,IL13RA1,IL21,IL32,IL4R,IL6R,IRF1,IRF9,KIF5B,LCN2,MAPK14,MGMT,MLLT11,MMP8,MT1X,MYD88,NEDD4L,NMT2,NR1I3,PAK2,POLR2E,POLR2L,POMC,PRDM1,PTP4A1,QKI,RELA,SEL1L,SERPI…	800 (19)
IL15	cytokine	6.76e-08	AKT2,AQP3,CAMK2G,CCL4,CCL5,CCR2,CD28,CD46,CD74,CD8B,CDK4,DARS2,DEFA1 (includes others),DUSP14,EBP,EGR2,EIF4E,ENO1,ENO3,EOMES,ERBB2,FCGR3A/FCGR3B,FHIP2A,FKBP1A,GDI2,GNLY,GPD2,HIF1A,HMOX1,HSPA8,ICAM5,IGF1R,IL12RB1,IL13,IL21,IL21R,IL2RA,IL32,IRF1,KLRD1,LEF1,LSP1,LYN,MAPK1,MCL1,MKI67,MKNK1,MYD88,NCAM1,NCR1,NCR2,NUDT1,PA2G4,PCBP2,PDE4B,PGM2,PIK3R3,PKM,PKMYT1,PPARD,PPP6C,PRDM1,PRF1,PSAP,PTP4A1,RAET1G,S…	632 (19)
IL4	cytokine	8.36e-08	ABCA1,ACSL1,ACTB,AGPAT4,AKAP13,ALOX5,ANO1,APOO,APP,ATP2A1,BCL6,BPIFA1,C5AR1,CCDC184,CCL20,CCL4,CCL5,CCR6,CD14,CD22,CD300LF,CD74,CD8B,CELF2,CENPB,CFLAR,CLEC4G,CLEC7A,CLTC,CMPK2,COL6A2,CPEB3,CSF3R,CTNS,CXCR1,CXCR2,CYB5A,DARS2,DDHD1,DENND4A,DGAT2,DGKA,DICER1,DUSP14,EGR2,EIF2S1,EIF4A1,EOMES,EPHB4,F13A1,F2RL1,FAAH,FCAR,FCGR2A,FCGR3A/FCGR3B,FCRL1,FOS,FOSB,FPR2,FUT7,GADD45B,GFI1,GPT,H2BC5,HCK,HCLS1,HDAC…	697 (17)
APP	other	1.02e-07	ABCA1,ABCD3,ABCG1,ACTB,ADAM10,APLP2,APP,ARL11,ARNTL,ARRDC3,ATP5F1A,ATP6V0D1,ATP6V1A,ATRX,BMF,BMP6,CA12,CANX,CASP1,CCL20,CCL4,CCL5,CD74,CDK4,CFLAR,CLTC,CMPK2,COL13A1,CTNNB1,CXCR2,CXXC1,DDX58,DNM1L,DYNLL2,ECE2,ELOVL4,ENO1,ENTPD4,EOMES,ERBB2,ETS2,F2RL1,FCGR2A,FGFR1,FKBP1A,FOS,FOSB,GAB1,GALK1,GDI2,GPR85,GRIN1,GRIN2B,H2BC5,HCAR2,HDAC1,HLA-E,HMGB1,HMGCR,HMOX1,HSPA5,HSPA8,ICAM1,IFIT2,IGF1R,IL13,IRF1,ITG…	810 (18)
HGF	growth factor	1.08e-07	ABCC6,ADGRG1,AKAP13,ANGPT4,ANP32A,APAF1,ARNTL,ARPC5,ARRDC3,CALCRL,CASP1,CASP2,CASP8,CCL4,CCL5,CCNG1,CD28,CD46,CD93,CDC25A,CDC25C,CDK4,CENPF,CFLAR,CLCF1,CTNNB1,DDX11,DDX3X,DUSP1,EBP,EDA,EHF,FNDC3A,FOS,FOSB,FPR2,GAB1,GBA,GRK5,HDAC5,HMOX1,HTR7,ICAM1,IL13,IL17RC,INSIG1,IRF8,LCN2,MAPK14,MAT2A,MCL1,MDM2,MKI67,MMP8,NANOG,NCOA2,NFATC1,ORC2,PEMT,PGAM1,PIK3CB,PIM2,PKMYT1,PLAUR,PLPP3,PNRC1,PPARD,PTAFR,PVR,R…	717 (15)
JAK2	kinase	1.08e-07	ACTB,ACTN1,AKR1C3,ALOX5,BMP7,CASP1,CCL5,CDC25A,CFLAR,CTNNB1,CXCR1,FOS,GNRH1,ICAM1,IGF1R,IL19,IRF1,ITGAM,KLK8,LAT2,LCN2,LYN,NANOG,NKG7,PAX5,PCBP4,PECAM1,RARA,RBP1,SLC11A1,SOCS1,STAT1,STAT3,THBS1,TRIB2,TSC22D1,XIST	728 (19)
NFKBIA	transcription regulator	1.5e-07	ABCD3,ADGRE5,AMPD3,APOA1,ASCL2,BPIFA1,BTG2,CAMP,CASP4,CASP8,CCL20,CCL5,CD74,CDC25A,CEBPD,CFLAR,COL5A2,CTNNB1,DDX3X,EIF4G2,EOMES,ERBB2,FCGRT,FOS,GADD45B,GNRH1,GRIN1,GRK5,HIF1A,HMOX1,HPSE,HSPA5,HSPA8,ICAM1,IL13,IL1RN,IL2RA,IRF1,KCNH2,LCN2,LRIG1,MATK,MDM2,MGMT,MR1,MT-CO3,NBR1,NOD2,NR1I3,OLFM4,PDLIM1,PEA15,PICALM,POLR2C,RBP1,RELA,RIPK1,RNF19A,ROCK1,RRM1,SAT1,SDC1,SGK1,SOAT1,SPTBN1,TACR1,TCF12,TFCP2L1…	592 (14)
FAS	transmembrane receptor	1.69e-07	AKAP9,AKT2,CAMK2G,CASP8,CCL20,CCL4,CCL5,CD22,CD93,CDIPT,CEBPD,CFLAR,CREB1,CRYBG1,CXCR2,EGR2,F2RL1,FCAR,FLOT2,FOS,FOSB,GBP1,GDE1,GIT2,GNAI2,GORASP1,GRK5,ICAM1,IL10RA,IL13RA1,IL16,IL9R,INPP5D,IQGAP2,IRF1,JMJD6,LILRA1,MAP2K4,MBOAT7,MME,NCR1,NR3C1,ORM1,P2RX4,PAK2,PECAM1,PRUNE1,PTGER4,PTP4A1,RARA,RASA1,RELA,SDC1,SELPLG,SERPINB9,SPTBN1,STK3,STK38L,TAGLN2,TBC1D1,TIAL1,TLK1,TLR8,TNFRSF1A,TNFRSF1B,TNFSF10…	636 (12)
ID2	transcription regulator	2.06e-07	ADM,ASCL2,BCL6,BMP7,BTG2,CCL5,CCNG1,CCR2,CDK4,CTNNB1,DGKA,DUSP1,EGR2,EOMES,ETS2,FSHB,GADD45B,GFI1,HIF1A,HOMER2,ICAM1,IFNGR1,IL10RA,IL21,IL4R,IL6R,IL9R,IRF8,KLF7,LAMA4,LRIG1,NFAT5,NFATC1,OLFM4,PIK3R5,RPS6KA2,SDC1,SELL,SLAMF6,SOX4,TCF4,TGFBR3,TNFRSF1A,TNFSF10,TRAF1,WNT6,ZBTB16	432 (12)
ID3	transcription regulator	2.2e-07	ADGRG1,ADM,APAF1,ASCL2,BCL6,BMP7,BTG2,CCL5,CCNG1,DGKA,DUSP1,EGR2,EOMES,ETS2,FSHB,GADD45B,HIF1A,HOMER2,ICAM1,IFNGR1,IL10RA,IL21,IL4R,IL6R,IL9R,IRF8,KLF7,NFAT5,NFATC1,PIK3R5,PRDM1,RPS6KA2,SDC1,SELL,SEMA7A,SLAMF6,SOX4,TCF4,TGFBR3,TNFRSF1A,TNFSF10,TRAF1,ZBTB16	429 (11)
Lh	complex	2.33e-07	ACTB,ACTN1,ADCY7,ADCY9,ADGRG1,ARNTL,BCL6,CAMK2G,CAPZA1,CASP4,CFLAR,CREB1,CSNK1A1,CTNNB1,DUSP1,DUSP14,DUSP3,EZR,FOS,GADD45B,GBP1,GK,GNLY,GNRH1,GRK5,HMGCR,JMJD6,KIDINS220,MAFB,MAP1LC3B,MAP3K5,MAP3K7,MAPK14,MAPRE2,MCL1,MMP19,NLK,PDXK,PGRMC1,PPFIA4,PRKAR1A,PRKD1,PTP4A1,RAB14,RAB5A,RAB5C,RPL3,RPLP2,RPS24,RPS26,RPS5,SGK1,SLC16A3,SNAP23,SNAP25,STAT1,STK24,TCF4,THBS1,TLK1,TMBIM6,TNFRSF12A,VEGFA,ZBTB16	921 (20)
IL33	cytokine	2.55e-07	ABCA1,ABCG1,ACTB,APP,ARHGAP9,ARRB1,CASP1,CCL4,CCL5,CCR2,CD28,CDC16,CDK4,CHST11,CLEC7A,CSF3R,CXCR2,DGAT2,EGR2,ELMO1,EMC9,FA2H,FOSL2,FPR2,GADD45B,GCHFR,GFI1,HCAR2,HCK,HIF1A,HMOX1,ICAM1,IFNGR1,IGHM,IL10RA,IL13,IL1RN,IL2RA,IL32,IL4R,ITGAM,ITGB4,NFATC1,NMUR1,NR3C1,PDLIM1,PEA15,PGM2,PIK3R5,PIM2,POLR2L,PPFIA3,PRDM1,PTGER4,RELA,RPS6KA2,RPS6KA3,SELPLG,SERPINB9,SLC11A1,SMAD6,STAT5A,STX11,TACR1,THEMIS2,TIGI…	749 (17)
FOXO3	transcription regulator	2.87e-07	ACVR1,APAF1,ATG12,BCL10,BCL2L13,BCL6,BMI1,CASP4,CASP8,CASTOR2,CDK4,CFLAR,DNM1L,EGR2,ELOVL5,FOS,FOSB,FSHB,GABARAPL1,GADD45B,HBP1,HIF1A,HMGCR,IGF1R,IL10RB,IL13,ITGAM,JAK1,LCN2,LEMD3,MAP1LC3B,MAX,MCM4,MKI67,MXD1,MXD3,MYO6,NRP2,PAK1,PDCD6IP,PECAM1,POMC,PRCP,PRDM1,PRDX5,PRKCD,PRNP,RASA1,RBL2,RELA,RICTOR,RRM2B,RTN3,SELL,SGK1,SH2B3,TFDP1,TIE1,TNFRSF1A,TNFRSF1B,TNFSF10,TPX2,VEGFA,YBX1	815 (22)
CSF3	cytokine	3.54e-07	ACTN1,ARHGEF7,ARPC5,CCL5,CD14,CD300LF,CD34,CDK4,CEACAM8,CEBPD,CSF3R,CTNNB1,CXCR2,EGR2,FGFBP2,FLOT1,FOS,GABBR1,GADD45B,GFI1,GNLY,GRIN1,GRIN2B,GZMH,HMOX1,ICAM1,IL1RN,ITGAM,JAK3,LCN2,MCL1,MMP8,NFATC1,PRKCG,RARA,SELL,SH3GL3,SOCS1,STAT3,TFDP1,TLR4,TLR8,TNFRSF1A,TNFRSF1B,TNFSF10,VEGFA	695 (17)
PTEN	phosphatase	4.18e-07	ABTB1,ACSL1,ADM,AGPAT4,AKR1C3,ATP5F1A,BTG2,BTRC,CA12,CALCRL,CCL5,CDC25A,CDK10,CDK4,CLDN23,CLTC,COL11A2,COL5A2,CPEB3,CRCP,CST6,CTNNB1,DLD,DUSP1,EBP,EED,EGR2,ERBB2,ETS2,FGF19,FGF21,FGFR1,FOS,G3BP1,GALK1,GPR12,GPR157,GPR85,HADHA,HCLS1,HDAC5,HIF1A,HMGCR,IGF1R,IL23A,IL4R,INMT,JAG2,KIAA0930,KIF1B,KIF3A,LAD1,LAMP2,LGR6,MAN1C1,MAPK14,MAT2A,MCL1,MDM2,ME1,MEOX1,MKI67,MME,MYO6,NBN,NCAM1,NFATC1,NFE2L2,NR3C1,…	778 (19)
CSF2	cytokine	4.58e-07	ABCA1,ABCG1,ADGRE5,ALOX5,APAF1,ARRB1,C5AR1,CASP1,CASP2,CCL4,CCR2,CD14,CD28,CD74,CHST11,CLCF1,CLEC7A,CREB1,DICER1,EGR2,F2RL1,FOS,FPR2,GK,GRK3,HCAR2,HIF1A,HMGB1,HMGCR,HMOX1,ICAM1,IL13,IL16,IL19,IL1RN,IL23A,IL2RA,IL32,INPP5D,ITGAM,LAMP2,LCP1,LY9,MAEA,MAT2A,MCL1,MDM2,MKI67,MKNK1,MME,MMP8,NCAM1,NFATC1,PDE4B,PECAM1,PHGDH,PIM2,PLA2G15,PLAGL2,PLAUR,PPIF,PRNP,PSEN1,PTGER4,RARA,RB1,RELA,RGL2,RIPOR2,RRM2B,S…	662 (16)
KLF3	transcription regulator	6.52e-07	ABHD14B,ADPGK,ALKBH7,CD93,CDK10,CEACAM16,CFP,CMPK2,EIF5A,ELMO1,FCGRT,FOS,GFI1,GIT2,GNGT2,GPD2,GPR137,GRK6,H2AC6,HBP1,IL16,IL1RN,IL23A,IL32,KDM5C,LMAN2L,MAN2A2,MATK,MCAT,MYADM,NSUN2,PATJ,PDLIM1,PECAM1,PRMT2,PSEN1,PUM2,RAB7A,RBM48,REEP5,RELA,RELN,RPS6KA5,SCOC,SDC1,SELL,SGK1,SP140,SS18,SV2A,TIMM10B,TMEM80,TMOD3,TNFRSF21,TNFSF10,TPM3,TRABD,TRIM32,TSPAN17,WSB1,YTHDF1,ZCCHC17,ZDHHC14,ZMAT5
miR-1-3p (and other miRNAs w/seed GGAAUGU)	mature microRNA	6.71e-07	ADAR,ADPGK,AP3D1,ARCN1,ARID1A,ATP6V1B2,CERS2,CHST11,CHSY1,CORO1C,DNAJB1,EHMT1,FAM81A,FERMT2,GOLGA7,GPD2,HPS4,IFT52,ITGB4,LRP1,LRRC8A,NOTCH2,PGM2,PICALM,PLEKHB2,POGK,PRSS21,PXYLP1,RBM47,SEC23IP,SERP1,SH3BGRL3,SHTN1,SLC25A1,TAGLN2,THBS1,TPM3,TPM4,TPPP,TWF1,XPNPEP3
geldanamycin	chemical drug	7.97e-07	AGO1,AKT2,APAF1,CASP8,CCNT1,CDK4,CEBPD,CELF2,CFLAR,COL6A2,COX18,DDX3X,DNAJB1,EIF2S1,ELOB,ERBB2,FGFR1,GBP1,GRK3,HIF1A,HRAS,HSPA5,IFIT2,IKBKB,IRF1,KRTAP10-10,LGR6,MAP2K4,MDM2,MED23,MOK,NR3C1,PAK1,PDPK1,RAB5A,RAB5C,RAB6A,RAB7A,RAF1,RALA,RB1,RHOA,RIPK1,RIPK3,RNASEL,RPS6KA2,RTN1,SDCBP,ST13,STAT1,TACR1,TPPP,TRAF2,TRIM32	855 (22)
deferoxamine	chemical drug	1.03e-06	ADGRG1,ADM,ANGPT4,APP,CAMP,CCL20,CCL4,CD14,CFLAR,CSTF2T,CTNNB1,DNM1L,DUSP1,ECM1,ENO1,F13A1,FAM20C,FOS,GADD45B,HIF1A,HMOX1,ICAM1,IL32,ITGAM,JAG2,LCN2,LRRC25,MAP1LC3B,MAPK14,MDM2,ME1,MX2,NCOA4,NFATC4,PKM,PLA2G3,PLAGL2,PLAUR,RB1,SLC2A14,TNFSF10,TSC22D1,VDR,VEGFA	725 (17)
cycloheximide	chemical reagent	1.06e-06	ACTB,ADM,APOA1,APP,BTG2,CCL20,CCL4,CDC25C,CEBPD,CFLAR,CTNNB1,CYP11B1,DUSP1,EIF4B,EIF4E,FGFR1,FMR1,FOS,FOSB,FOSL2,FSHB,GADD45B,GBP1,GHRHR,GNAI2,HIF1A,HMGA2,HMOX1,HSPA8,ICAM1,IL1RN,IL21,IL4R,IRAK4,ITGAM,KDM6B,KLK3,LCN2,MCL1,MME,MMP19,MXD1,NFE2L2,NR3C1,PLAUR,PRDM1,PRKAR2B,PTGIS,PXN,RHOBTB2,SAMHD1,SCD,SIRT7,SLC12A4,SP1,TGFBR1,TGFBR2,THBS1,THRA,TNFAIP2,TNFSF10,TRA2A,TRAF1,VDR,VEGFA,VHL,XDH	736 (16)
resiquimod	chemical drug	1.11e-06	ADAR,ATF6,ATP5F1A,ATP6V1B2,BMP6,CASP4,CCL20,CCL4,CCL5,CLEC7A,CPEB2,CREB5,DLD,ETS2,FCGR2A,GBP1,HCK,HSPA5,ICAM1,IFIT2,IL13,IL16,IL19,IL23A,IL2RA,IRF9,KCNMA1,LILRB1,LYN,MCL1,MX2,MYD88,NFE2L2,NMUR1,PAX5,PKM,PRDM1,RAB7A,SEMA7A,SP100,STAT1,STX12,TICAM2,TLR4,TLR8,TMEM154,TNFRSF1A,TNFSF10,TRIM22,TRIM34,TRIM5,TRPM2,VEGFA,WARS1	505 (12)
BRCA1	transcription regulator	1.14e-06	ACTB,ANXA8/ANXA8L1,ASCL2,BAK1,CCL5,CCNG1,CDC25C,CTNNB1,DDX58,DGKA,DUSP3,ELAVL1,EZR,FHIT,FXYD3,GADD45B,GTF2H1,HMGA2,HMOX1,IFIT2,IGF1R,JAK1,KLK3,MDM2,NFE2L2,NR3C1,PCBP2,RB1,RBL2,RRM2B,SAT1,STAT1,STAT5A,STAT5B,STC1,TGFBR2,TNFAIP2,UBE2I,VEGFA	854 (21)
TGM2	enzyme	1.14e-06	ADGRE2,AQP9,BCL6,BTG2,C5AR1,CD74,CD93,CFLAR,CFP,DEFA1 (includes others),DEFA4,DHX33,FARSB,GIMAP6,HIF1A,IFIT2,IGF1R,IL10RA,IRF9,ITGAM,ITGB4,JAML,LILRA5,LRRC25,LSP1,MAFB,MDN1,MMP8,OLFM4,PAK1,PARP14,PARP9,PNRC1,RARA,SAMHD1,SDCBP,SELL,SEMA7A,SLC16A1,SLFN5,STAT1,THBS1,TNFAIP2,TRIM22,VHL,XAF1	579 (15)
MYC	transcription regulator	1.53e-06	ABCA1,ABCB9,ABCD3,ABCF3,ABCG1,ACTB,ACTN1,ACVR1,ADARB1,ADM,AFMID,AHCY,AKT2,ALOX5,AMD1,APP,ARHGAP25,ARHGEF7,ARL6IP1,ARNTL,ASCL2,BCL6,BMI1,CANX,CAPZB,CASP1,CASP8,CDC25A,CDC25C,CDK4,CEBPD,CFLAR,CHST15,CLDN7,CLIC4,COL5A2,CPD,CST6,CTNNB1,DDX11,DDX3X,DEK,DUSP1,ECM1,EED,EGR2,EIF2S1,EIF4A1,EIF4E,EIF5A,ELAVL1,ENO1,EOMES,ERBB2,EZR,FCGR2A,FCGR3A/FCGR3B,FCGRT,FGFR1,FOS,GABARAP,GADD45B,GDI2,GFER,GIGYF2,GPT,H6P…	921 (21)
PTP4A1	phosphatase	1.58e-06	ACTN1,AHCY,B3GNT2,C1orf21,CCL5,CLTC,COL6A2,DNAJB1,EEF1A2,ELAVL1,FKBP1A,FLRT1,FMR1,GDI2,HIF1A,HRAS,ITGB4,MAP2K4,MAP3K2,MAP3K5,MAP3K7,MAPK9,MYADM,PECAM1,PKM,ROCK1,ROCK2,SOS2,TAGLN2
methylprednisolone	chemical drug	1.68e-06	ABCC2,ABI1,ACSL1,AGO1,AHCY,AKR1C3,AP2A2,ARNTL,ASAH1,BAIAP2,CCL4,CCNG1,CD22,CD74,CLDN7,COMT,CREG1,CYP4F8,DAB2IP,DSC2,DUSP1,ECE1,EDA,ELOVL5,FAAH,FARSA,FCGR2A,FOS,GCHFR,GNAI2,GPT,HAL,HMOX1,HPN,IFNGR1,IGHM,IKBKB,IL1RN,IL6R,INPP5D,INSIG1,IRF1,IVD,KLF9,LAD1,LIPA,LYN,MAFB,MAP1LC3B,MAPK14,MAPK9,MAX,MDM2,ME1,MGAT1,MGMT,MVK,NCR2,NFE2L2,NGEF,NR3C1,NUDT4,PAQR7,PCTP,PCYT1A,PGAM1,PIK3AP1,PIK3CB,PLAUR,PNRC1,PPL…	818 (16)
forskolin	chemical toxicant	1.69e-06	ABCA1,ACTB,ACTN1,ADCY9,ADGRG1,ADM,AGL,AKAP13,APOA1,APP,AQP3,ATP6V0D1,ATP6V1A,ATP6V1B2,BIRC7,BTG2,CAMP,CASP4,CCL5,CD14,CDC42SE1,CDK4,CEBPD,CREB1,DICER1,DNM1L,DUSP1,DUSP14,ECM1,EIF5A,EZR,FGF21,FOS,FOSB,FOSL2,FSHB,GADD45B,GBP1,GHRHR,GK,GNLY,GNRH1,GRK5,HIF1A,HMOX1,HP,HRH3,ICAM1,IGF1R,IL23A,IL2RA,JAK3,JMJD6,KIDINS220,KLK3,LAYN,MAP1LC3B,MAP3K5,MAPK1,MAPRE2,MAT2A,MDM2,MMP19,NCOA2,ORM1,ORMDL3,PDE4B,PDXK,…	774 (22)
miR-16-5p (and other miRNAs w/seed AGCAGCA)	mature microRNA	1.75e-06	ABHD10,ATF6,BMI1,CA12,CADM1,CAPRIN1,CARD8,CDC14B,CDC25A,DMTF1,EIF4E,EIF4G2,FGFR1,GALNT7,GOLPH3L,GTF2H1,HMOX1,HSDL2,IGF1R,LYPLA2,MAP2K4,MCL1,MLLT11,NOTCH2,PDCD6IP,PISD,PPIF,RAB9B,RAF1,RICTOR,RNASEL,SEC24A,SHOC2,SLC16A3,SPTLC1,SQSTM1,SRPRA,TPM3,UBE4A,UGDH,VEGFA,VTI1B,WIPF1
ALKBH5	enzyme	1.81e-06	ABI1,ACTRT1,AKAP13,ASAH1,ASB1,DDX3X,DEDD,DNM1L,EIF4G2,FGFR1,HSPA8,JAG2,MAPK14,MYO6,NONO,PAFAH1B1,PKMYT1,RARA,SLC7A8,SMAD6,SPAG9,TGFBR2,TLE3,TMBIM6
Interferon alpha	group	1.94e-06	ADAR,APOL2,AQP3,BAK1,BCL2L13,BCL6,BTG2,CADM1,CASP1,CASP8,CCL5,CDC25A,CPEB2,DDX58,FAM13B,FILIP1L,FOS,FOSL2,GBP1,GZMH,HLA-G,HMOX1,ICAM1,IFIT2,IFNAR2,IFNGR1,IL10RA,IL12RB1,IL13,IL1RN,IL21,IL21R,IL2RA,IL32,IL4R,IL6R,IRF1,IRF8,IRF9,ITGAM,JAK1,MCL1,MDM2,MEFV,MRPL17,MX2,MYD88,NCR1,NCR2,NKG7,NT5C3A,PARP14,PARP9,PIM2,PLAUR,POMC,PRF1,PTGIS,RB1,RBCK1,RELA,RIPK1,RNASEL,RSPH14,SAT1,SEC24A,SERPINB9,SF3A1,SHTN1…	527 (14)
FOXO1	transcription regulator	2e-06	ALOX5,APAF1,AQP9,ATG12,BANK1,BCL2L13,BCL6,CASP2,CASP8,CASTOR2,CCL20,CCL4,CEBPD,CENPF,CFLAR,COX18,EGR2,ELOVL5,EOMES,FGF21,FOS,FOSB,FSHB,GAB1,GABARAPL1,GADD45B,GPD2,HAL,HIF1A,HMGCR,HMOX1,HSPA5,HUS1,ICAM1,IGF1R,IL10RB,ITGAM,KLF7,KLK3,LAMP2,LEFTY2,LEMD3,MAP1LC3B,ME1,MRPS12,NFATC1,NRP2,PAK1,PAX5,POMC,PRCP,PRDM1,PRF1,PRKCD,RAB7A,RBL2,RELA,RICTOR,RIPOR2,RPS6KA3,SCD,SELL,SEMA6D,SGK1,SLC25A12,SOX4,SQLE,ST…	601 (19)
TREX1	enzyme	2.36e-06	ACSL1,ADAR,APP,BANK1,CASP1,CASP8,CCL5,CMPK2,DDX58,DTX3L,IFIT2,IL25,IRF1,IRF9,MCL1,MEFV,MVP,MX2,MYD88,NCOA7,NUDT4,PARP14,PARP9,PLPP3,SAMHD1,SLFN5,STAT1,TAPBP,TLR4,TLR6,TNFSF10,TRAFD1,XAF1,ZC3HAV1	495 (12)
HOXA9	transcription regulator	2.63e-06	ADGRG1,AKAP13,ARNTL,ARPC5,BMI1,CALCRL,CBX6,CD34,CD93,CELF1,CELF2,CLTC,CREB1,CSNK1A1,CTSG,DHX8,ETS2,FCGRT,FPR2,GFI1,HNRNPU,LAT2,LYN,MAFB,MAN2A2,MED13,NLK,P2RX3,RCBTB2,SDCBP,SERPINB9,SOX4,ST13,TACC1,TSC22D1,TSC22D3,VHL,WSB1
TCF7L2	transcription regulator	2.92e-06	ACSL1,ACY3,ADGRG1,ALOX5,ANKRD13A,APOD,AQP3,AQP9,CEMIP2,CERS2,CPD,CREB5,CSF3R,CTNNB1,DHCR24,EPS15,ERBIN,FA2H,FAM91A1,FGF19,FGF21,FKBP1A,FOS,GAB1,GLP1R,IL12RB1,IL23A,KIF5B,KLHL2,KNDC1,LEF1,LGR6,MAN1A1,MAP7,ME1,MTMR2,MYO6,NUDT4,OTUD7B,PELI1,PHEX,PICALM,PLAUR,PPARD,PTPDC1,QKI,RALGDS,RHOA,RHOG,ROCK1,SGK1,SH3GL3,SMURF1,SNAP23,SNX18,SQSTM1,SRSF1,STAT3,SUZ12,SYPL1,TMEM123,TMEM141,TPPP,TWF1,VASP,VEGFA,VHL…	860 (18)
Tcf7	transcription regulator	3.2e-06	ARNTL,CCL4,CCR2,CCR6,CHDH,DHCR24,ECM1,EGR2,EOMES,FAAH,GPD2,HIF1A,IFNGR1,IGF1R,IL21R,IL2RA,IL4R,INPP5D,LAG3,LEF1,LPCAT3,LRIG1,LYN,MXD1,MYD88,NANOG,NCOA7,P4HB,PECAM1,PRDM1,PRF1,PSAP,SDC1,SELL,SH3BGRL2,SH3GL3,SOAT1,SQLE,STAT1,STX11,TBL1X,TIGIT,TLCD5,TSC22D1	643 (10)
PD98059	chemical - kinase inhibitor	3.44e-06	ABCA1,ABCC2,AMD1,APOA1,ARRB1,ATF6,ATP2A1,BCL6,CAMP,CCL20,CCL4,CCL5,CCR2,CD14,CD37,CD74,CDC25A,CDC25C,CEBPD,CFLAR,CREB1,CTNNB1,DCBLD2,DUSP1,ECE1,EGR2,EIF5,ENO1,ERBB2,FOS,FOSB,FPR2,FSHB,GNRH1,GRIN1,HIF1A,HMGA2,HMOX1,HNRNPK,HPCAL1,HSPA5,ICAM1,IGF1R,IL1RN,IL2RA,INSIG1,ITGAM,LAD1,LAMP2,MAPK1,MAT2A,MCL1,MDM2,MKI67,MXD1,NAB1,NFE2L2,PAX2,PCYT1A,PLAUR,POMC,PPARD,PRNP,PTAFR,RB1,RELA,RETN,RING1,ROCK1,SDC1,S…	799 (18)
curcumin	chemical drug	3.66e-06	ABCA1,ABCG1,ALOX5,APP,BANP,CAMP,CCL5,CDC14B,CDK4,CFLAR,CSNK1A1,CTNNB1,DNAJB1,EIF4E,ELAVL1,ELOB,ERBB2,FGF21,FGFR1,FOS,FOSB,FOSL2,GABBR1,GRIN2B,GRK6,HDAC1,HDAC2,HIF1A,HMGB1,HMOX1,HSPA8,ICAM1,IKBKB,IL10RB,ITGAM,ITGB4,KLF9,LSP1,MCL1,MDM2,NCAM1,NFE2L2,NOTCH2,PAK1,PIAS3,POLR2C,PRPS2,PTGIS,RELA,RETN,RGL2,SOCS1,SP1,SP3,SPTLC1,ST13,STAT3,TGFBR1,TGFBR2,TLR4,TNFRSF1A,TOP1,TRAF1,TSC22D3,VEGFA	788 (17)
DDX58	enzyme	4e-06	ADGRE2,CASP1,CASP4,CCL20,CCL4,CCL5,CTCFL,DDX58,ICAM1,IFIT2,IL23A,IL4R,IRF1,IRF8,ITGAM,JAK3,LILRA1,MAT2A,MME,NFATC4,NOD2,PLAUR,SLC11A1,SOCS1,STAT1,THBS1,TLR6,TNFSF10,TNFSF12,TOR1AIP2,WNT4,ZC3HAV1	459 (14)
XBP1	transcription regulator	4.28e-06	ADAM10,APOA1,APP,ARCN1,ATF6,CCL5,COPE,COPG1,COPZ1,DNAJC10,GOLGA3,GOLPH3,GOLPH3L,HMOX1,HSPA5,ICAM1,MAN1A1,MAP1LC3B,MGAT2,NCF1,NCOA3,NUCB2,ORMDL3,P3H1,P4HB,PCYT1A,PDIA5,PDIA6,PRDM1,PRNP,RELA,RPN1,SCD,SEC24C,SERP1,SERPINA1,SLC38A2,SRPRA,SSR1,SSR3,SURF4,TFDP1,TFF2,TOP1,USO1,VAMP4	704 (21)
FN1	enzyme	4.86e-06	AHCY,APLP2,APP,BCL7B,BSDC1,CANX,CCL4,CCL5,CDK4,CLIC4,DDX3X,DHCR24,DPF2,EIF4B,EIF5A,FERMT2,FOS,G3BP1,GDI2,ITGAM,KCNH2,KRT7,MAP3K7,MAT2A,MAX,NANOG,PLAUR,PRKAR1A,PXN,RALB,RASSF2,SDC1,SDCBP,SDHC,SNAP23,SQSTM1,TCF4,TGFBR2,THBS1,TNFAIP2,UBE2H,YWHAZ	800 (20)
CD28	transmembrane receptor	4.9e-06	BZW1,CASP8,CCL4,CCR6,CD28,CDK4,CENPF,CFLAR,CLK1,CXCR1,DDX58,DGKA,DUSP14,EGR2,EIF4E,EOMES,FOS,GBP1,H2AC6,HDAC2,HOMER2,HSPA8,IFNGR1,IGF1R,IL10RA,IL10RB,IL12RB1,IL13,IL21,IL21R,IL23A,IL2RA,IRF1,IRF8,LCP1,LSP1,NFATC1,NLGN3,ORAI2,PDE4B,PGAM1,PRDM1,PTGER4,RAD23B,RELA,RHOC,SH2D2A,SLC16A3,SNRPC,SOCS1,SP1,STAT3,STRN3,THBS1,TMX3,TNFRSF1B,TNFSF10,TSC22D1,TUBB1,UBE4A,XCL1	603 (15)
triamcinolone acetonide	chemical drug	4.97e-06	ACSL1,ADCY7,AKAP13,AQP3,BMP6,BMP7,BTG2,CASP4,CD22,COL13A1,CRYBG1,DCBLD2,DGCR6/LOC102724770,DUSP1,FOS,HCK,INSIG1,KLF9,LSP1,MT1X,NR3C1,OSBP,PALLD,PDIA5,PRF1,PTPN7,RAPGEF2,RNF41,SCD,SLC16A1,SLC31A2,SLC4A7,SOAT1,SOX4,ST8SIA4,TBC1D1,TRIB2,TSC22D3,VWF,ZBTB16,ZFAND5	430 (11)
dihydrotestosterone	chemical - endogenous mammalian	5.07e-06	ABCA1,ABCG1,ACTB,ADM,AMD1,ANO1,APOD,APP,ASAP2,ATP2A1,BMF,BMI1,BMP7,BTG2,C1orf21,CANX,CASP1,CASP8,CCNO,CD74,COL5A2,CST6,CTNNB1,DHCR24,ELAVL1,ENO1,ERBB2,FAM89B,FGFR1,FOS,FSHB,GIGYF2,GNRH1,HERC3,HIF1A,HMGCR,HNRNPU,HOMER2,HOXC4,HOXC6,IGF1R,IL6R,IQGAP2,KCNH2,KLK3,KLK4,KPNA1,LEF1,MCM4,MDM2,ME1,MME,MT-CO3,NCF1,NEDD4L,NIBAN2,NR3C1,PA2G4,PEA15,PHGDH,PIAS3,POLDIP3,POMC,PRNP,PTGER4,RB1,RELA,RETN,RPL3,RPLP2,…	995 (22)
celecoxib	chemical drug	5.38e-06	ALOX5,APP,BAK1,CENPF,CFLAR,CTNNB1,FOS,HIF1A,HMOX1,HSPA5,HUS1,ICAM1,IGF1R,IL13,MCL1,MDM2,MKI67,PECAM1,PPARD,RAF1,RELA,RIPK1,SLC25A4,SP1,TGFBR2,TLR4,TNFRSF1B,TNFSF12,TRAF1	752 (15)
ESR2	ligand-dependent nuclear receptor	5.43e-06	ABCA1,ABHD2,ACTN1,ADAR,AMOTL1,AQP3,ARHGEF7,ARNT2,BTG2,CA12,CALU,CANX,CCL20,CD34,CD93,CDC14B,CDC25A,CDK4,CEBPD,CEMIP2,CHST15,COL13A1,CTNNB1,DDX58,DEK,DHCR24,EIF4E,ELOVL5,ERBB2,F2RL1,FGF19,FGFR1,FHL1,FMR1,FOS,FOSL2,GADD45B,GALNT7,GYG1,HAND1,HERC3,HMGA2,HMGCR,HOMER2,HOXC6,HRAS,HSD17B4,IFIT2,IGF1R,IKBKB,IL23A,INSIG1,IP6K3,IQGAP2,JAG2,JAK1,KIF5B,KLK3,LMNB1,LYN,MAP3K7,MAP7,MAPK1,MAPK14,MCM4,MKI67,MME,M…	952 (18)
FOS	transcription regulator	5.73e-06	AGPS,AKR1C3,AP3D1,APLP2,AQP3,ARPC5,ASAP1,ASL,ATF7IP,CADM1,CALU,CAMP,CASP4,CCL20,CCL5,CCNG1,CD14,CD164,CELF2,CFLAR,CFP,CPSF1,CXCR1,DAP,DDX3X,DEDD,DLG1,EGR2,EIF4G2,ENO1,EZR,FOS,FOSB,FSHB,GBA,GIT2,HIPK3,HMOX1,HSPA5,ICAM1,IL23A,ITGB4,KIF1B,KIF5B,KRT13,LAMP2,LPCAT3,MDM2,MMP8,MXD1,NFATC1,NFE2L2,NPTX1,NR3C1,PIK3CB,PLAUR,POMC,PRDM1,PTP4A1,PXK,QKI,RAB11FIP1,RALB,RARA,RBP1,RGMA,RIPK1,RPS24,SCD,SDC1,SEMA3E,…	738 (20)
Sos	group	5.74e-06	AGPS,AKR1C3,APLP2,AQP3,ASAP1,ATF7IP,CADM1,CCNG1,DAP,DDX3X,DEDD,DLG1,FOS,GBA,GIT2,HIPK3,HMOX1,KIF1B,KIF5B,KRT13,MXD1,NFE2L2,NPTX1,PIK3CB,PXK,QKI,RAB11FIP1,RALB,RBP1,RGMA,RIPK1,SCD,SEMA3E,SEMA6D,SMURF1,STK3,STX11,TBL1X,XDH,YWHAZ	441 (11)
TP73	transcription regulator	5.78e-06	ADAM10,ARNTL,BAK1,BMP7,BTG2,CADM1,CASP1,CASP2,CASP4,CCNG1,CDC25C,CLEC7A,COL5A2,CTNNB1,DBP,DLG1,DMTF1,ECM1,EDA,ELOB,FLOT2,GRK5,HIC1,HIF1A,HPSE,HS6ST1,IL4R,ITGB4,JAG2,LCP1,LIG1,LZTS1,MAPK14,MAPRE2,MDM2,MGMT,MMP19,NCAM1,P2RX4,PIK3R3,PNRC1,PPL,PPP4R2,RB1,RELN,RRM2B,SAT1,SERPINA1,SHISA5,SLC4A3,SPHK2,TAS1R1,TBL1X,THBS1,TNFAIP2,TNFRSF12A,TNFRSF1A,TNFRSF1B,TPX2,TRIM22,TRIM32,TSC2,UVRAG,VAMP4,VDR,VEGFA,VM…	697 (17)
TP63	transcription regulator	5.85e-06	ADAMTS18,ADM,APAF1,BCL6,BMP7,CAVIN2,CCNG1,CCNT1,CDC25C,CFLAR,COL11A2,CTNNB1,CYP2F1,DICER1,DNAJB1,DOK1,ECM1,EGR2,F11R,FGF21,FLOT2,FLRT1,FOS,FOSB,FOSL2,GFI1,GLB1L2,HBP1,HIP1R,HMGA2,HOXC4,HRAS,HSPA8,ICAM1,IFT57,IL13RA1,IL4R,ITGB4,JAG2,JAK3,KHSRP,KLK3,KRT6A,KRT7,LIMK2,LYN,MDM2,MKI67,MLPH,NANOG,P4HB,PAK1,PARD6G,PCBP4,PHC2,PIK3R3,PRNP,PRPF4,RAD9A,RASAL3,RASSF2,RELA,RELN,SCRIB,SH2B3,SMAD6,SOX4,SSPN,TACC…	745 (21)
tacrolimus	chemical drug	6.8e-06	ABCD3,APOD,APP,CARD8,CCL4,CCL5,CD74,CD8B,CDK4,CFP,DAB2IP,FKBP1A,FOS,FOSB,HOMER2,IL13,IL16,IL21,IL2RA,KCNK3,KLRD1,LBR,MARF1,NFAT5,NFATC1,NFATC4,NPTX1,NR3C1,ORM1,PA2G4,PDLIM4,PRF1,PRKACB,PRNP,SAMHD1,SDCBP,SELL,STAT5A,TGFBR3,TIGIT,TLE3,TNFRSF12A,TNFRSF1B,TNFSF10,TNNT3,UNC119,WLS,XCL1	777 (21)
tetradecanoylphorbol acetate	chemical drug	7.39e-06	ABCA1,ACTB,ADAM15,ADM,APP,BAK1,BMI1,BMP6,BMP7,BTG2,C3orf52,C5AR1,CASP1,CCL20,CCL4,CCL5,CCNT1,CCR2,CCR6,CD14,CD28,CDK4,CFLAR,CLCF1,CREB1,CSF3R,CTNNB1,CXCR1,CXCR2,DBP,DEK,DUSP1,DUSP8,ECE1,ECM1,EDF1,EGR2,EIF4A1,EIF4E,EIF5A,ERBB2,ETS2,EZR,FAAH,FOS,FOSB,FOSL2,FSHB,GADD45B,GNAI2,GNRH1,GRK5,HIF1A,HMGA2,HMOX1,HNRNPK,HPSE,HRAS,HSPA5,HTR7,ICAM1,IFNGR1,IL12RB1,IL13,IL1RN,IL21,IL23A,IL2RA,IL32,IL6R,IRAK4,IRF…	854 (18)
adavosertib	chemical drug	7.63e-06	ADGRE2,CASP1,CCL20,CTCFL,DDX58,ICAM1,IFIT2,IL10RB,IL23A,IL4R,IRF1,IRF8,IRF9,ITGAM,JAK3,LILRA1,MME,NOD2,PLAUR,SLC11A1,STAT1,THBS1,TLR6,TNFSF12	713 (13)
prostaglandin E2	chemical - endogenous mammalian	7.78e-06	ABCG1,APP,AQP3,BAK1,C5AR1,CALCRL,CAMP,CASP1,CASP2,CASP4,CCL20,CCL4,CCL5,CCR6,CD14,CD46,CEBPD,DICER1,DUSP1,EFNA2,EGR2,ERBB2,F2RL1,FOS,FOSB,FOSL2,HCAR2,HIF1A,HMOX1,ICAM1,IGF1R,IL12RB1,IL16,IL1RN,IL23A,IL2RA,IRF1,ITGAM,JAG2,JAK3,LAD1,LEFTY2,MAFB,MCL1,MMP19,NCR1,NCR2,PDE4B,PRDM1,PTGER4,RAB5A,RNF24,SELL,SP1,ST6GALNAC2,TAGAP,TGFBR3,THBS1,THEMIS2,TSC22D1,TSC22D3,VEGFA	665 (15)
let-7	microRNA	7.83e-06	APP,BTG2,CDC16,CDC25A,CEBPD,COL5A2,CPEB3,CPSF1,DICER1,EIF4A1,EIF4G2,GALE,HMGA2,HMOX1,IGF1R,IL6R,LEF1,LRIG1,MCM4,MGAT1,MTF2,MYD88,NANOG,ORC1,PA2G4,PABPC4,PCGF2,PKM,PLAGL2,PLAUR,PPP1R12B,RELA,RFC5,RRM1,SCD,SH2B3,SNRPC,SSR1,STARD13,STAT3,TAB2,TGFBR1,THBS1,TLR4,ZC3H3	669 (17)
alefacept	biologic drug	7.84e-06	ADGRG1,AKR1C3,CACNA2D2,CCL5,DLG5,FCGR3A/FCGR3B,GNLY,IL23A,IL2RA,KLRD1,MLLT11,NCAM1,NCR1,PRF1,SOCS1,STAT1,TGFBR3
diclofenac	chemical drug	7.91e-06	APP,ATF6,CTNNB1,DNAJB1,DNAJB6,EIF4A1,EIF4A2,FOS,HIF1A,IL2RA,ITGAM,KLF9,MAP1LC3B,MCL1,MID1IP1,SELL,SLC16A1,SLC38A2,SQSTM1,TNFRSF12A,TRIB3,VEGFA,WARS1	683 (17)
prednisolone	chemical drug	8.36e-06	APP,ATG12,ATG4D,BAK1,CASP2,CASP8,CEBPD,CFLAR,CSNK1D,DUSP1,GAB1,GABARAP,GABARAPL1,GK,HDAC1,HIF1A,HSPA8,IL19,ITGAM,KCTD12,KLF9,LHX4,LIMK2,MAP1LC3B,MAPK14,MCL1,NMT2,NOTCH2,NR1I3,NR3C1,NUDT18,PIM2,POMC,PRNP,RB1,RELA,RHOA,SGK1,SOCS1,SPHK2,SQSTM1,STAT1,TNFSF10,TSC22D3,UVRAG,ZBTB16	819 (17)
cisplatin	chemical drug	9.02e-06	ABCC2,ACTB,AKR1C1/AKR1C2,AQP3,ASTN2,BAK1,BBS9,BCL2L12,BCL2L13,BIRC7,BMI1,BTG2,CASP1,CASP8,CCL5,CCNG1,CD14,CDC14B,CDC25A,CEACAM6,CES2,CFLAR,CLIP4,CTNNB1,DDX58,DGKA,DICER1,DNAJC27,DUSP1,ECE1,ECM1,EPS8L2,EXOC6,F11R,FCGR2A,FOS,GRIN2B,HADHA,HIC1,HIF1A,HMGB1,HMGCR,HMOX1,HSPA5,ICAM1,IGF1R,IL10RA,IL4R,INMT,INPP5D,ITGB4,KIAA1522,KLK3,LATS2,LCN2,LIPA,LRIG1,MAP1LC3B,MAPK9,MBNL2,MCL1,MDM2,MGMT,MT1X,NCAM1,NCF…	890 (18)
mir-155	microRNA	9.59e-06	ADAM10,APAF1,BCL6,CCL5,DNAJB1,HIF1A,HMOX1,IL13,IL13RA1,INPP5D,IRF8,IRF9,JARID2,MME,MYD88,NUP153,P2RX7,PECAM1,PELI1,PGAM1,PKM,RELA,RICTOR,RIPK1,SDCBP,SOCS1,STAT1,STAT3,TAB2,TRIM32,YWHAZ	653 (17)
ZBTB16	transcription regulator	9.91e-06	AGPAT4,ASL,ATP6V1A,B3GNT2,BCL6,BMP7,CCR2,CCR6,CD14,CD34,CD74,EGR2,F13A1,F2RL1,GALE,H6PD,HOXC6,HPSE,HRAS,IFNGR1,IL10RA,IL12RB1,IL13,IL21R,IL2RA,IL4R,IL9R,ITGAM,ME1,MPI,PAX5,PDXK,PIK3CB,PIK3R3,PLA2G5,SCD,SELL,SLAMF6,TLR6,TSC22D1,TSC22D3,ZBTB16	283 (4)
MTOR	kinase	1e-05	ADM,ADPGK,AKAP13,ATG12,CASP1,CASP8,CEBPD,CFLAR,CLTC,CTNNB1,DUSP1,ELOB,ENO1,EOMES,FKBP1A,HADHA,HIF1A,IL13,IL23A,IL4R,IRF1,IRF8,KLK3,MAP1LC3B,MCL1,MDM2,MEFV,NCAM1,NSUN2,PDK2,PDK3,PECAM1,PGRMC1,PIM2,PKM,PPARD,PRDX5,PRF1,PRKAR1A,PRKAR2B,PSMB5,RBM5,RELA,RHOA,SELL,SERPINA1,SGCA,SLC16A3,SOAT1,SOX4,SQSTM1,STAT1,STAT3,STX12,TLR4,TNFRSF10C,TNFRSF1A,TNFSF10,TPPP,TSC2,VEGFA	711 (17)
IL6	cytokine	1.09e-05	ABCA1,ABCC2,ACVR1,ADGRE5,ADM,AGL,APOA1,APP,ATP2A1,BAK1,BCL6,BMI1,BMP6,BTG2,C5AR1,CAPRIN1,CASP1,CASP4,CCL20,CCL4,CCL5,CCR2,CCR6,CD14,CD46,CD74,CDC25C,CEBPD,CES2,CFLAR,CFP,CSF3R,CTNNB1,DUSP1,EGR2,EOMES,ERBIN,ETS2,FCGRT,FLI1,FOS,FPR2,GADD45B,GALE,GRIN1,GSTA4,HIF1A,HMOX1,HP,HRH3,HSPA5,ICAM1,IFIT2,IGFN1,IGHM,IL13,IL17RC,IL1RN,IL21,IL23A,IL25,IL4R,IL6R,IRF1,IRF8,IRF9,ITGAM,JAK1,KLK3,KLRD1,LAG3,LCN2,LEF…	677 (16)
decitabine	chemical drug	1.13e-05	ABCA1,ABCC2,ADGRE2,AKT2,ALOX5,ANP32A,APAF1,B3GNT2,BABAM2,BAIAP2,BMP6,BTN2A1,CA12,CADM1,CAMSAP3,CASP8,CBFA2T2,CCL5,CCR2,CCR6,CDA,CEACAM6,CFLAR,COMT,CREB1,CRMP1,CTNNB1,CXCR1,CYP11B1,DDX3X,DEK,DUSP1,EHF,EIF4B,EIF4E,ELOVL4,EPHB4,ERBB2,EZR,FGFR1,FILIP1L,FMR1,FPGS,FRYL,GADD45B,GPR85,HAND1,HERC1,HIC1,HLA-E,HLA-G,HMGA2,HMGB1,HPSE,HSPA5,HSPA9,ICAM1,IFIT2,IPCEF1,KIDINS220,KLK8,KRT7,LEF1,LMNB1,MAFB,MGMT,MIB…	894 (20)
ZBTB10	transcription regulator	1.15e-05	CASP4,CCL4,CCL5,CD34,DDX58,DTX3L,HLA-E,HLA-G,HPSE,IFIT2,IL10RB,IL1RN,IL23A,IL2RA,IL32,IL4R,IRF1,LRP1,LY9,MYD88,NT5C3A,PARP9,RELA,SAMHD1,SEMA7A,SERINC5,SLFN13,SP1,SP3,STAT5A,TIGIT,TNFRSF1A,XAF1	302 (7)
TIMP3	other	1.17e-05	ADAM10,APP,CTNNB1,EGR2,FKBP1A,FOS,HRAS,JAK1,MAPK9,SMAD6,STAT1,STAT3,TGFBR1,TGFBR2,TGFBR3,THBS1	721 (20)
lactacystin	chemical - protease inhibitor	1.23e-05	ACTB,AKR1C1/AKR1C2,APP,BAK1,CDC25C,CFLAR,CYB5A,DUSP1,EIF4E,EIF5A,ERBB2,GBA,GNAI2,HIF1A,HMOX1,HSPA5,IL13,IRAK4,ITGB4,ITPRID2,KCNH2,MDM2,NCOA2,NFE2L2,NR3C1,PAK2,PEA15,PSEN1,PXN,RICTOR,RPLP2,SAT1,SLC3A2,SQSTM1,TMSB4Y,TXNRD1,VAV3,VDR,VHL	828 (20)
mir-451	microRNA	1.35e-05	ABI1,CELF2,ETS2,IL2RA,KLF7,PPP6C,RAB14,RASA1,YWHAZ
miR-125b-5p (and other miRNAs w/seed CCCUGAG)	mature microRNA	1.49e-05	ABTB1,ALOX5,BAK1,BMF,CDC25A,DICER1,ELAVL1,ENTPD4,ERBB2,H4C1,IL1RN,IL6R,JARID2,LCP1,LIPA,MAN1A1,MAPK14,MYD88,PCTP,RABL6,SCD,SH2B3,UBE2I,UVRAG,VPS4B	684 (12)
actinomycin D	biologic drug	1.58e-05	ABCA1,ABCC2,ABCG1,ACTB,ADM,APOA1,APP,BCL10,CASP1,CD28,CDC25C,CFLAR,CPD,CTNNB1,DUSP1,FGFR1,FOS,FOSL2,FSHB,HIF1A,HMGA2,HMOX1,IFNGR1,IGF1R,IRAK4,IRF1,LMNB1,MCL1,MDM2,PLAUR,PTGIS,PXN,RELA,RETN,ROCK2,RRM2B,SLC12A4,TACR1,THRA,TNFAIP2,TNFRSF1B,TRAF1,VDR,VEGFA	826 (18)
budesonide	chemical drug	1.65e-05	AHCY,CAB39,CCL5,CDA,CEP20,CNST,CPEB4,CPPED1,CST6,CXCR2,DSC2,FAM214A,GNAI2,GNAQ,HDAC2,HIF1A,HIPK3,IL13,IL13RA1,IL1RN,ITGAM,KIF1B,KLF9,KRT7,LIMK2,MAP2K4,MAP3K2,MXD1,MXD3,MYO6,NCOA1,NIBAN2,NR3C1,PDIA6,PDLIM1,PEA15,PELI1,PHACTR2,PPL,PPP1CB,PRDM1,PRKCG,PRKD1,RALA,RALB,RHOC,RIT1,SRGAP1,TMOD3,TOR1AIP2,TSC22D3,TWF1,ZFAND5	708 (16)
mir-144	microRNA	1.7e-05	ABI1,ADAM10,APP,CD34,CELF2,ETS2,KLF7,PPP6C,RAB14,RASA1,YWHAZ
PRDM1	transcription regulator	1.72e-05	ADGRG1,AQP3,BCL6,CASP8,CCL20,CD22,CD74,ECM1,EGR2,FAM102A,FOS,GNLY,HAL,HCK,ICAM1,IFIT2,IFNGR1,IGF1R,IGHM,IRF8,ITGAM,JAK1,LAG3,LHX4,LILRB1,LIMK2,MAFB,MAP3K5,MCL1,ME1,NFAT5,NFATC1,PAX5,PIK3AP1,PRDM1,PRF1,PRKCG,RASSF2,RELN,RGS18,SCARA5,SELL,SLC2A5,STAT1,TAPBP,THEMIS2,TIGIT,TNFRSF1A,TNFRSF1B,TNFSF10,TRIM38	617 (19)
FLCN	other	1.9e-05	ABCC2,ADGRG1,ADM,ASAH1,ATG4D,ATP6V1A,CBR1,CEACAM6,CEMIP2,CTNS,ECM1,ENO1,GALC,HIF1A,HMOX1,HPN,ICAM1,LAMP2,LCP1,LEFTY1,LIPA,PLXND1,SDCBP,SEMA3E,SEMA5A,SLC17A5,SP100,VEGFA,WLS	650 (12)
SP110	transcription regulator	1.95e-05	AQP3,ARRB1,ATF6,BCL2L12,CD74,DAB2IP,DICER1,HDAC2,IL4R,IL6R,IRF9,MCL1,P2RX7,PDCD6IP,PTAFR,RIPK1,ROCK2,SERPINA1,SMARCD3,SOX4,SP3,SQSTM1,STAT1,STAT5A,TGFBR3,TNFRSF1A,TNFRSF21,TRIM5,TSC2,WWOX
BCOR	transcription regulator	2.01e-05	ADM,BANK1,BMI1,BMP7,CCNO,CD37,CD74,DDX58,ETV6,HOXC4,HOXC6,LSP1,NFATC1,PRDM1,SMARCD3,TLR4
Ige	complex	2.08e-05	ACTN1,ALOX5,AQP3,ARRB1,BAIAP2,BCL6,CAMK2G,CCL4,CCL5,CD34,CD74,CHST11,CLCF1,CLEC7A,CMPK2,DUSP3,EGR2,EIF4G2,ELMO1,FXYD6,GADD45B,HIP1R,HMOX1,HSPA9,ICAM1,IL13,IL2RA,NFATC1,PEA15,PECAM1,PIK3CB,PIM2,PIP5K1A,PPIF,RAB7A,RALGDS,ROCK2,RPS6KA1,RPS6KA2,RPS6KA3,SCD,SEMA7A,SLC11A1,SLC37A2,SNX1,SOCS1,STAT5A,TNFRSF12A,TNFRSF1B,TNFSF10,TPM3,TRAF1,VDR,VMP1,XCL1,YKT6	756 (18)
T-5224	chemical reagent	2.25e-05	ABCD3,ABTB2,ACSL1,AMOTL1,APPL2,CASP4,CPEB4,CREB5,CRYBG1,CUL4B,EBP,FILIP1L,GADD45B,HPCAL4,MAPK14,MAT2A,MVK,NAT9,NIBAN1,PDLIM1,RAB11FIP3,RBM22,SQLE,TNFRSF21,TRIB3,TRIM22
CTNNB1	transcription regulator	2.36e-05	ABCF3,ACTB,AKAP13,APOD,APP,ASCL2,BMF,BMP7,CADM1,CAPZB,CCL4,CCL5,CD34,CEMIP2,CER1,CNN2,CPSF4,CREG1,CRYBG1,CTNNB1,CYB5A,DDX17,DEFA5,DGAT2,DOK1,ECM1,EDA,EDAR,EIF5A,ELAVL1,ELMO1,ENO3,EOMES,EPHB4,F13A1,FLI1,FLOT2,FOS,FSHB,GADD45B,GALC,GET4,GIPC1,GOLM2,HADHA,HIF1A,HMGCR,IFT57,IGHM,IL10RA,IL13,IL23A,IL2RA,IRF8,KLK3,KRT7,LEF1,LGR6,LHX6,LIPA,LSP1,MAP1LC3B,MAP3K5,MCL1,ME1,MEOX1,MME,MPEG1,MTMR7,NANOG,NCAM1,…	758 (19)
TNFSF11	cytokine	2.39e-05	ADRA1A,AKAP13,AQP9,CCL4,CCL5,CD14,CD300LF,CREBRF,CTNNB1,DUSP1,EGR2,FAM102A,FOS,GADD45B,GPR68,GTF2H1,HCK,HCLS1,HMOX1,ICAM1,IL13,IL13RA1,IL1RN,IL9R,IRF8,ITGAM,MAFB,MAT2A,MT-CO3,NFATC1,PA2G4,PLAUR,PRDM1,PTGER4,PTPN23,RALGDS,SDC1,SEL1L,SENP2,SERPINB9,SIGLEC15,SLC11A2,SOCS1,STAT1,TBATA,TLR4,TNFRSF1B,TRAF1,YWHAZ	714 (17)
mir-122	microRNA	2.46e-05	ADAM10,CCNG1,CDA,CLIC4,CREB1,FKBP1A,FOSL2,GPT,HMGCR,IGF1R,INSIG1,IQGAP1,KIF5B,LETM1,MAPRE1,MVK,PKM,PXN,SH3BGRL3,TPD52L2,VAV3,VPS4B,WARS1
CG	complex	2.47e-05	ABCD3,ABTB2,ACSL1,ACTB,ADM,AKR1C3,AMOTL1,APPL2,BHMT,BMP6,BTG2,CADM1,CASP4,CCL20,CD34,CD93,CDK4,CEBPD,CEP170,CPEB4,CREB1,CREB5,CRYBG1,CUL4B,DUSP1,EBP,EIF4E,F2RL1,FHL1,FILIP1L,FOS,FOSL2,GADD45B,GNRH1,HIF1A,HLA-E,HMGA2,HMGCR,HPCAL4,HPSE,HSD17B6,ICAM1,IFNGR1,IGF1R,IL4R,MAPK14,MAT2A,MCL1,MMP19,MVK,NAT9,NIBAN1,NR1H2,NUCB2,ORC1,PARD6G,PCED1A,PDLIM1,PECAM1,PLAUR,PLPP3,PLXND1,RAB11FIP3,RASSF2,RBM22,RETN,S…	994 (23)
TCF4	transcription regulator	2.51e-05	ARHGAP4,BCL2L13,BCL6,BMP7,CADM1,CARD8,CASP1,CASP4,CASP8,CLSTN2,CREB1,CSF3R,DDX58,DPF2,ELAPOR1,ELF1,FAM111A,FARSB,FMR1,HIF1A,IFNA14,IL16,IL23A,IL32,LAMA4,LEFTY1,LRP1,MCL1,MKI67,MVP,MXD3,NELL1,NEUROG2,NOTCH2,PDIA6,PDPK1,PLPP5,POMC,POP7,PPIF,PRDM1,RCBTB2,RHOC,RICTOR,RIPOR2,RPS6KA1,RPS6KA3,SELL,SERINC5,SHISA5,SMAD6,SPC24,TMEM140,TNFSF10,TRIM38,WARS1,WLS,YWHAZ,ZDHHC17	383 (7)
IL18	cytokine	2.58e-05	AQP3,BAK1,BCL6,CAMP,CCL20,CCL4,CCL5,CCR2,CFLAR,DEFA1 (includes others),FCGR3A/FCGR3B,FOSL2,GADD45B,GRIN2B,GZMH,ICAM1,IL12RB1,IL13,IL2RA,IL32,INPP5D,IRF1,ITGAM,NCR1,NCR2,NKG7,PRF1,RAET1G,RELA,SAMHD1,SELL,SLC3A2,TAB2,TACR1,TGFBR2,TLR4,VEGFA,XCL1	668 (18)
PTGER4	G-protein coupled receptor	2.61e-05	APOC2,APP,ARRDC3,CCL20,CCL4,CMPK2,DDX58,GAB1,GPR85,HCAR2,ICAM1,IFIT2,IL23A,IRF1,MAFB,NBR1,NCF1,PARP14,PDK2,RASSF2,RNASEL,RNF24,SLFN13,SLFN5,ST8SIA4,TAGAP,TAGLN2,TBC1D4,TLR8,TNFSF10,XAF1,ZDHHC14	619 (13)
ERBB2	kinase	2.61e-05	ABHD5,ACTB,AKT2,APLP2,ATP6V1A,BMP7,BTG2,CADM1,CAVIN2,CCL20,CCL4,CCL5,CD164,CD34,CDC14B,CDC16,CDC25A,CDC25C,CDC40,CDC42SE1,CENPF,CHDH,CHRNE,CHST10,CLDN7,COL5A2,COL6A2,CPD,CRYBG1,CTNNB1,DAP,DNAJB6,DOK1,EBP,EHF,ELF2,EPS15,ERBB2,ETV6,FHIT,FLOT2,FOS,FXYD3,G3BP1,GALNT11,GINS4,GLO1,GOLPH3,GPD2,GYG1,GZMH,H6PD,HIF1A,HMGA2,HMGCR,HNRNPK,HOMER2,HP,ICAM1,IGF1R,IKBKB,IL25,IL6R,JAG2,JAK1,KLK3,KRT7,LAMP2,LCN2,LI…	826 (20)
MYD88	other	2.75e-05	ACSL1,ATF6,BCL10,CASP4,CCL4,CCL5,CD14,CEBPD,CFLAR,CLIC4,CMPK2,CTNNB1,DUSP1,ETS2,FANCB,FOS,FPR2,HCK,HIF1A,HMOX1,HP,HSPA5,ICAM1,IFIT2,IFNA14,IL13,IL1RN,IL23A,IL32,INPP5D,IRAK4,IRF1,IRF8,ITGAM,KDM6B,MEFV,MKI67,MMP8,NOD2,PARP2,PDE4B,PRF1,RELA,SAMHD1,SLC16A3,SLCO3A1,SOCS1,TNFRSF12A,TNFRSF1A,TSC22D1,XDH	666 (17)
LDL	complex	2.81e-05	ABCA1,ABCG1,AP1G1,ATF6,CASP1,CASP8,CCL20,CCL4,CCL5,CCR2,CFLAR,CTNNB1,DUSP1,ECE1,ERBB2,FOS,FOSB,HIF1A,HMGCR,HMOX1,HSPA5,ICAM1,IFIT2,IGF1R,IL10RA,IL17RC,IL1RN,INSIG1,IRAK4,LRP1,MCL1,MKI67,MMP8,NCF1,NLK,PECAM1,PTAFR,RARA,SOCS1,SQSTM1,STAT3,TGFBR1,TGFBR2,TGFBR3,TLR4,TNFSF10,VEGFA,VNN1	772 (17)
genistein	chemical drug	2.89e-05	ABCB9,ADM,AKR1C3,ALOX5,AP1S2,AP3S2,APOA1,ASAH1,ATP6V0D1,ATP6V1A,BIRC7,CCL5,CCR2,CD164,CD74,CDC25C,CFLAR,CTNS,CTSG,CTSO,CXCR1,CXCR2,DUSP1,ERBB2,FOS,FUCA1,GABARAP,GALC,GALNS,GBA,GLMP,GNS,GRK6,HIF1A,HMGCR,HMOX1,HSPA5,ICAM1,IFIT2,IGF1R,IKBKB,KDSR,KLK3,KLRD1,LIPA,NFE2L2,NR3C1,PFKFB4,PLA2G15,POMC,PPT1,PSAP,PTAFR,RAB14,RASAL3,RELA,SIGLEC10,SLC11A1,SLC11A2,SOCS1,SQSTM1,ST3GAL2,TICAM2,VDR,VEGFA	778 (18)
EGF	growth factor	3e-05	ABI1,ACTN1,AIDA,ANO1,APOA1,AQP3,ARTN,BAK1,BTG2,CASP1,CAVIN2,CCL20,CD34,CDC25C,CDK4,CEBPD,CFLAR,CLDN7,COMMD3,CYP11B1,DUSP1,EGR2,EOMES,EPS15,ERBB2,ETS2,EZR,FAM89B,FGFR1,FLI1,FOS,FOSB,FOSL2,GPR50,GSTA4,HIF1A,HMOX1,HNRNPK,HRAS,ICAM1,IDS,IGF1R,IL9R,ITGAM,JAG2,KDM6B,KLK3,LCN2,LEFTY1,LEFTY2,LIMK2,LPCAT3,MAP3K5,MAPK1,MCL1,NANOG,NCAM1,NCF1,NCOA2,NEXN,PECAM1,PFKFB4,PLAUR,PLPP3,PPARD,PSMB5,RAB5A,RALA,RELA,R…	795 (18)
miR-155-5p (miRNAs w/seed UAAUGCU)	mature microRNA	3.35e-05	ABHD16A,ARFIP1,CASP1,CCL20,CCL4,CTNNB1,CUL4B,DNAJB1,IL13RA1,IL23A,INPP5D,JARID2,MAFB,MYD88,PELI1,PHC2,PICALM,PLXND1,PPL,RAB5C,RAB6A,RHOA,RIPK1,SDCBP,SLA,SOCS1,SYPL1,TAB2,TCF4,TRIM32,TWF1,TXNRD1,UBE2J1	406 (9)
ETV6-RUNX1	fusion gene/product	3.4e-05	ABCG1,ADCY7,ADM,ALOX5,ANO1,ARHGAP25,ARHGAP4,CCL5,CD164,EIF4A1,FCGRT,FERMT2,FGFR1,GPSM3,H4C1,HCP5,ICAM1,IFNAR2,IRF1,IRF8,IRF9,ITM2C,JAK1,JAK3,LAT2,LILRB1,LYN,MDM2,MGMT,MME,NEDD4L,PAK1,PDE4B,PECAM1,PLXNB2,PPM1F,PRMT2,RALB,RASAL3,RBCK1,ROCK1,RPS6KA1,SAMHD1,SELL,SH2B3,STARD9,STAT1,STAT3,STX11,TLR4,TNFSF10,TSC22D3,ZFHX3	514 (7)
Vegf	group	3.43e-05	ADAM10,ADAM15,ADGRG1,AKAP13,ANGPT4,ANP32A,APAF1,ARNTL,BIRC7,BMP7,C1QTNF1,CALCRL,CASP1,CASP8,CCL20,CD46,CD93,CDC25A,CDC25C,CENPF,CFLAR,CLCF1,CTNNB1,CXCR2,DCBLD2,DDX11,DDX3X,EBP,EDA,EGR2,EHF,FNDC3A,FOS,FOSB,GAB1,GRK5,HIF1A,HMOX1,HPSE,HTR7,ICAM1,IL17RC,INSIG1,IRF1,LCN2,LEF1,LRIG1,LYN,MAPK14,MCL1,MKI67,NCOA2,NFATC1,PEMT,PIK3CB,PIM2,PKMYT1,PLAUR,PLPP3,PPARD,PVR,RAF1,RGL2,SGK1,SLC12A4,ST8SIA4,STAT3,STC…	793 (19)
fulvestrant	chemical drug	3.48e-05	ADCY9,AP1G1,APOA1,BAK1,CA12,CASP4,CCL5,CD74,CDC25A,CEBPD,CENPF,CLK1,COMT,CTNNB1,DHCR24,EMC9,EPHA1,FKBP1A,FOS,FOSL2,HOXC4,HRAS,ICAM1,IGF1R,IRF1,KLK3,MAPK1,MAPK14,MDM2,NCOA3,NSUN2,NUDT1,PAX5,PRSS23,RB1,RBL2,RFC5,ROCK2,RRM1,SEMA7A,SERPINB9,SQSTM1,STAT3,STC1,TGFBR3,TIMELESS,TSC22D3,VEGFA,WNT4	846 (21)
CCL5	cytokine	3.51e-05	ADGRE5,C5AR1,CCL4,CCL5,DUSP1,F2RL1,FOS,GFI1,ITGAM,MAPK1,MMP19,PLAUR,PPIF,SGK1,SQLE,STAT1,STAT3,THBS1,TLR4,VASP	672 (17)
ethanol	chemical - endogenous mammalian	3.9e-05	ABCA1,ABCG1,ADM,ALOX5,APOA1,APOO,ASCL2,BHMT,C5AR1,CBR1,CCL5,CD14,CEBPD,CLIC4,CREB1,DUSP1,FAAH,FGFR1,FOS,FOSB,FOSL2,GDE1,GNAI2,GPT,GRIN1,GRIN2B,HDAC2,HIF1A,HMGCR,HMOX1,HOMER2,HSPA5,ICAM1,IFIT2,IGHM,IL16,IL1RN,ITGAM,MAP1LC3B,MAP2K4,MAT2A,MME,MYD88,NANOG,NCF1,NFE2L2,NR1I3,NR3C1,ORM1,POMC,PRF1,RBP1,RELA,SCD,SERPINA1,SGK1,SLC11A2,SP1,SPTBN1,SQLE,STAT1,STAT3,STAT5B,TFCP2L1,TLR4,TLR6,TLR8,TRIB3,TSC22D3,…	877 (21)
SP2509	chemical reagent	4e-05	AKT2,ANP32A,B3GNT2,BABAM2,BAIAP2,CAMSAP3,CBFA2T2,CCL5,CENPF,CFLAR,CREB1,CRMP1,CTNNB1,DDX3X,DEK,EIF4B,EIF4E,ERBB2,EZR,FGFR1,FRYL,HERC1,HMGA2,HMGB1,HSPA5,HSPA9,KIDINS220,KLK8,LEF1,LMNB1,MKI67,NCAM1,NFATC1,NSD2,PAK1,PAK2,PKN3,RABL3,RAF1,RAPGEF2,RNF220,SGK1,SRSF1,SRSF6,STAT3,STAT5B,SUV39H1,TCEA1,TCF12,TMEM30A,TPX2,ZFYVE27
salubrinal	chemical reagent	4.16e-05	ATF6,CCL5,CDC25A,EIF2S1,HSPA5,NFATC1,SNAP25,SQSTM1	453 (7)
IRF4	transcription regulator	4.42e-05	BCL6,CANX,CCL20,CD28,CEMIP2,CFLAR,EOMES,EZR,GBP1,HSPA8,IL12RB1,IL13,IL1RN,IL21,IL2RA,INPP5D,IRF1,IRF9,LEF1,MAPK9,MAPRE1,PAX5,PIM2,PLAUR,PRDM1,PTGER4,RAB7A,RHOA,SMAP2,STAT1,TNFSF10,TRAF1,TSPAN31,UBE2H,XCL1,YBX1	575 (17)
let-7a-5p (and other miRNAs w/seed GAGGUAG)	mature microRNA	4.75e-05	ADGRG1,APP,CALCOCO2,CASP1,CDC25A,CDIPT,CEMIP2,COL5A2,CRTAP,CSNK1D,DICER1,DOCK5,EIF4G2,FNDC3A,HMGA2,HMOX1,MRM1,P3H1,PGRMC1,POLR2C,PRDM1,PXDN,RASSF2,RHOG,SCD,SCYL1,SLC25A1,SNAP23,STAT3,SYPL1,TGFBR1,TGFBR2,TGFBR3,THBS1,TLR4,TRIM71,USP42	582 (11)
ERG	transcription regulator	5.08e-05	ACTN1,ADGRG1,ARHGAP4,CD164,CHTOP,COL11A2,COLGALT1,CTNNB1,ELMO1,EPB41L3,FHL1,FOSB,HMGB1,HPCAL1,ICAM1,IGF1R,KLK3,LEF1,MAP3K5,NUMB,PECAM1,PHACTR2,PLAUR,PLPP3,PPM1F,PRDM1,PXN,RAB7A,RHOA,ROCK2,SOX4,SVIL,TACC1,TGFBR2,THBS1,TSC22D3,VWF,WDR91,WIPF1,ZBTB16	771 (21)
methylselenic acid	chemical reagent	5.39e-05	AKR1C1/AKR1C2,AKT2,APOD,CADM1,CDC14B,CDC25A,CDC25C,CDK10,CDK4,CENPF,CFLAR,CREB1,CREB3L4,DHCR24,IGF1R,IRF1,ITGB4,JAK1,KLHL2,KLK3,MAPK1,MAPK14,MAPK9,MCL1,MKI67,MXD1,NCOA1,NEDD4L,PPM1B,PPM1D,RAD9A,RB1,RFC5,RRM1,SAT1,SCD,SGK1,STX7,TFDP1,TGFBR3,UGDH,UXS1,VEGFA,ZBTB16	918 (20)
25-hydroxycholesterol	chemical reagent	5.41e-05	ABCA1,ABCG1,ACSL1,APOD,EIF2S1,FAM189B,FOS,FOSB,FOSL2,HIF1A,HMGCR,HMOX1,HSPA5,IL13,INSIG1,PIK3R3,SCD,SV2A,TRIB3	660 (20)
mir-10	microRNA	5.51e-05	ALOX5,APAF1,BAK1,BMF,BTRC,DNAJC10,ERBB2,HIF1A,IGF1R,IL6R,MAP3K7,MCL1,MYD88,NF1,PRDM1,PTPN7,RB1,RPS6KA1,SH2B3,SRSF1,SUV39H1,TBC1D1,TGFBR1,TGFBR2,VEGFA	760 (18)
salmonella minnesota R595 lipopolysaccharides	chemical - endogenous non-mammalian	5.69e-05	ACSL1,ARHGAP25,CASP4,CCL20,CCL4,CCL5,CEBPD,CFLAR,CMPK2,ETS2,FOS,FOSB,FPR2,ICAM1,IFIT2,IRF1,IRF8,MEFV,MKI67,MT1X,PDE4B,SAMHD1,SLFN13,SLFN5,TPM3,TSC22D1	738 (17)
IL27	cytokine	5.83e-05	CCL20,CCL4,CCL5,CCR6,CD14,CD74,CDK4,CEBPD,CFLAR,EGR2,EOMES,FOS,HLA-E,ICAM1,IL10RB,IL13,IL1RN,IL21,IL2RA,IRF1,ITGAM,LAG3,MCL1,NFATC1,NR3C1,PRDM1,SOCS1,SPTBN1,STAT1,TNFSF10	639 (16)
IL12 (family)	group	6.52e-05	AQP3,BCL6,CCL4,CCL5,CCR6,CFLAR,DICER1,EGR2,FCGR3A/FCGR3B,FOSL2,FUT7,GZMH,IL13,IL21,IL2RA,IRF1,IRF8,KLRD1,LEF1,MAPK1,NCR1,NKG7,PIM2,PRF1,RAET1G,SAMHD1,SELL,SELPLG,STAT1,TAB2,TNFSF10	413 (15)
miR-30c-5p (and other miRNAs w/seed GUAAACA)	mature microRNA	6.52e-05	ACVR1,ADPGK,ATRX,BCL6,COL5A2,CRTAP,CTNNB1,GALNT7,GNAI2,GPD2,KRT7,MAT2A,MLLT11,NT5C3A,P3H1,PSEN1,PTGFRN,RAD23B,RPS6KA2,SH2B3,SLC12A4,SLC38A2,SLC4A7,STX7,SYPL1,SYT4,TGFBR1,TGFBR2,TMED7,TNFAIP2,UBE2I
CNTF	cytokine	6.62e-05	ACTB,APOD,ATP6V1B2,C5AR1,CCL5,CD14,CEBPD,CLEC7A,CLIC4,DISP1,EGR2,FGFR1,FOS,GABARAP,HCAR2,HMOX1,IL1RN,IRF1,KCNMA1,KCTD12,LCN2,MCL1,MFSD1,NR2C1,OXCT1,P2RX4,P2RX7,PAFAH1B1,POMC,SCD,SLC11A1,SLC16A1,SOCS1,STAT1,STAT3,SUPT4H1,TCEA1,VAV3,XDH	643 (19)
NORAD	other	6.75e-05	CHST11,COL6A2,GADD45B,HSPA5,IL32,RHOA,SDC1,SEC14L2,SGK1,SMAD6,SMTN,THBS1,TNFRSF12A
mir-142	microRNA	6.82e-05	ADCY9,CD93,FNDC3A,HIF1A,HLA-E,HMGA2,IFNGR1,IL21R,IL2RA,IRF1,SELL,SLAMF6,SOCS1,STAT1,TGFBR1,TGFBR2,TNFSF10,TSC22D1	399 (10)
PSEN1	peptidase	6.84e-05	ABCC6,ABCG1,ACSL1,ACTB,APP,ARL11,ATP5F1A,ATP6V1A,CANX,CCL4,CCL5,CCS,CD74,CLTC,CTNNB1,CXXC1,DBP,DNM1L,DUSP1,DYNLL2,ELOVL4,ENO1,FKBP1A,FOS,GADD45B,GDI2,GRIN1,GRIN2B,H2BC5,HAND1,HLA-E,HSPA5,HSPA8,KIF5B,LRP1,MAPK1,MME,MTF1,NCAM1,PAK1,PDXDC1,PEA15,PGAM1,PKM,PRDX5,PSEN1,RELN,SELPLG,SLC11A2,SLC38A2,SNAP25,SNAPC3,SOCS1,SQSTM1,STIM2,TGFBR2,TPM3,TPPP,TUBB,UEVLD,WARS1,YWHAZ	712 (17)
COL18A1	other	6.94e-05	CD34,CTNNB1,EPHB4,F2RL1,FGFR1,FOS,HIF1A,ICAM1,MAPK1,MAX,MCL1,PECAM1,RELA,SP3,STAT1,STAT3,THBS1,TNFRSF1A,TNFRSF21,VEGFA,VWF	668 (16)
IL12 (complex)	complex	6.99e-05	CASP1,CCL20,CCL4,CCL5,CCR2,CCR6,CD28,EOMES,FAAH,FOS,FUT7,GADD45B,GPT,ICAM1,IFIT2,IFNGR1,IL12RB1,IL13,IL21,IL2RA,IL32,IRF1,IRF8,KLRD1,MYD88,NCR1,PRDM1,PRF1,RAD23B,SELL,SELPLG,SOCS1,TACR1,TGFBR2,TLR4,TNFRSF1A,VEGFA,XCL1	633 (18)
TSG101	transcription regulator	7.04e-05	FAM89B,IGF1R,MDM2,NR3C1,RAB11A,RAB11FIP3,TSG101	649 (11)
KLF2	transcription regulator	7.25e-05	ADAM15,ADM,CCL4,CCL5,CCR2,CD93,ECM1,F2RL1,HIF1A,HPSE,IL32,IL6R,ITGB4,MAP3K5,MAPK9,MVP,NOTCH2,PECAM1,PLPP3,PRDM1,PRF1,PTGIS,RALA,RELA,SELL,SELPLG,SERPINB9,STAT1,STAT3,TCF4,TGFBR1,THBS1,TNFSF10,UGDH,VWF	539 (15)
E. coli B5 lipopolysaccharide	chemical - endogenous non-mammalian	7.35e-05	APOA1,BCL6,BHMT,CCL20,CCL4,CCL5,CCR6,CSF3R,CXCR2,DUSP1,ETS2,FOS,HMOX1,ICAM1,IL13,IL13RA1,IL16,IL21R,IL2RA,IL32,IL6R,IL9R,IRF1,MAT2A,MDM2,MYD88,NCF1,NEDD4L,NOD2,PAX5,PDE4B,PRDM1,RELA,SDC1,SLC11A2,STAT3,TGFBR1,TGFBR2,TGFBR3,THBS1,TLR4,TLR6,UBE2I,VEGFA,XCL1	645 (17)
metribolone	chemical reagent	7.42e-05	ABCB6,ABHD2,ACTN1,ALDH9A1,APP,ARL6IP1,ATP6V0D1,CBR1,CDC14B,CFLAR,CPEB3,CREB3L4,DAZAP2,DHCR24,DLD,DNAJC10,EIF5,ELAPOR1,ELOVL5,ENO1,EZR,FOS,GALE,HERC3,HMGCR,HOMER2,HSD17B4,HSPA5,HUS1,IGF1R,INSIG1,IQGAP2,ITGB4,KLK3,KLK4,LRIG1,MAP7,ME1,NCOA2,NCOA4,NDUFA3,NDUFB8,NEDD4L,OXA1L,PAX2,PDK3,PGAM1,PGM2,PIAS3,PKM,PRKACB,PRKCD,RGMA,SAT1,SCD,SLC16A3,SLC25A11,SLC25A12,SLC38A2,SOCS1,SORD,STEAP4,SVIL,TBC1D4,THBS1,…	777 (20)
Akt	group	7.8e-05	ADM,APLP2,APP,AQP3,ATG12,ATP5F1A,BAK1,BCL6,BMF,BTG2,CD164,CDK4,CFLAR,CLPTM1,COPS6,CPD,CTNNB1,DGKA,EGR2,FHIT,FKTN,FOS,GALNT11,HIF1A,HMOX1,IGF1R,IL13,IL32,LCN2,LEF1,MAN2A2,MCL1,MDM2,MME,MT1X,NBN,NDUFB8,NFATC1,NFE2L2,NOTCH2,NRP2,PEA15,POMT1,PPARD,PTAFR,PTGER4,PTTG1IP,RB1,RELA,SCD,SEMA6D,SGK1,SLC4A7,SOX4,ST6GALNAC2,STEAP4,SUSD5,THBS1,TMED9,TMX3,TNFSF10,VEGFA,WTAP	796 (18)
PPARG	ligand-dependent nuclear receptor	8.1e-05	ABCA1,ABCG1,ACSL1,ALDH9A1,APAF1,APOA1,APP,AQP3,AQP7,ASAP1,BCL6,CAVIN2,CCL5,CREB1,CTNNB1,DGAT2,DGKA,F11R,FAM20C,FGF21,GPT,H6PD,HADHA,HCAR2,HMGCR,HMOX1,HP,ICAM1,IL13,IL23A,IL25,IL2RA,INSIG1,IRAK4,IVD,ME1,MKI67,MYD88,NCF1,NFE2L2,NR1H2,OSBP,OXR1,PCTP,PEA15,PECAM1,PLA2G3,PPARD,PRDM1,RELA,RETN,SAT1,SCD,SDC1,SERPINA1,SGK1,SHISA5,SNX1,SOCS1,SP1,STAT5B,STXBP5,TCF4,TGFBR1,TGFBR2,TLR4,TNFSF10,TRERF1,TRIB3,T…	798 (19)
butyric acid	chemical - endogenous mammalian	8.91e-05	ABCC2,ABCG1,ADGRE5,ADGRG1,ALOX5,BAK1,BMI1,CAMP,CCL20,CCNG1,CD14,CDC16,CDC25A,CDC25C,CDK4,CFLAR,COL5A2,DEK,DHCR24,DNM1L,DUSP1,EIF4G2,FGF21,FOS,FPGS,GNAI2,GRIN1,HMGB1,ICAM1,IFNAR2,IL23A,IL32,INPP5D,IQGAP1,IRF1,ITGAM,KLK3,KRT13,MCL1,MDM2,MFF,MKI67,MPP3,MVP,MXD1,NFATC1,NFATC4,PAX5,PDK2,PDK3,POLR2L,PRDM1,PRKCD,PSAP,PTAFR,PTPN7,RAF1,RB1,RELA,RHOA,RNF141,SAT1,SGK1,STAT3,STAT5B,TGFBR2,THRA,TNFAIP2,TWF1,V…	885 (22)
KITLG	growth factor	9.49e-05	ACTB,ALOX5,ATP6V1B2,CASP1,CAVIN2,CCL4,CD14,CREG1,CSF3R,DHCR24,EPHB4,FGFR1,FOS,HCK,HMOX1,IGF1R,IGHM,IL13,IL16,IL1RN,MID1IP1,MME,MYOM1,NMNAT1,NR3C1,PKM,PSMB5,RHAG,RING1,SDHC,SF3A1,SLC25A12,SLC44A2,SNAP23,SOCS1,STAT3,TACR1,TCF12,TNFRSF1A,TSC22D3,TUBB1,VWF,WDR1,ZNF207	559 (16)
AZ-1	chemical - protease inhibitor	9.6e-05	ANXA8/ANXA8L1,ASAH1,CRYBG1,DNM1L,EIF4A1,F11R,GIPC1,IFIT2,ITGB4,MME,PLXNB2,PRKAR1A,PRNP,RNMT,SNX1,STX16,THBS1,TMEM123,TRAF2
V-PYRRO/NO	chemical reagent	9.7e-05	CASP1,CASP8,HMOX1,ICAM1,RELA,THBS1,TNFRSF1A,TNFRSF1B,TNFSF10	243 (7)
ADORA2A	G-protein coupled receptor	0.0001	ABCA1,AKT2,APP,ARHGEF7,ATP2B3,ATP6V1B2,CAMKV,CD28,DGAT2,DUSP1,EGR2,EIF5A,FOS,HIF1A,HMOX1,HNRNPK,KIF5B,P4HB,PEA15,PGAM1,PRKAR1A,RAB6A,ROCK1,SPTBN1,TIMM44,TSC22D3,UBOX5,VEGFA	722 (19)
BCR (complex)	complex	0.000101	AFMID,APPL1,ATP6V0D1,ATP6V1B2,BANK1,BCL6,CCL4,CCR6,CD22,CDC25A,CDK4,CFLAR,CLCF1,CTNNB1,EGR2,ELOVL5,ENO1,FARSA,FCRL1,FOS,FOSB,FOSL2,GNAQ,HSPA5,ICAM1,IL12RB1,IL13,IL23A,IL2RA,IRF8,JAK1,KLF9,MCL1,MCM4,NDUFA13,NDUFS1,PA2G4,PGAM1,PLA2G5,PRDM1,PRMT3,PTAFR,RELA,SELL,SIGLEC10,SLC38A2,SORD,STAT1,TBL1X,ZBTB16	667 (17)
phytohemagglutinin	chemical drug	0.000101	AKT2,APOC2,APP,CALU,CCL4,CCL5,CCNT1,CCR2,CD46,CDK4,CRMP1,CTSG,DEFA1 (includes others),DXO,EIF5,EIF5A,FOS,FOSL2,GNRH1,GPD2,HDAC2,ICAM1,IL13,IL21R,IL2RA,JAK3,KRT13,MCM4,NCAM1,PAPOLA,PAX5,PEMT,PRF1,PRKD1,PRPF4,RASA1,RB1,RIPK1,RO60,SOX4,SRSF1,STAT1,STAT3,STAT5A,TNFSF10,TRAF1,TRAF2,TRIP12,XCL1,ZNF33A	791 (18)
PRL	cytokine	0.000101	ACTB,ADAR,AKR1C3,APP,BCL6,CCL20,CDK4,CEBPD,CMPK2,CPD,DDX58,DTX3L,ECM1,ENO1,ERBB2,FILIP1L,FOS,GNRH1,HIPK3,ICAM1,IL2RA,IRF1,IRF9,MME,MX2,P4HB,PAQR7,PARM1,PARP14,PDIA5,PDK2,PDLIM4,PGRMC1,RALB,RARA,RHOG,SAMHD1,SDC1,SHISA5,SOCS1,SP100,STAT1,STAT3,STAT5A,TMEM140,TNFRSF12A,TPM3,TSC22D1,TSC22D3,VDR,XAF1,XDH	819 (21)
carbamazepine	chemical drug	0.000105	CTNNB1,DNAJB1,EIF4A1,EIF4A2,HDAC2,HDAC5,KLF9,MAP1LC3B,MCL1,MID1IP1,SQSTM1,STAT3,TNFRSF12A,TRIB3,VEGFA
HOXA10	transcription regulator	0.000106	ACTB,ADM,B3GALNT1,CSF3R,CTSG,CYP11B1,CYP2F1,DBP,EGR2,GFI1,HMGCR,HNRNPL,INMT,KLF9,LCN2,MAX,ME1,MFNG,NCAM1,P4HB,PHGDH,PRKCD,PTGER4,RBP1,RELA,RHOG,SAT1,SCD,SCOC,SSPN,TGFBR3,TTC3,WNT4,XDH
cortistatin A	chemical reagent	0.000109	ETV6,FOSL2,GFI1,IRF1,IRF8,JARID2
poly rI:rC-RNA	biologic drug	0.000109	ABCA1,ADAM10,ADAR,APOL2,APP,BAK1,BRF1,CAMP,CCL20,CCL4,CCL5,CCNG1,CCNT1,CD14,CD74,CDK4,CEBPD,CENPF,CFLAR,CLEC7A,CMPK2,CSNK1A1,CTNNB1,CTSG,DDX3X,DDX58,DUSP1,EHF,EIF5A,EZR,FLI1,FMR1,FOS,GADD45B,GBP1,HIF1A,HLA-E,HLA-G,HSPA5,HSPA9,ICAM1,IFIT2,IFNGR1,IGSF9B,IL10RA,IL13,IL21,IL23A,IL2RA,IL32,IL4R,IQGAP2,IRF1,IRF8,IRF9,ITGAM,LIG1,LYN,MKI67,MVP,MYD88,NANOG,NCOA7,NKG7,NUP153,OXA1L,PARP14,PIK3R3,PLAUR,PRKCD…	669 (17)
PI3K (complex)	complex	0.00011	ABCA1,AQP7,BAK1,CCL4,CCNT1,CDK4,CFLAR,CREB1,DAPP1,DUSP1,FHIT,FLI1,FOS,FSHB,FUT7,HIF1A,HMGCR,HMOX1,ICAM1,IGF1R,IL1RN,IL23A,ITGAM,LCN2,LEF1,LEFTY2,LSP1,MAP2K4,MAP3K5,MCL1,NANOG,NFATC1,NFE2L2,PLA2G5,PRDM1,PRKAR2B,RBL2,RELA,SAMHD1,SELL,SEMA6D,SGK1,SLC12A4,SOAT1,SP1,THBS1,TLR4,TNFSF10,VEGFA	758 (19)
mir-223	microRNA	0.000112	ABCA1,AMPD3,C5AR1,CACNA2D2,CD34,CD93,CTSG,CYB5A,EGR2,FAM20C,GALC,GRIN2B,HIF1A,ICAM1,IGF1R,IL1RN,IL23A,LEF1,MCTP2,MMP8,RASA1,RIPK1,RIPK3,SLC11A2,SLC39A1,SOAT1,SP3,STAT3,TLR4	500 (12)
miR-124-3p (and other miRNAs w/seed AAGGCAC)	mature microRNA	0.000117	ABHD5,ALDH9A1,ANXA8/ANXA8L1,ARFIP1,CD164,CDC14B,CDK4,CERS2,CHSY1,CTDSP2,DHCR24,ELOVL5,F11R,FA2H,G3BP1,HDAC5,IQGAP1,ITPRID2,LMNB1,LRRC58,MAPK14,NECAP2,NFATC1,NIBAN2,PRKD1,PTTG1IP,QSER1,RASSF5,RBM47,RELA,RHOG,SERP1,SLC16A1,SLC17A5,SP1,SQSTM1,STAT3,SURF4,SYPL1,TMBIM1,TNFRSF21
NFkB (complex)	complex	0.000118	ABCD3,ABCG1,ADM,APP,BAK1,BMI1,BPIFA1,CAMP,CARD8,CASP1,CASP4,CASP8,CCL20,CCL4,CCL5,CCR2,CD74,CEBPD,CFLAR,CLCF1,CTNNB1,DBP,DBT,EHF,EOMES,ERBB2,F2RL1,FOS,FPR2,FUCA1,GADD45B,GRIN1,GRK5,HIF1A,HMOX1,HSPA9,ICAM1,IFNA14,IFNAR2,IL10RA,IL13,IL19,IL1RN,IL23A,IL2RA,IL32,IRF1,ITGAM,KDM6B,LAMP2,LCN2,LSP1,MCL1,MDM2,MEOX1,NCAM1,NCOA7,PEA15,PECAM1,PIM2,PIP5K1A,PLAUR,PPIF,PPM1D,PRDM1,PRKCD,PTAFR,PXN,RELA,RNF19B,SE…	731 (15)
ASPSCR1-TFE3	fusion gene/product	0.000122	ABHD2,ADGRG1,APOL2,ASAH1,ATP6V1B2,CELF2,CTNS,EPS15L1,EZR,GABARAPL1,GNS,HLA-E,HMOX1,MFSD1,PACSIN2,PXN,RAB7A,RALGDS,STX3,SUV39H1,TACC1,THEMIS2
TLR4	transmembrane receptor	0.000128	ADM,APP,ATF6,BCL10,BPI,CASP8,CCL20,CCL4,CCL5,CD14,CEBPD,CERS2,CERT1,CFLAR,CMPK2,CXCR2,FOS,HDAC1,HMGB1,HMOX1,HNRNPU,HPSE,HSPA5,ICAM1,IFIT2,IFNA14,IL13,IL23A,IL2RA,IRAK4,IRF1,IRF8,ITGAM,KDM6B,LCN2,METTL1,MYD88,NOD2,NR1I3,ORMDL3,PAK1,PELI1,PKM,PRDM1,RELA,RGS18,SLA,SLCO3A1,SOCS1,SPTLC1,SQSTM1,STAT1,STAT3,STAT5A,TCF4,TIMELESS,TLR4,TNFSF10,TOR1AIP2,TRAF1,TRIM38,TSC22D1,UGT1A1	709 (15)
alitretinoin	chemical drug	0.00013	ABCA1,ABCG1,ADAM10,APOA1,APOD,APP,BMP7,CASP1,CASP4,CCL20,CD14,CDK4,CTNNB1,DUSP1,FOS,GHRHR,GK,IFNGR1,IL2RA,IRF1,ITGAM,MKI67,PLA2G15,POMC,PTGIS,RARA,RBP1,SCD,SOAT1,STRA6,TGFBR1,TGFBR2	783 (18)
MAP1LC3B	other	0.000137	ATF6,LAMP2,RELA,SQSTM1,STX17
RELA	transcription regulator	0.000137	APP,ASCL2,BCL10,BTG2,CAMP,CARD8,CASP8,CCL20,CCL5,CD14,CD28,CEMIP2,CERT1,DGCR6/LOC102724770,DMTF1,DUSP1,EHF,ELMO1,EOMES,ERBB2,FCGRT,FGF21,FOS,FOSB,GBP1,GRK5,HIF1A,HMOX1,ICAM1,IGF1R,IGHM,IL13,IL1RN,IL23A,IL2RA,IL32,IRF1,LEF1,LYN,MAT2A,MDM2,MGMT,NANOG,NFATC1,NFE2L2,NOD2,NR1I3,PAX2,PDE4B,PECAM1,PKM,PPM1D,PRDM1,PRKCD,PTGER4,PXN,QKI,RASSF5,RELA,SLC2A5,SMAP2,STAT5A,TACR1,TAPBP,TNFAIP2,TRAF1,UBE2H,UGT1A1…	731 (14)
IFNA2	cytokine	0.000144	ALOX5,CCL5,CD28,CMPK2,CYB5A,DDX58,EPB41L3,GBP1,HIF1A,HLA-E,IFIT2,IFNAR2,IFT57,IL10RB,IL13,IL2RA,IRF1,IRF9,LYN,MDM2,MT1X,MX2,OGFR,PARP9,PTAFR,RB1,RBL2,RIPOR2,SAMHD1,SDC1,SERPINB9,SOCS1,SP100,STAT1,THEMIS2,TNFRSF1A,TNFSF10,TRIM22,VEGFA,XAF1,ZBTB11,ZC3HAV1	681 (20)
HTT	transcription regulator	0.000159	ABCA1,AKT2,AMD1,AP1S1,APOA1,APP,ARHGEF7,ARNTL,ARPP21,ATP2B3,ATP5F1A,B3GNT2,BAIAP2,BCL6,CA12,CANX,CASP1,CASP2,CBR1,CBX5,CCL5,CCR6,CD74,CDHR5,CREB1,CTNNB1,DBNL,DBP,DLG3,DNAJB1,EGR2,ENO3,EPB41L3,FGFR1,FHL1,FOS,FXYD6,GLO1,GNRH1,GRIN1,GRIN2B,GRK5,HIF1A,HMGCR,HPCAL1,HRAS,HSPA5,HSPA8,HSPA9,KCNK3,KLF9,MAN1A1,MPEG1,MT-CO3,MTF1,NDUFA3,NDUFB8,NFE2L2,NGEF,NPTX1,P2RX7,PABPC4,PCTP,PDE4B,PDK2,PDK3,PDLIM4,PDXK,P…	860 (21)
nocodazole	chemical reagent	0.00016	BMX,CDK4,CFLAR,CHTOP,CSNK1D,FOS,GRK3,HIF1A,LATS2,MAP2K4,MAPK1,MCL1,MDM2,PPM1D,PPP4C,PRKCG,PRKD1,RAF1,RPS6KA1,SCD,STK3	691 (20)
CITED2	transcription regulator	0.000163	ABTB2,ADM,C5AR1,CMPK2,CPEB4,DDX58,DTX3L,DUSP1,FCGR3A/FCGR3B,GADD45B,HCAR2,HIF1A,ICAM1,IFIT2,IL13RA1,IL1RN,IRF1,IRF8,IRF9,LEFTY2,MAX,MED13,MXD1,NUB1,PARP14,PARP9,PCGF2,RAPGEF2,RELA,SAT1,SLC38A2,STX3,TAGAP,TMEM140,TOP1,TOR1AIP1,VEGFA,WARS1,XAF1	569 (15)
STAT5A	transcription regulator	0.000166	ABCA1,ABCG1,AKR1C3,ASCL2,BCL6,CASP2,CASP4,CASP8,CDC25C,CDK4,CFLAR,EOMES,FOS,FOSB,FOSL2,GALC,GCHFR,ICAM1,IGFL2,IL2RA,IL6R,IRF1,KLK3,LCN2,LEF1,MCL1,MDM2,PRDM1,PRF1,PRSS23,RO60,SLC7A8,SOCS1,SP1,STAT5A,STAT5B,TCEAL3,TGFBR2,TICAM2,TLE4,TNFRSF1A,TNNT1,TPM3,TRAF1,TRAF2,WARS1,YBX1	610 (16)
mir-21	microRNA	0.00017	APAF1,APP,ARCN1,ARL6IP1,ARNTL,BTG2,CANX,CASP4,CCL20,CDC25A,COPG1,CSF3R,DBP,EGR2,EIF2S1,FAM217B,FBXO11,FCGR2A,FCGRT,GPBP1,HIPK3,HMGA2,HNRNPK,HOMER2,ICAM1,IGHM,IL6R,INPP5D,IRF1,ITGAM,KIF5B,MKI67,MYD88,NANOG,NMT1,NMT2,PECAM1,PELI1,PGAM1,PPP4R2,PPP4R3B,PSMB5,RNF19A,SLC11A1,SOCS1,SSR1,STAT1,STAT3,TACC3,TBC1D1,TBC1D23,TGFBR2,TLR4,TRAF1,YWHAZ	616 (16)
IRF8	transcription regulator	0.000172	ASAH1,BANK1,BCL6,CCL5,CCR2,CCR6,CD14,CD37,CD74,CSF3R,DDX58,EGR2,ETV6,FOS,GBP1,ICAM1,IFIT2,IGSF9B,IL1RN,IRF8,ITGAM,JAK1,LSP1,MAFB,MDM2,NF1,NFATC1,PRDM1,SEZ6,STAT1,STX11,STX3,TLR4,TNFSF10,ZFHX3	705 (17)
FOXO4	transcription regulator	0.000174	BCL6,CASP8,DHCR24,ELOVL5,GABARAPL1,GADD45B,HIF1A,HMGCR,HSPA5,IL10RB,ITGAM,LEMD3,MAP1LC3B,NRP2,PRCP,PRKCD,RBL2,RICTOR,SCD,SELL,SGK1,TIE1,VEGFA,ZFAND5	703 (19)
GABA	chemical - endogenous mammalian	0.000176	ACSL1,ACTB,AGPAT3,AGPS,AMD1,AP1S2,AP2A2,APP,ASAH1,ATP5F1A,CASP8,CDIPT,CLTC,CPSF1,DHCR24,EEF1A2,EIF4A2,EIF4G2,EIF5B,FOS,GALC,GNAI2,GRK6,HDAC1,HERC1,HERC3,HNRNPK,HSPA5,IDS,IGF1R,IL10RB,MAPK1,MAPK9,MDN1,NDUFA3,NFAT5,NT5C3A,OS9,PDIA6,PDPK1,PDXK,PEX1,PIK3R3,PPM1B,PRKAR1A,PRPF3,PSAP,PSEN1,RALA,RAPGEF2,RBM22,RNF41,RPS26,SEC24A,SF3A1,SMAP1,SMURF1,THOC5,TRAF2,TRIM32,UBE2Q2,UBQLN2,VEGFA,WNT4	756 (18)
thalidomide	chemical drug	0.000177	APP,CFLAR,FOS,GADD45B,ICAM1,ITGAM,KCNMA1,NRP2,PECAM1,PLAUR,TRAF1,VEGFA	612 (14)
cyclosporin A	biologic drug	0.000185	ABCC2,ABCD3,APOD,APP,CAMP,CARD8,CASP1,CASP2,CCL4,CCL5,CD14,CD8B,CDK4,CFLAR,CLDN22,CREB1,DGKA,EGR2,FARP2,FCGR2A,FOS,FOSB,HIF1A,HMGCR,HMOX1,HSPA5,ICAM1,IFNGR1,IL13,IL16,IL19,IL21,IL2RA,IQGAP2,ITGB4,KCNK3,KLRD1,LBR,LCN2,LYN,MARF1,NFAT5,NFATC1,NR3C1,PA2G4,PKM,PRF1,PRKACB,RPS6KA2,SCD,SDCBP,SELL,SMTN,SOCS1,SRSF1,STAT5A,TGFBR1,TLE3,TNFRSF12A,TNFSF10,TRA2A,TUBB,VEGFA,VPS4B,XAF1,XCL1,ZNF140	712 (18)
PSMB11	peptidase	0.000199	ADCY2,CCL5,CD28,CLDN23,CLDN7,COL6A2,CREB5,GADD45B,HMOX1,HPSE,IL23A,ITGAM,LSP1,MT-CO3,NCAM1,NCF1,OLFML2B,PIK3R5,PRSS16,THBS1,TNFRSF12A,TNFRSF1B,TNFRSF21,TNFSF10,TRAF1	562 (7)
BHLHE40	transcription regulator	0.000207	ACTN1,ALOX5,BCL10,C1orf21,CALCRL,CASP1,CASP4,CASP8,CD14,CD74,DCBLD2,ECM1,ELF1,EOMES,HCLS1,HIF1A,HSPA5,IFNAR2,IL12RB1,IL13,IL2RA,IL6R,IPCEF1,IRF8,JMJD6,LEF1,LYN,MEFV,MXD1,NUB1,PARP9,PDE4B,PDK3,PNRC1,PRDX5,RAF1,RBCK1,SAMHD1,SELL,SLAMF6,SLC11A2,SLC16A3,SLC31A1,SLC31A2,SOCS1,STAT1,STAT3,TFF2,TLR6,TRAFD1,VHL	481 (10)
8-bromo-cAMP	chemical reagent	0.00021	ABCA1,ADM,AP1S1,APOA1,APP,ARNT2,ASAH1,BMP7,CAMP,CDC25C,COL5A2,CREB1,CSF3R,CYP11B1,DICER1,DUSP1,EZR,FAM89B,FGFR1,FOS,GNAI2,GNS,HDAC2,HIF1A,HPSE,IFNGR1,IGF1R,IL12RB1,IL19,IL4R,IQGAP2,LAMP2,LEF1,LEFTY2,LIPA,MAT2A,MCM4,MDM2,NFYA,NFYC,NR1I3,PAK1,PDE4B,PKMYT1,POMC,PPARD,PPL,PPM1D,PPP1CB,PPT1,PXN,RALA,RALGDS,RASSF5,RPN1,RRM1,RRM2B,SAT1,SGK1,SLC11A2,SOCS1,SPRED2,SSH1,STAT1,STAT3,STAT5A,STAT5B,TBL1X,TFCP2…	932 (21)
troglitazone	chemical drug	0.000211	ABCA1,ABCG1,ABHD2,ACSL1,AQP3,AQP7,BAK1,BTRC,C9orf72,CCL5,CD34,CDC25A,CDK4,CEACAM6,CEACAM8,CEBPD,CFLAR,CREB1,CTNNB1,DGAT2,DGKA,EIF5,ELAVL1,EPHA1,FGF21,FOS,GLO1,GRK3,HIPK3,HMGB1,HMOX1,HP,HSPA5,ICAM1,KLK3,KRT13,LAMA4,MCL1,ME1,MGMT,MKI67,MME,NCF1,PEMT,PIK3CB,PNRC2,QKI,RB1,RELA,RETN,SCD,SDC1,SP1,TFF2,TMPRSS4,TRIB3,UCK1,UGT1A1,VEGFA	773 (19)
tert-butyl-hydroquinone	chemical reagent	0.000218	ABCC6,AGL,AKR1C1/AKR1C2,FOS,FOSL2,GNAI2,HMOX1,HSPA5,HSPA8,ICAM1,IL2RA,ITGAM,MAP2K4,ME1,NFE2L2,NUP153,PALLD,RAB6A,RASSF2,TXNRD1,UGT1A1	795 (22)
AFP	transporter	0.00022	EGR2,FOS,GNRH1,PTP4A1,TNFRSF12A,TSC22D1
OSTM1	other	0.00022	BCL6,FOS,IRF8,MAFB,NFATC1,PRDM1
SN-011	chemical reagent	0.000229	ACSL1,ADAR,DDX58,DTX3L,IFIT2,IRF1,IRF9,MCL1,MYD88,SAMHD1,SLFN5,STAT1,TAPBP,TNFSF10,TRAFD1,XAF1,ZC3HAV1
sodium arsenite	chemical drug	0.000229	ABCB6,ABCC2,AHCY,ENO1,FOS,G3BP1,GADD45B,GPT,HIF1A,HMOX1,MAT2A,NANOG,NFE2L2,RAF1,SOCS1,TNFSF10,VEGFA	710 (19)
tunicamycin	chemical - endogenous non-mammalian	0.00023	ADAM10,ATF6,C1QTNF12,CA6,CANX,CASP2,CASP4,CCL20,CEBPD,DGAT2,EIF2S1,FGF21,GADD45B,GOLGA3,HMOX1,HPSE,HSPA5,HSPA9,IBTK,ICAM1,KLK3,LMF1,MCL1,NCOA3,NEDD4L,NFATC1,OSBP,P3H1,P4HB,PDIA6,PRNP,PVR,RAB6A,RIPK1,SCD,SDC1,SEL1L,SRPRA,SSR3,SURF4,TMED9,TRIB3,UBXN4,USO1,VEGFA,WARS1	635 (19)
SATB1	transcription regulator	0.000237	ABTB1,ACTN1,CEMIP2,CSF3R,DCP1A,FERMT2,FOSB,GADD45B,HSPA8,IL10RA,IL13,IL16,IL2RA,IL4R,IRF8,LAG3,NFE2L2,NIBAN1,NUP153,RB1,RIPK1,RIPOR2,SELL,SGK1,TNFSF12,TRIM22,TSC22D3,TSG101,TSPAN17,WARS1,XAF1	628 (11)
epigallocatechin-gallate	chemical drug	0.000241	ADAM10,APP,BAK1,CASP1,CASP8,CCL5,CFLAR,CTNNB1,ELF1,ERBB2,FGF19,FOS,FOSB,FOSL2,GADD45B,HDAC2,HIF1A,HMGB1,HMOX1,ICAM1,IGF1R,IRF1,JAK3,KLK3,MAP3K5,MDM2,MKI67,NFATC1,NFE2L2,NOTCH2,RELA,SLC16A1,SOCS1,SP1,STAT1,STAT3,TLR4,TNFSF10,TRAF1,VEGFA	662 (14)
valproic acid	chemical drug	0.000247	ABCG1,ABHD5,AKR1C3,AMPD3,APOA1,ATF6,AVPR2,CA12,CASP8,CAVIN2,CBFA2T2,CRHR2,CTNNB1,DICER1,EIF2S1,ELF1,ETV6,FAM135B,FGF21,GADD45B,GNAI2,H6PD,HDAC5,HIF1A,HMOX1,HSD17B6,HSPA5,ICAM1,IDS,IGF1R,ITM2C,LBR,MCL1,MGAT2,MGMT,MME,MVK,NCAM1,NFYA,NR3C1,PAK1,PAQR7,PDIA6,PNPLA3,PRKCD,PRKD1,PRMT2,PRSS23,PSMB5,PXN,RARA,SCD,SEL1L,SEL1L3,SERP1,SGK1,SIRT7,SLC7A8,SQLE,SQSTM1,SRSF1,STARD9,STAT3,TBL1X,THBS1,TNFSF10,TSC22D…	878 (20)
levodopa	chemical - endogenous mammalian	0.00025	ABHD14B,ABI1,ADAR,ARHGAP4,ARPP21,C1QTNF12,CA12,CCS,CHST11,CLIP4,COMT,COTL1,DBP,DDIT4L,DGAT2,DMKN,DOC2B,DUSP1,ECE1,EGR2,EIF4G2,EPS15L1,ETS2,F11R,FAAH,FAM81A,FCGRT,FNIP1,FOS,FOSB,GABARAPL1,GADD45B,GNS,GPD2,GRIN1,HCLS1,HNRNPL,HRAS,IFNAR2,INSC,IQGAP1,KLF9,LAG3,LAMP2,LAT2,MAT2A,MBNL2,MOB3A,MTF2,MXD1,MYO9B,NAV1,NEDD4L,NGEF,OAZ2,PA2G4,PARD6A,PARM1,PCED1A,PGM2L1,PGPEP1,PITPNM3,PSAP,PTGIS,RASSF5,RBL2,RELL…
peptidoglycan	chemical - endogenous non-mammalian	0.000262	BPI,CCL20,CCL4,CCL5,CTNNB1,DUSP1,FOS,FPR2,HMOX1,ICAM1,IL13,IL16,IL1RN,IL23A,IL2RA,IRF1,MCL1,MYD88,RELA,SELL,TLR4,VDR,YBX1	530 (13)
tazemetostat	chemical drug	0.000284	AKT2,ANP32A,B3GNT2,BABAM2,BAIAP2,CAMSAP3,CBFA2T2,CFLAR,CREB1,CRMP1,CTNNB1,DDX3X,DEK,EIF4B,EIF4E,ERBB2,EZR,FGFR1,FRYL,HERC1,HMGA2,HMGB1,HSPA5,HSPA9,KIDINS220,KLK8,LEF1,LMNB1,LRIG1,NCAM1,NFATC1,NSD2,PAK1,PAK2,PKN3,RABL3,RAF1,RAPGEF2,RNF220,SGK1,SRSF1,SRSF6,STAT3,STAT5B,SUV39H1,TACC3,TCEA1,TCF12,TMEM30A,ZFYVE27
YY1	transcription regulator	0.000287	BAK1,BMP6,BTG2,CD22,CD34,CD93,CDC25C,EIF4G2,ERBB2,FOS,GBP1,GFER,HIF1A,HMGCR,HMOX1,HSPA5,KIF5B,LILRB1,LMNB1,MAT2A,MCM4,MDM2,MKI67,MPG,MXD3,MYOM1,NOTCH2,NR3C1,ORM1,PEMT,PNRC2,POLK,PPP4R2,PTBP3,QKI,RELA,RRM1,SLC25A4,SRSF1,SRSF5,STC1,TACC3,TCF4,TGFBR1,TRA2A,VEGFA,VWF,WSB1,XIST	793 (19)
CEBPB	transcription regulator	0.000299	ADM,AKR1C3,APP,BHMT,CBX5,CCL4,CCL5,CD14,CD74,CDC25A,CDC25C,CDK4,CEBPD,COL5A2,CSF3R,CTNNB1,CYB5A,DEK,DGAT2,EED,EIF2S1,FCAR,FCGR3A/FCGR3B,FHL1,FOS,GINS4,GNLY,H4C1,HP,HSD17B4,HSPA8,HUS1,ICAM1,IFIT2,IL1RN,INMT,IRF9,LCN2,LEMD3,LIG1,LMNB1,LYN,MCM4,MKI67,MSH5,MXD3,NBN,NUP153,ORC2,ORM1,PA2G4,PCTP,PEA15,PHF5A,PLAUR,PLXND1,POMC,PPARD,PRDM1,PRKAR2B,PRKCD,SAT1,SCD,SEMA3E,SERP1,SERPINA1,SGK1,SLC38A2,SPC24,STA…	782 (21)
oleic acid	chemical - endogenous mammalian	0.000304	ABCA1,ACSL1,ALOX5,APP,AQP3,AQP9,ATF6,CASP2,CFLAR,DGAT2,DUSP1,FGF21,FOS,FSHB,GADD45B,HIF1A,HMGCR,HMOX1,HSPA5,ICAM1,LCN2,MAP1LC3B,NCF1,PNPLA3,PSEN1,SCD,SOAT1,TLR4	657 (19)
simvastatin	chemical drug	0.000306	ABCA1,ABCG1,ACVR1,APOA1,APP,ASL,C5AR1,CALD1,CCL20,CD14,CFLAR,COTL1,CTNNB1,ELAVL1,FOS,GPT,HMGCR,HMOX1,ICAM1,IL23A,IRF1,ITGB4,LCN2,MAP1LC3B,MKI67,NCF1,NFATC1,NONO,PECAM1,RAF1,RELA,SOAT1,STAT1,TLR4,TSC22D3,VEGFA,VWF,WNT4	737 (19)
imatinib	chemical drug	0.00032	APP,ARL6IP1,ATF6,ATP6V0D1,ATP6V1A,BIRC7,BMP7,CASP8,CFLAR,CTNNB1,DEDD2,DNAJB6,DNAJC10,EIF4B,HDAC2,HMGB1,HMOX1,HRAS,HSPA5,HSPA8,IFIT2,IRF1,ITGAM,JAK1,KDELR1,LYN,MAP2K4,MCL1,MDM2,MME,MT1X,NDUFA13,NDUFB8,P4HB,PDIA6,PIK3CB,PPIF,PRNP,RAF1,RGL2,RPN1,SDHC,SRSF1,SRSF5,SRSF6,STAT1,STAT3,STAT5A,TNFRSF1A,UQCR11,VEGFA,ZDHHC17	806 (21)
wortmannin	chemical drug	0.000329	AQP3,ARRB1,CCL4,CCL5,CD14,CDC25C,CEBPD,CFLAR,CREB1,CTNNB1,EZR,FOS,G3BP1,GRIN1,HIF1A,HMOX1,ICAM1,IGF1R,IL13,IL23A,IL2RA,IRF1,IRF8,ITGAM,MAP1LC3B,MCL1,NFE2L2,PDPK1,PPARD,PXN,RB1,RETN,RHOA,SP1,SQSTM1,TNFSF10,VEGFA	788 (18)
paclitaxel	chemical drug	0.00033	ADM,ASIC2,BTG2,CCNG1,CDA,CFLAR,CTNNB1,GADD45B,GPR12,HIF1A,HPSE,ICAM1,IGHM,IKBKB,IL13,IRAK4,KDM6B,KDSR,KLK3,LCP1,MCL1,MDM2,MKI67,MYO7A,NAT9,NFATC1,PHC2,PHGDH,PLAUR,RAF1,RB1,RPS6KA1,SAT1,SH2B3,SPTLC1,STAT3,STC1,SVIL,TESK2,TFAP2A,TGFBR2,THBS1,TOP3B,TRAF1,TRPC7,TSC22D1,TUBB1,TULP3,WNT4,YBX1	770 (20)
CYTOR	other	0.000336	BCL2L12,CREB1,MAPK14,STAT1,STAT3
copper sulfate	chemical drug	0.000336	CCS,CYBRD1,HMOX1,SLC11A2,SLC31A1
IFN Beta	group	0.000346	AFMID,APAF1,BAK1,BPIFA1,BTG2,CASP4,CCL5,CD22,CD74,CDC25A,CEBPD,CMPK2,DDX58,DUSP1,EIF2S1,FCRL1,HLA-G,HNRNPK,ICAM1,IFIT2,IFNAR2,IFNGR1,IL1RN,IL21,INSIG1,IRF1,IRF9,MX2,NLRP2,PELI1,SLC16A6,SOCS1,STAT1,TAPBP,TGFBR1,THBS1,TLR4,TNFSF10,TXNRD1,VDR,XAF1	635 (16)
Klrk1	transmembrane receptor	0.00035	CCL4,CCL5,IFNGR1,IRF8,KLRD1,LAG3,NKG7,PRDM1,PRF1,STAT1,XDH	710 (13)
epothilone B	chemical drug	0.000363	BTG2,MCL1,MDM2,MKI67,TBC1D1,THBS1,TNFSF10	513 (7)
MAVS	other	0.000368	ADAR,ADGRE2,CASP1,CCL20,CCL5,CMPK2,CTCFL,DDX58,ICAM1,IFIT2,IL23A,IRF8,JAK3,LILRA1,MAT2A,MME,NOD2,NT5C3A,PLAUR,SLC11A1,SOCS1,STAT1,THBS1,TLR6,TNFSF12,ZC3HAV1	509 (14)
concanavalin a	chemical drug	0.000368	APP,CASP1,CCL4,CCR2,CFLAR,GPT,HIF1A,HMGB1,HTR7,ICAM1,IL1RN,IL23A,IL2RA,IL32,IRF1,LAMP2,MCL1,NFAT5,NR3C1,POMC,PRDM1,PTPN7,RIPK1,STAT1,TNFSF10,XCL1	569 (16)
MAPK1	kinase	0.000372	ADAR,ATP2A1,CCL4,CCL5,CPPED1,CRYBG1,CTNNB1,DDX58,DUSP1,DXO,EGR2,ENO3,FOS,FOSB,FOSL2,GBP1,HLA-E,HMOX1,IFIT2,IGSF9B,IL12RB1,IL13,IL1RN,IL2RA,IRF9,LAD1,LAG3,LAMA4,LIG1,MCL1,MKI67,MSH5,MVP,MX2,NANOG,NFATC1,NFE2L2,NKG7,OGFR,ORC1,PLA2G5,PRMT8,QKI,SAMHD1,SLC4A7,SP100,STAT1,STC1,TNFRSF1B,TNFSF10,TRIM22,TRIM34,TRIM38,TRIM5,UBE2I,VDR,WIPF1,ZC3HAV1	703 (17)
Z-LLL-CHO	chemical - protease inhibitor	0.000373	ACTB,AKR1C1/AKR1C2,APP,CASP2,CCL5,CCNG1,CDK4,CFLAR,CTNNB1,DOK1,DUSP1,DUSP8,EIF4E,EIF5A,ELAVL1,ENO1,FMR1,FOS,HDAC1,HIF1A,HMOX1,HSPA5,HSPA8,HSPA9,ICAM1,IKBKB,IRAK4,KCNH2,KLK3,MAT2A,MCL1,NCF1,NFE2L2,NR3C1,PAK2,PPM1D,PRDM1,PXN,RB1,RHOBTB2,RIPK1,RPLP2,RRM1,SCRIB,SGCA,SQSTM1,STAT1,TGFBR1,THBS1,TOP1,TRAF2,VDR,VEGFA,VHL,YWHAZ	808 (19)
EAF2	transcription regulator	0.000374	HIF1A,THBS1,VHL,WNT4	257 (7)
NB 598	chemical reagent	0.000374	HSPA5,KLK3,PPM1D,SQLE
MIF	cytokine	0.000382	CCL4,CCR6,CHST10,CXCR1,DGAT2,DNM1L,DUSP1,F2RL1,FOS,GFI1,GRIN2B,HIF1A,ICAM1,IL13,IL16,IL22RA1,IL23A,IL25,IL2RA,IL4R,IL9R,MAP1LC3B,NPTX1,RETN,SQSTM1,STRA6,TLR4,TRIM22	729 (19)
N-formyl-Met-Leu-Phe	chemical reagent	0.000393	ACTN1,CCL4,CEACAM8,CKAP2,CORO1C,IL13,ITGAM,MMP8,SELL,SELPLG,SOCS1,TAGLN2,VEGFA	631 (17)
rosiglitazone	chemical drug	0.000398	ABCA1,ABCG1,ACSL1,ALOX5,AQP3,AQP7,ASAH1,ASCL2,BIRC7,C1QTNF12,CCL5,CCR2,CD164,CERT1,CLEC7A,CREB1,CTNNB1,DDHD1,DGAT2,DLD,DOK1,EOMES,FGF21,FOS,FSHB,GBP1,GK,GYG1,H6PD,HCAR2,HMOX1,HP,HSPA5,HSPA9,ICAM1,IFIT2,IL13,IL1RN,IL21R,INSIG1,IRF1,ITGAM,KLK3,LCN2,LRP1,MAN1C1,MAT2A,MR1,MX2,NDUFS1,PEA15,PECAM1,PLA2G15,PLPP3,RETN,ROCK2,SAMHD1,SCD,SGK1,SOAT1,SOCS1,SP1,STAT1,THBS1,TLR4,TPM3,TRIM22,TSC22D1,UQCRC1,VEGFA	739 (18)
IDR-1002	chemical reagent	0.000398	CCL20,CCL4,CCL5,CSF3R,CXCR1,CXCR2,NCF1,PTAFR,SLC11A1,TLR4
clorgyline	chemical drug	0.000405	CCL5,CEBPD,HIF1A,IL21,MCL1,STAT3	468 (10)
Fe2+	chemical - endogenous mammalian	0.000405	APP,BMP6,HIF1A,HMGCR,HMOX1,TLR4	448 (17)
thapsigargin	chemical toxicant	0.000405	ATF6,BCL6,C5AR1,CAMP,CCL20,CDA,DDX3X,DNAJC10,EGR2,EIF4E,ERBB2,FGF21,FOS,G3BP1,GADD45B,HIF1A,HMGCR,HMOX1,HPSE,HSPA5,HSPA9,IBTK,ICAM1,INSIG1,KPNA1,MCL1,NCOA3,NEDD4L,NFE2L2,PRNP,RIPK1,SDC1,SGK1,THBS1,TNFSF10,TXNRD1,UBE2J1,UBXN4,VEGFA	804 (22)
CD40LG	cytokine	0.000413	AKAP13,ARID4B,BCL6,CASP1,CCL20,CCL4,CCL5,CCNG1,CCR2,CELF2,CFLAR,CFP,DAPP1,DUSP1,EIF2S1,FOS,FOSB,FOSL2,HIF1A,ICAM1,IFIT2,IL10RA,IL12RB1,IL13RA1,IL21R,IL2RA,IL4R,IRF1,ITGAM,KDM6B,MCL1,NCOA3,PKMYT1,PLAUR,PRDM1,PRR3,PTPN7,PVR,RASA1,RASSF2,RB1,RELA,SELL,SELPLG,SOCS1,SP1,SPHK2,STAT1,STAT3,STAT5A,TM7SF2,TNFAIP2,TNFSF10,TPD52L2,TRAF1,TRAF2,TUBB,UVRAG,VEGFA	640 (18)
CpG oligonucleotide	chemical drug	0.000421	ABCA1,BIRC7,C5AR1,CASP4,CCL4,CD14,CD34,DDX58,DICER1,DUSP1,ELOVL5,ETS2,FCGRT,ICAM1,IFIT2,IL13,IL23A,IL2RA,INPP5D,JMJD6,LYN,MCL1,MYD88,NOTCH2,PHGDH,PLAGL2,PRKCD,RELA,SDC1,THBS1,TNFSF10,VASP	832 (19)
EML4-ALK	fusion gene/product	0.000437	APAF1,CDC14B,CDK4,CERT1,COL5A2,CTNNB1,DUSP1,GADD45B,HIF1A,IL13RA1,IL4R,IL6R,IRF1,MAP3K2,MAPK1,MDM2,PTP4A1,SP100,STAT3	605 (15)
CD24	other	0.000453	DLG1,ECM1,FOS,FRYL,HSD17B6,ICAM1,LAT2,NCOA3,PDS5A,PTP4A1,RAF1,RASA1,RNF25,RSBN1,THBS1,TRAFD1,TRIM8,TTC3,UPF2,UROD,USO1,VDR	503 (7)
IFNB1	cytokine	0.000463	AGL,APOL2,BAK1,CASP1,CASP8,CCL4,CCL5,CD14,CDK10,CMPK2,DDX3Y,DDX58,DICER1,FOS,GBP1,GZMH,HMGCR,IFIT2,IFNGR1,IL13,IRAK4,IRF1,IRF9,MX2,MYD88,NDUFA13,NFATC1,NOD2,NPTX1,NT5C3A,NUB1,PARP14,PARP9,PRDM1,RNASEL,SLFN13,SOCS1,SQLE,STAT1,THBS1,TLR8,TNFSF10,TRIM38,VDR,XAF1,XIST,ZDHHC14	605 (17)
SB-431542	chemical reagent	0.000477	ADAM15,ASCL2,BMP6,C5AR1,CCR2,CD14,CLIC4,DGAT2,DHCR24,EOMES,ETS2,FOS,GADD45B,HAND1,LEFTY1,LEFTY2,MAFB,NANOG,PECAM1,RHOA,SCD,SMAD6,SQLE,STAT3,TGFBR1,TNFRSF12A,TNFSF10,VEGFA	943 (26)
F2	peptidase	0.000477	CALD1,CASP1,CASP2,CCL20,CFLAR,CORO1C,COTL1,DUSP1,ECE1,EIF4A1,F2RL1,FHL1,FOS,FOSB,FOSL2,HIF1A,HMOX1,ICAM1,IGF1R,IL13,IL32,LAMP2,MAP3K5,MEOX1,NCF1,NCOA7,NUS1,PGM2L1,PLAUR,PPIF,RELA,RHOA,SMTN,TAGLN2,TAGLN3,THBS1,TMED9,TNFRSF12A,TNFSF10,TRAF1,TRIO,VASP,VEGFA,VWF	804 (18)
PDGF BB	complex	0.00048	ABCA1,ADARB1,ADM,AKT2,BMP6,CALD1,CASP4,CCL20,CCNO,CDK4,CEBPD,CERT1,CREB1,DCBLD2,DUSP1,EGR2,ELAVL1,ETS2,FGFR1,FHL1,FOS,FOSB,HLA-E,HMGCR,HMOX1,HOMER2,HRAS,IGF1R,MAP2K4,MAT2A,MCL1,NDUFB8,NEXN,NXF1,OSBPL2,PCGF2,PDLIM1,PPARD,RBP1,RFC5,SAT1,SCD,SGK1,SLC25A11,STAT3,THBS1,TNFRSF12A,TRIB3,UCK1,UGDH,VAPB,VEGFA,XDH	837 (23)
SP1	transcription regulator	0.00048	ABCA1,ABHD2,ACSL1,ALOX5,APOA1,BMP7,BRF1,CAMP,CCL20,CCL5,CD28,CDC25C,CDK4,CEBPD,CYBRD1,DHCR24,EDA,EZR,FGFR1,FOS,FPR2,GNAI2,GRIN1,HADHA,HDAC1,HDAC2,HIF1A,HMGCR,HMOX1,HPSE,HSPA5,ICAM1,IFNGR1,IGF1R,IL21R,IL4R,IRF1,ITGAM,LIPA,MAT2A,MCL1,MIER1,NCOA3,NF1,P2RX7,PCYT1A,PEMT,PKM,PLAUR,PPARD,PRKAR2B,PRKCD,PRNP,PTGER4,RARA,RB1,RELA,RNLS,SELL,SGK1,SLC11A1,SLC11A2,SLC25A4,SLC31A1,SLC39A8,SLC4A7,SNAP25,SOAT1,SO…	860 (22)
PRNP	other	0.00049	APP,CCL5,EIF2S1,ETS2,HSPA5,HSPA8,HSPA9,IGF1R,IL13,LAMP2,LRP1,MDM2,PDCD6IP,PLAUR,PLPP3,PRNP,RELA,SNAP25	777 (19)
IRF7	transcription regulator	0.000496	ADAR,ATP5F1A,BCL2L13,CASP4,CCL5,CMPK2,DDX58,GBP1,IFIT2,IFNA14,IRF1,IRF8,IRF9,ITGAM,LILRA5,MCL1,MX2,NT5C3A,PARP14,PELI1,SOCS1,STAT1,TLR4,TLR8,TMBIM6,TNFSF10,TRAF1,TRIM22,TRIM5,XAF1,ZC3HAV1	333 (13)
staurosporine	chemical drug	0.000498	APP,BTG2,CCL4,CD28,CDK4,CREG1,CSF3R,ERBB2,FCGR2A,FOS,HMOX1,ICAM1,IFIT2,IGF1R,MCL1,MME,NCF1,PIAS3,PRDM1,SELL,TGFBR3,TOP1,VDR,VEGFA	788 (21)
arsenite	chemical toxicant	0.00051	CELF2,DUSP1,FGF21,FHIT,FOS,HDAC2,HMOX1,HSPA9,IKBKB,IRF1,MCL1,MDM2,NFE2L2,PRKD1,SEMA5A,SLC38A2,SQSTM1,TACR1,THBS1,TXNRD1,UGDH,VEGFA,WWOX	678 (20)
Pam3-Cys-Ser-Lys4	chemical reagent	0.000513	ADGRE5,AKAP13,CASP4,CASP8,CCL4,CCL5,CCR2,CD14,CXCR1,CXCR2,F2RL1,FCGR2A,GFI1,ICAM1,IL23A,IL2RA,IL32,IRF1,KDM6B,MCL1,MYD88,NOD2,PARP14,PAX5,PRDM1,SLC16A3,SLC3A2,STAT1,STAT5A,TLR4,TLR6,TRAF1	616 (14)
ERK1/2	group	0.000529	ABCA1,ABCC6,AKR1C3,ALOX5,ARRB1,ASAH1,ATF6,BHMT,CCL20,CCL4,CCL5,CDC25A,CDC25C,CDK4,CFLAR,CYP46A1,DUSP1,ECE1,ENO1,EZR,FOS,FOSB,FSHB,GNRH1,GRK5,HSPA5,ICAM1,IGF1R,IL19,IL2RA,KCNH2,MAPK1,MKNK1,NANOG,PFKFB4,PKM,PLAUR,POMC,PTGER4,RB1,RHOC,SGK1,SLC12A4,TACR1,TAPBP,UNC119,VEGFA,VNN1	882 (20)
1,10-phenanthroline	chemical toxicant	0.000567	CXCR1,CXCR2,GLP1R,HIF1A,HMOX1,MDM2,PRNP	513 (7)
TCL1A	transcription regulator	0.00059	CAMP,CFP,CSF3R,CTSG,CXCR2,FOS,HMOX1,ITGAM,LCN2,LY9,MAFB,MCL1,MMP19,MMP8,MPEG1,SEMA7A,SLC11A1,STEAP4,TNFAIP2	477 (11)
IL3	cytokine	0.000603	ADGRE5,BTG2,CAPZB,CCNG1,CD14,CSNK1A1,CTNNB1,EGR2,FCGR2A,FGFR1,FOS,FOSL2,GADD45B,HSPA5,HSPA9,HUS1,ICAM1,IL13,IL2RA,ITGAM,KIF1B,KLF9,LATS2,LCN2,LY9,LYN,MCL1,MDM2,NCF1,NCR2,NFATC1,ORMDL3,PHGDH,PIM2,RALA,RB1,RPL3,RPS3,SELL,SEMA7A,SLC3A2,SOCS1,SOX4,SPEN,TIAL1,TLR4,TNFSF10,TNK1,VASP,VEGFA,YBX1,ZFAND5	660 (18)
MKNK1	kinase	0.000605	AP3D1,ARVCF,BMP8B,CD34,CLCF1,CRMP1,F11R,FOS,FOSB,GNAQ,HADHA,HSD17B4,IFIT2,KCTD12,KIF1B,LCN2,MAPK1,MKNK1,MYO6,PAFAH1B1,PLXNB2,RAB14,SNAP25,TFDP1,THRA,TM9SF2,TMBIM6,TRIM32,TTC3,USO1,XDH	469 (7)
CCND1	transcription regulator	0.000617	AQP3,ASAP2,CALU,CBFA2T2,CCDC32,CDK4,CENPF,COL5A2,CPEB1,DHCR24,EIF5,ELAVL1,ENO1,ERBB2,ERBIN,FGFR1,G3BP1,GALNT11,H2BC21,HERC3,HOMER2,HSPA8,ITIH2,IVD,KDM6B,KLK3,KLK4,MAP3K5,MCM4,MYO7A,NANOG,NCOA3,NIBAN2,PCYT1A,PDLIM4,PKP4,POLD3,PTBP3,QKI,RB1,RFC5,SOX4,TCF4,TGFBR2,TM7SF2,TPX2,TSC2,TUBB,TUBB1,VPS13D,WWOX	755 (19)
EGR2	transcription regulator	0.000621	ACVR1,BAK1,BCL6,DGKA,DLG3,EGR2,EIF5B,ERBB2,FLOT2,FOS,HMGCR,HSPA5,IL21,IL6R,LAG3,MME,MR1,POLR2C,PRDM1,PRKCD,SCD,SLC16A1,SOCS1,SQLE,STAT5A,TGFBR3,TNFSF10,VEGFA,ZBTB16	579 (15)
CDKN1A	kinase	0.000657	ACTB,ADAM10,APP,ARL6IP1,ATRX,CCNG1,CDC25A,CDC25C,CDK4,CENPF,CLIC4,DNM1L,DUSP1,EIF2S1,EOMES,HIF1A,HSPA5,IFNGR1,IL16,IL32,ITGAM,LBR,LUC7L3,MBNL2,MCM4,MDM2,MKI67,ORC1,PARP2,PHGDH,PRSS23,PSAP,RB1,RBL2,RRM1,SENP2,SSPN,STK3,SUV39H1,TPX2,VEGFA,WNT4,YBX1	714 (19)
NRAS	enzyme	0.000666	ADCY2,ANXA8/ANXA8L1,ATF6,CALCRL,CCL4,CCL5,CCNG1,CD34,CDC25C,CRYBG1,CTNNB1,FHL1,FNDC3A,GALE,HIF1A,IGHM,IL13RA1,IL1RN,ITIH2,KCTD12,KLRD1,LCN2,LSP1,MCL1,MKI67,NCAM1,NFE2L2,P3H4,RBPMS,RPS6KA2,SDC1,SPRED2,STAT1,STAT3,VEGFA,VNN1	759 (21)
ROR2	kinase	0.000668	ABCF3,BMP7,CDC25A,CREG1,CTNNB1,MAP1LC3B,MCM4,MDM2,NBN,NOTCH2,PPM1D,RB1,RBL2,RHOA,ROCK2,SSH1,TFDP1,WNT6	579 (9)
COPS5	transcription regulator	0.000673	AMD1,ANP32E,APAF1,ATRX,BAK1,CCNG1,CCNT1,CDK4,CENPF,EDF1,EPS8L2,FCAR,HIF1A,HMOX1,HNRNPU,KIF5B,LBR,LMNB1,MKI67,MPG,NANOG,NBN,NUP153,PDE4B,PHF5A,PLXNB2,POLR2E,POP7,RAB40C,RB1,SAT1,SDCBP,SLC3A2,SQLE,STAT3,SUPT4H1,SUV39H1,TPX2,TRIB3	687 (15)
ShK-223	chemical reagent	0.000682	ARID1A,CCR2,CSF3R,FCGR2A,IKBKB,IL10RB,IL1RN,IRAK4,ITGAM,KDM2B,LAMP2,LIG1,MAFB,PAK1,PIK3CB,PIK3R5,PRKAR1A,RALA,SLFN13,TBC1D4,TGFBR1
IL5	cytokine	0.000691	BCL6,CASP4,CCR2,CSF3R,CXCR2,EBP,EGR2,ENO1,FOSL2,GALK1,GK,HIF1A,HMGCR,HSPA5,ICAM1,IGHM,IL13,IL13RA1,IL2RA,IL4R,IL6R,ITGAM,LIMK2,LMNB1,MAT2A,MKNK1,MYADM,PAX5,PDE4B,PDIA6,PDLIM1,PKM,PPIF,PRDM1,RBPMS,RIPOR2,RPN1,SCRIB,SGK1,SLC16A3,SLC39A8,SNAP23,SOCS1,TPM4,TRA2A	741 (16)
BLVRA	enzyme	0.000696	C5AR1,CCL5,CERT1,HMOX1,TNFSF10	435 (7)
L-N6-(1-iminoethyl)-lysine	chemical reagent	0.000696	FMR1,HMOX1,ITGAM,STAT3,VEGFA	426 (7)
STAT3	transcription regulator	0.000698	ADM,AMER1,AMPD3,ASCL2,BAK1,BCL6,BMF,C5AR1,CASP1,CASP4,CCL20,CCL4,CCL5,CD46,CD74,CDC25A,CEBPD,CFLAR,CMPK2,CREB1,CXCR1,CXCR2,EED,EGR2,EOMES,ERBB2,FAM102A,FERMT2,FOS,HIF1A,HMOX1,HP,ICAM1,IFIT2,IFNA14,IGF1R,IL12RB1,IL13,IL1RN,IL21,IL23A,IL2RA,IL4R,IL6R,IL9R,IRF1,IRF9,ITGAM,KLK3,LCN2,MAFB,MCL1,MT-CO3,MX2,MYD88,NFATC1,NRP2,PAX3,PAX5,PECAM1,PEX1,PIM2,PLAUR,POMC,PRDM1,PRF1,PSMB5,PTAFR,RALGDS,RELA,RNLS,RT…	785 (18)
bucladesine	chemical toxicant	0.0007	ABCA1,ADM,AGL,C5AR1,CAMP,CD14,CLCF1,CREB1,CTNNB1,CYP11B1,DGKQ,DUSP1,EGR2,EOMES,ERBB2,FAAH,FCGR2A,FGF21,FGFR1,FOS,FOSL2,GADD45B,GNRH1,GXYLT1,HMGCR,HMOX1,HRH3,ICAM1,IGF1R,IL12RB1,IL13,IL23A,JAK3,MAP3K5,MAT2A,MME,NCAM1,PDE4B,POMC,PRKAR1A,PTGER4,RELA,SEMA6D,SNAP25,SP1,STC1,SYT4,TBC1D1,TGFBR3,TOP1,TRAF2,VDR,WNT4,XAF1	773 (20)
U0126	chemical drug	0.000709	AQP3,ASIC2,BMP6,CAMP,CCL4,CCL5,CCNO,CCR2,CDK4,CEBPD,CFLAR,CLCF1,CTNNB1,DBP,DMTF1,DUSP1,EHF,FOS,FOSB,GADD45B,GFI1,GPR12,GRK3,GSTA4,HIF1A,HMGCR,HMOX1,HNRNPK,HSPA5,ICAM1,IGHM,IL13,IL23A,IRF1,KDM6B,KDSR,KLK3,LAMP2,MAPK1,MAT2A,MCL1,MDM2,ME1,MRPS12,MYO7A,NAT9,NFATC1,NFE2L2,NUMB,PECAM1,PHC2,PLAUR,POMC,PPARD,PSEN1,RETN,ROCK1,RPS6KA1,RPS6KA5,SGK1,SH2B3,SOCS1,STAT1,STAT3,STC1,SVIL,TESK2,TGFBR1,TGFBR2,THBS1…	653 (14)
STING1	other	0.000715	ADGRE2,CASP1,CCL4,CCL5,CTCFL,DDX58,HSPA5,ICAM1,IFIT2,IL23A,IL4R,IRF8,IRF9,ITGAM,JAK3,KLRD1,LCN2,LILRA1,MME,NOD2,PLAUR,SLC11A1,THBS1,TNFSF12	560 (16)
AGN194204	chemical drug	0.00073	ABCA1,ABCG1,CCL4,CLIC4,COL6A2,COTL1,CRYBG1,CYB5A,DENND5A,DGKA,DUSP1,EED,ELOVL5,ENO3,F2RL1,FGF21,GFI1,GNB2,HIC1,IGHM,IL12RB1,IL13,IL2RA,IL4R,IRF1,KANK3,MAN1A1,MKI67,NGEF,PARM1,PPL,PRNP,SCD,SLC3A2,STAT5B,STRA6,TIGIT	563 (7)
GAPDH	enzyme	0.000748	CCL20,CCL4,DUSP1,ENO1,IFIT2,KLK3,NUB1,RIPK3,SLC38A2,STAT1,WARS1	436 (7)
D-galactosamine	chemical - endogenous mammalian	0.00076	CASP1,CASP8,CD14,FOS,GPT,ICAM1,MAPK9,MCL1,NFE2L2,TLR4,TNFRSF1A,TNFSF10	558 (16)
INSIG1	other	0.000762	ABCA1,ABCG1,CCL5,CCR6,CLEC7A,DHCR24,HMGCR,HSPA5,IRF8,LCN2,LIPA,LPCAT3,MVK,NFE2L2,PRF1,SCD,SELPLG,SQLE,STAT5A,TM7SF2,TRIB3,VNN1	179 (4)
homocysteine	chemical - endogenous mammalian	0.000762	ABCD3,AKR1C3,APOA1,ATF6,BHMT,CCL5,ELOVL5,FA2H,FGF21,FOSL2,HCAR2,HMGCR,HMOX1,HSPA5,ITGAM,MT-CO3,PKM,PTGIS,RETN,SCD,TRIB3,VEGFA	795 (21)
mifepristone	chemical drug	0.000775	ABCC2,ADAM15,ADM,ARID4B,BMP7,CASP1,CASP8,CBR1,CCR2,CD14,CD74,CEBPD,CLDN7,COL5A2,DUSP1,EGR2,EHF,FOS,H6PD,HSPA5,ICAM1,IL4R,IL9R,IQGAP1,ITGAM,ITGB4,JAK3,KLK3,LEFTY1,LRP1,MDM2,MME,MT-CO3,NCOA1,NCOA3,NFE2L2,NR1I3,NR3C1,P2RX7,PELI1,PTGIS,RARA,RELA,RELN,RHOC,SNAP25,STAT5A,TCF4,TRIM13,VDR	859 (16)
ILF3	transcription regulator	0.000786	AQP7,CD14,EBP,FOS,IL13,IL1RN,IL4R,LILRB1,MAFB,MVK,PLAUR,POLR2E,PTGER4,SCD,SEMA7A,SLC3A2,STEAP4,TNFRSF12A,TRAF1	265 (7)
LY294002	chemical drug	0.000793	ABCA1,AGL,AKR1C1/AKR1C2,AQP3,BAK1,BCL6,BMI1,CASP4,CCL5,CCR2,CD14,CD74,CDK4,CFLAR,CTNNB1,DHCR24,DUSP1,EGR2,ETS2,FGF21,FOS,FOSB,G3BP1,GBP1,GK,GPD2,GSTA4,HDAC2,HIF1A,HMGCR,HMOX1,HSD17B6,HSPA5,ICAM1,IGF1R,IGHM,IL13,IL19,IL1RN,IL32,IRF1,ITGAM,LCN2,MAP2K4,MAT2A,MCL1,MDM2,ME1,MXD1,NANOG,NFE2L2,NPTX1,NUP153,PDE4B,PECAM1,PLPP3,PPARD,RAB11A,RAB6A,RASSF2,RBL2,RELA,RETN,SCD,SGK1,SLA,SLC52A1,SQLE,THBS1,TNFRSF…	600 (18)
withania somnifera root extract	chemical - endogenous non-mammalian	0.000854	APP,LRP1,MME	361 (7)
kahweol	chemical - endogenous non-mammalian	0.000854	HMOX1,NFATC1,SP1	257 (7)
MPRIP	other	0.000854	RHOA,ROCK1,TLR4	438 (7)
(S)-duloxetine	chemical drug	0.000854	ACTB,HDAC2,HDAC5
cholecalciferol	chemical - endogenous mammalian	0.000861	ADGRG1,ALOX5,CAMP,CCL5,CD14,CDA,CEACAM6,CEBPD,CSTF2T,F13A1,FAM20C,FCAR,FOS,ITGAM,LRRC25,ME1,MYO6,NFYA,RARA,RB1,SLC2A14,TGFBR2,TNFSF10,TNNT1,VDR	795 (20)
ETS1	transcription regulator	0.000863	APOC2,BTRC,CASP1,CCL5,CCNG1,CD14,CDK11A,DNAJA3,ERBB2,ETS2,FCGR2A,FLI1,HMOX1,HPSE,HSPA8,ICAM1,IL13,IL2RA,INSIG1,ITGAM,JAK1,MCL1,MDM2,MRPL9,NCF1,NCR1,PRDM1,PRF1,PSEN1,PVR,SEC23IP,SELL,SLAMF6,SP1,SP100,TGFBR2,VEGFA	679 (21)
fluticasone propionate	chemical drug	0.000868	ABCG1,ADM,ALOX5,AQP9,ARHGAP25,CAMP,CCL20,CCL5,CD74,GADD45B,HCP5,IL13,IL1RN,IRF8,KLF9,MMP19,MT1X,OLFML2B,SERPINA1,SIGLEC10,SLA,SLC16A6,SLC2A5,STAT1,THBS1,TPM3,TSC22D1,TSC22D3,VWF,WARS1	786 (15)
Insulin	group	0.000873	ABCA1,ACSL1,ACTB,ADAM10,ADAM15,APAF1,APOA1,APP,APPL1,AQP7,AQP9,ARNTL,ARRB1,ARRDC3,ATG12,C1QTNF12,CANX,CASP1,CCL4,CCL5,CD34,CEBPD,CFLAR,CREB1,CTNNB1,CYB5A,CYP11B1,DGAT2,DUSP1,EGR2,FGF21,FOS,FOSB,GDI2,GNRH1,GRIN2B,HIF1A,HMGCR,HMOX1,HNRNPK,HP,HPSE,HSD17B4,HSPA5,HSPA8,HSPA9,ICAM1,IFIT2,IGF1R,INSIG1,IVD,KCNJ11,KLK3,LRP1,MAPK1,ME1,MELTF,NCF1,NDUFS1,NR3C1,NUCB2,P4HB,PDK2,PKM,POMC,PPARD,PRKCD,PTGFRN,RBL2…	839 (21)
RB1	transcription regulator	0.000883	ACTB,ADAM10,APAF1,APPL2,ATP5F1A,BAK1,CALCRL,CASP4,CASP8,CBX5,CCL20,CCL5,CDC25A,CDC25C,CERT1,CLIC4,DCTN4,DDX11,DEK,DNM1L,DUSP1,EED,EIF2S1,EOMES,EZR,FAM111A,FOS,FOSB,GADD45B,GPR12,GPR157,GPR85,H2BC21,HIF1A,HRAS,IFNGR1,IGF1R,IL16,INMT,LIG1,MAPK1,MCAT,MCM4,MRPL17,MRPL9,MXD1,MYL6B,NDUFA13,NDUFA3,NDUFB8,OAZ2,ORC1,PGRMC1,POLD3,POMC,PRKAR1A,PRSS23,RB1,RBL2,RRM1,SDHC,SENP2,SRPRA,STK3,SUZ12,TFDP1,TNFRSF1B,…	815 (22)
carrageenan	chemical drug	0.000904	BCL10,CCL5,EGR2,F2RL1,FOS,FOSB,FOSL2,ICAM1,NR3C1,POMC,RELA,TRPM2,VEGFA	600 (16)
GSTO1	enzyme	0.00093	APLP2,DDX58,F11R,IRF9,PARM1,PARP9,PDE4B,SAT1,SEL1L3,SLC17A5,SLFN5,SOX4,SRGAP1,STAT1,THBS1
benzyl isothiocyanate	chemical - endogenous non-mammalian	0.00094	BAK1,CDC25C,FOS,HIF1A,ICAM1,MCL1,PECAM1,RHOC,SP1,SP3,STAT3,ZBTB4	769 (20)
calcitriol	chemical drug	0.000954	ACSL1,ADCY9,ALDH4A1,ALKBH7,ALOX5,APOA1,APP,ATAD1,BAK1,BMP7,CAMP,CCL20,CCL5,CD14,CD28,CD46,CEACAM6,CEBPD,COMT,CYP46A1,DHCR24,DICER1,DNM1L,DUSP1,EHF,ERBB2,F2RL1,FOS,GNAI2,GRK5,HDAC1,HIF1A,HSD17B4,HSPA9,IGF1R,IL10RA,IL1RN,IL21,IL2RA,ITGAM,KCTD12,KLK8,KRT6A,LCN2,LIG1,MCL1,MCM4,MYD88,NCAM1,NFATC1,NOD2,NPTX1,OXCT1,OXR1,PDK3,PHEX,PHGDH,PIK3AP1,PISD,PPARD,PPIF,PRDX5,PRKCD,PRNP,PTCD3,RAB11FIP1,RB1,RBPMS,R…	591 (15)
Histone h4	group	0.000955	AFMID,CCL4,CCL5,CDC25A,CDC25C,CDK4,CFLAR,FMR1,FOS,GADD45B,HPSE,ICAM1,IL2RA,IRF1,KIF1A,LEF1,MCM4,MGMT,MSH5,NEDD4L,NF1,PRMT3,STAT3,SUZ12,TGFBR1,TGFBR2,TNFSF10	684 (17)
ERN1	kinase	0.000955	CEBPD,CLDN7,DGAT2,DNAJC10,GOLGA3,GPT,HSPA5,IKBKB,LAD1,MAP1LC3B,MCL1,NCOA3,OSBP,P3H1,P4HB,PDIA5,PDIA6,PVR,SCD,SEL1L,SRPRA,SSR3,SURF4,UBE2J1,USO1,VEGFA,WARS1	527 (11)
STAT5a/b	group	0.00101	BCL6,BMP6,CAVIN2,CDC25A,DUSP1,FOS,IL13,IL25,IL2RA,IL4R,IRF1,MCL1,MYD88,MYOM1,PAX5,PDE4B,PIM2,PRDM1,PRF1,RARA,RBP1,SOCS1,TUBB1,VWF	678 (18)
anisomycin	chemical - endogenous non-mammalian	0.00102	CFLAR,DUSP1,DUSP8,FMR1,FOS,HDAC1,HIF1A,HSPA5,IRF1,MCL1,PLAUR,PPM1D,SDC1,VEGFA	683 (18)
fenretinide	chemical drug	0.00102	BAK1,CFLAR,HDAC2,HIF1A,JAK1,MGMT,MKI67,MT-CO3,NFE2L2,OPN1LW,PRF1,RBL2,RELA,SP1,STAT1,TRAF1,VEGFA	614 (15)
miR-17-5p (and other miRNAs w/seed AAAGUGC)	mature microRNA	0.00104	APP,ARID4B,C1QTNF1,CCL20,CREB1,DAZAP2,EGR2,HBP1,HIPK3,JAK1,NCOA3,RB1,RBL2,RHOA,RHOC,SLC16A6,STAT3,TGFBR2,VEGFA	650 (15)
5R-hydroxytriptolide	chemical drug	0.00104	CD14,IRF1,STAT1,TLR4
PROK2	other	0.00104	CDC25A,FOS,HIF1A,VEGFA	389 (10)
curcuminoids	chemical drug	0.00104	ICAM1,NFE2L2,SP1,SP3
bortezomib	chemical drug	0.00106	BAK1,CASP1,CASP8,CCL4,CCL5,CCR6,CDK4,CEBPD,CFLAR,DNAJB1,DNAJB6,ERBB2,FBXO2,GADD45B,HDAC1,HDAC2,HIF1A,HSPA5,ICAM1,IGF1R,IGHM,IL10RB,IL2RA,KLF9,MAPK1,MAX,MCL1,MDM2,PRDM1,PSMB5,PVR,RAF1,SDC1,SEC23IP,SQSTM1,TLR8,TNFSF10,TRIB3,TSC22D3,VAPB,VEGFA	783 (18)
LEP	growth factor	0.00106	ABCD3,AKR1C1/AKR1C2,APAF1,APOA1,APP,APPL1,AQP3,AQP7,AQP9,ASAH1,ASL,ATP5F1A,BAK1,CASP1,CCL5,CD14,CRHR2,CYB5A,CYP11B1,CYP2F1,ECE1,EGR2,ELOVL5,ERBB2,FAAH,FGF21,FGFR1,FOS,GHRHR,GNRH1,HMGCR,HSPA5,ICAM1,IL13,IL1RN,IRF1,ITGAM,KIF3A,LBR,LIPA,MAP1LC3B,MCL1,MDM2,MED13,MLX,MMP19,MT-CO3,NCF1,NOTCH2,NR3C1,ORM1,P2RX4,PECAM1,PEMT,POMC,PRF1,RELA,RETN,SCD,SLC16A1,SNAP25,SORD,STAT3,STEAP4,THBS1,TMED9,TNFRSF1A,TNFS…	821 (19)
nitroprusside	chemical drug	0.0011	ACTN1,ADM,CFLAR,CREB1,FMR1,FOS,HMOX1,IFNGR1,JMJD6,MDM2,RHOA,SLC12A4,VEGFA	764 (20)
ziritaxestat	chemical drug	0.0011	ABTB1,AKR1C1/AKR1C2,AKR1C3,BMF,CREBRF,HDAC5,HMOX1,IFIT2,IGF1R,MX2,PBXIP1,SGK1,TNFSF10	262 (7)
dactolisib	chemical drug	0.0011	ALDH9A1,ARTN,DLD,ENO1,IL2RA,MAP1LC3B,MCL1,PDK3,PGAM1,PKM,PPFIA4,RICTOR,SLC16A3,SQSTM1,STC1	607 (12)
STAT1	transcription regulator	0.00113	ABCA1,ABCB9,APOA1,APOC2,BCL6,CASP1,CASP2,CASP4,CASP8,CCL20,CCL4,CCL5,CCR2,CCR6,CD14,CEBPD,CMPK2,CSF3R,DNM1L,FOS,GBP1,GRIN1,GRIN2B,HIF1A,HLA-E,ICAM1,IFIT2,IGF1R,IL21,IL23A,IRF1,IRF8,IRF9,KCTD12,LCN2,MDM2,PARP9,PECAM1,POMC,PPARD,PRF1,SAMHD1,SELL,SELPLG,SLFN13,SLFN5,SOAT1,SOCS1,STAT1,STAT3,TLR4,TLR8,TNFSF10,TRAF2,TRAFD1,TRIM22,VEGFA,VWF,WARS1,XAF1	731 (18)
ATG7	enzyme	0.00114	ACSL1,BMF,CCL4,CMPK2,FGF21,HIF1A,IL13,IL25,NIBAN2,PA2G4,PDCD6IP,PDLIM1,PECAM1,PRKAR1A,PRKCD,SLC37A2,SQSTM1,TGFBR1,TGFBR2,TLR4,TNFRSF1A	702 (19)
PTPN11	phosphatase	0.00117	AKT2,CCNG1,CD14,CHRNE,CSF3R,FCGR2A,FCGR3A/FCGR3B,FOS,GAB1,HP,LYN,MAP3K5,MCL1,MDM2,MMP19,MXD3,NF1,NFATC1,OLFM4,PLAUR	793 (22)
EBF1	transcription regulator	0.00117	AKT2,BCL6,CCL5,FLOT2,IGHM,IKBKB,IL12RB1,IL32,INPP5D,IRF1,LEF1,MAPK1,MKNK1,MYD88,PAX5,PDPK1,PIK3R3,PPP1CB,PRDM1,PRKAR1A,PRKAR2B,RAF1,SCD,SOCS1,SOS2,STAT1,TLR4	441 (12)
desmopressin	biologic drug	0.00119	ACTB,ADM,CTNNB1,EIF4B,ENO1,FOS,HSPA8,MME,NFAT5,PAX2,PPP2R5D,PXN,RHOA,RPS3,SPTBN2,STX7,TUBB,VWF,YWHAZ	560 (7)
ITK	kinase	0.00119	CCL5,DENND4A,EOMES,FOS,HIF1A,IFNGR1,IL10RA,IL13,IL21,KLRD1,LAT2,LYN,MYO1F,NCR1,PRF1,TNFSF10,XCL1,ZBTB16	602 (17)
ciprofloxacin	chemical drug	0.00124	ABCB6,ACTN1,APP,ASAH1,ATP5F1A,ATP6V1A,ATP6V1B2,CD93,CPD,GBA,HSPA9,ICAM1,IGF1R,IL23A,ITM2C,MAPK1,MPEG1,PLXNB2,PSAP,RAB11FIP1,RUFY1,SRPRA	465 (7)
FGFR	group	0.00124	FGFR1,FOS,HMOX1,HSPA5,MCL1,NANOG,PAX3	727 (18)
miR-486-5p (and other miRNAs w/seed CCUGUAC)	mature microRNA	0.00124	ADARB1,ARID4B,DCBLD2,PIK3AP1,TWF1,UBASH3B,WDFY3
hydrogen peroxide	chemical - endogenous mammalian	0.00125	AKR1C1/AKR1C2,ALOX5,APAF1,APP,ATF6,ATP6V1A,BAK1,BANP,BOD1L1,BTG2,BTRC,CASP1,CBX5,CCL4,CCL5,CCR2,CDC25C,CFLAR,CLDN7,CSF3R,CTNNB1,DNAJB1,DUSP1,DUSP8,EHMT1,ETS2,EZR,F2RL1,FLOT2,FOS,GADD45B,HDAC2,HIF1A,HMGB1,HMGCR,HMOX1,HRAS,HSPA5,ICAM1,IFIT2,IGF1R,IL10RB,IL13,IL2RA,IL32,INSIG1,LCN2,LEF1,MAPK14,MDM2,MMP8,NFE2L2,OAZ2,PCBP2,PLAUR,PPM1D,PTGER4,RELA,RIPK1,RNF19B,RTN3,SGK1,SP1,SQLE,STAT3,STC1,SUV39H1,TGFB…	570 (16)
IL21	cytokine	0.00127	BCL6,CASP1,CCL20,CCL4,CCL5,CD28,CMPK2,EOMES,HIF1A,IFIT2,IL13,IL21,IL21R,IL23A,IL2RA,KLRD1,MCL1,MKI67,MYD88,NCR1,NCR2,PAX5,PRDM1,PRF1,SELL,SGK1,SLFN13,SOCS1,STAT3,TLR4	560 (15)
HIF1A	transcription regulator	0.00132	ADAM10,ADAM15,ADM,AQP9,ATP5F1A,BPIFA1,CAVIN2,CCL4,CCL5,CCNT1,CCR2,CD164,CXCR1,CYB5A,CYP46A1,ECE1,EED,EIF4E,EIF5A,EMC9,ENO1,ENO3,ERBB2,ERGIC1,FHL1,FOS,FUT7,GADD45B,GCHFR,GRIN1,H2AC6,HIF1A,HMOX1,HP,HSPA5,ICAM1,JMJD6,MCL1,MGMT,MKI67,MT-CO3,NBN,NCOA4,NCR1,NCR2,NDUFB8,NDUFS1,PDPK1,PFKFB4,PGAM1,PIM2,PKM,PLAUR,PPFIA4,PRKAR2B,PTGIS,QKI,RELA,RIPK1,SCD,SDHC,SLC16A3,SP1,STAT1,STAT3,SUZ12,THBS1,TLR6,TNFAIP2,…	786 (18)
RC3H1	enzyme	0.00134	ACTB,CCL20,CCL4,CCL5,CCR6,DDX58,ENO1,IFIT2,IL13,IL21,IRF1,IRF9,PARP9,SDC1,STAT1,TNFRSF1B	742 (16)
APOA1	transporter	0.00144	ABCA1,APOA1,APP,CCR2,HMGCR,HSPA5,ICAM1,INSIG1,ITGAM,MYD88,PCYT1A,PTGIS,TLR4,XDH	667 (15)
RRP1B	transcription regulator	0.00145	ADCY7,APAF1,BMP7,CCNG1,CDC25C,EIF4B,FANCB,MCM4,MDM2,NCOA1,NCOA2,NLK,ORC1,PRKCD,PRKD1,RARA,RPS26,RPS3,RPS5,SMAD6,VDR
CREB1	transcription regulator	0.00146	ABCA1,ADM,ADRA1A,AKAP13,ATP6V0D1,BHLHE22,BRD9,BTG2,CAMKV,CCL4,CDA,CEBPD,CPD,CPEB1,CREB1,CRMP1,CYP46A1,DGKA,DUSP1,DUSP14,DXO,EBP,ECM1,EGR2,ETV6,FGF19,FOS,FOSB,FUT7,GABARAP,GADD45B,GPR12,HLA-G,HMGCR,HMOX1,HPCAL1,HSPA5,IGSF9B,IL2RA,KLF7,LAYN,LCN2,MAT2A,MCL1,MKI67,MVK,NF1,NRP2,PDXK,PGM2L1,PITPNB,PRCP,PSEN1,RB1,RIPOR2,SAT1,SCD,SEMA7A,SERINC5,SGK1,SHTN1,SLC16A1,SMAD6,SPTY2D1,SQSTM1,SRPK2,STAT3,STC1,SYN…	714 (17)
NFKB1	transcription regulator	0.00147	APP,BTG2,CASP4,CCL20,CCL4,CCL5,CRMP1,CXCR1,DICER1,DUSP1,EHF,FCGRT,FOS,FOSB,GBP1,GRK5,HMOX1,ICAM1,IFNAR2,IGHM,IKBKB,IL10RA,IL13,IL1RN,IL23A,IL2RA,IRF1,KHSRP,MAT2A,MCL1,MDM2,NFATC1,NOD2,PECAM1,PRKCD,PTAFR,PXN,RELA,RIPK3,SLC25A4,STAT1,TNFSF10,TRAF1,TRAF2,UBE2H,VEGFA	728 (14)
asoprisnil	chemical drug	0.00147	APOD,AQP3,IGF1R,MAP3K5,PRF1,SGK1,TGFBR2,VNN1,WNT4,XDH
phorbol 12,13-dibutyrate	chemical - endogenous non-mammalian	0.00147	APOA1,APP,CD93,FOS,IGF1R,MDM2,PRKCD,PRNP,PTAFR,RRM1	609 (15)
GPS2	transcription regulator	0.00152	ABCA1,ABCG1,ASAP1,CCL20,CCL4,CD14,FAM20C,HP,PLA2G3,SGK1,SHISA5,SNX1,SOCS1,TRERF1,WIPF1	469 (7)
CALCA	other	0.00152	AKAP13,CCL4,CTNNB1,DGAT2,EIF4B,FA2H,FOS,FOSL2,GADD45B,HIF1A,ICAM1,IFNGR1,IL13,IL2RA,IL4R,MAX,MKI67,MME,NR3C1,P2RX3,PDLIM1,POMC,PPP2R5D,PRDM1,PTGER4,PXN,RAB7A,SERPINB9,TACR1,TIGIT	480 (16)
NUPR1	transcription regulator	0.00154	ABL2,ADCY9,ADGRG1,ADM,ANP32A,ANP32E,CACNA2D2,CARD8,CASP2,CASTOR2,CDC25C,CDK4,CREB5,CSTF2T,DHCR24,DLG1,DUSP8,ETV6,FAM111A,FAM120B,FBXO3,FCHSD2,FUCA1,GABBR1,GK,GSTA4,H4C1,IFIT2,IGF1R,IL13RA1,IL6R,JADE2,KXD1,LBR,LMAN2L,LMNB1,MAT2A,MKI67,MT1X,MX2,MXD1,MYD88,NUP50,P3H1,PARP9,PCTP,PEA15,PFKFB4,PRNP,RNF122,RNF19B,SAMHD1,SAT1,SLC16A6,SLC25A12,SLC39A8,SPC24,SRSF1,ST3GAL2,ST6GALNAC6,STX3,TFAP2A,TLCD5,TRAFD…
ETV5	transcription regulator	0.00156	C5AR1,CAVIN2,CCL5,CD14,CHSY1,CLDN7,CTNNB1,ICAM1,KRT13,KRT7,LCN2,LYN,MID1IP1,MLC1,PKP4,PLAUR,QKI,SAMHD1,SCD,SOAT1,TNFRSF1B,VEGFA	356 (7)
EZH2	transcription regulator	0.00156	ABL2,ACTB,ADAM10,BMP7,CA6,CCL5,CDK4,CELF1,CER1,CPD,CSF3R,CSNK1A1,CTNNB1,DAB2IP,EOMES,EPC1,EPHA1,ERBB2,EZR,FANCB,FGFR1,FUCA1,GPR68,HCP5,HOXB13,ICAM1,IGF1R,IL10RA,IL13,IL23A,IL6R,KLK3,KMT2C,LATS2,LCN2,MYL6B,NCOA7,NIBAN1,NLK,NOTCH2,PARP9,PAX3,PHEX,PIM2,PKMYT1,PRDM1,RAB6A,RASSF5,RB1,RBM5,SERPINA1,SOCS1,TGFBR1,TGFBR3,TRIM38,VDR,VEGFA,WTAP,ZBTB16	753 (18)
tanespimycin	chemical drug	0.00156	AKT2,BAK1,CDK4,CFLAR,COL11A2,CTNNB1,DNAJB1,EIF4A1,ERBB2,HMGCR,HSPA5,HSPA8,HSPA9,IGF1R,IL6R,LYN,MAP3K7,MCL1,PDPK1,POLR2L,RAF1,SCD,STAT3,VEGFA	851 (22)
TFRC	transporter	0.00157	ADGRG1,APAF1,ATF6,CSTF2T,F13A1,FAM20C,FOS,HMOX1,HSPA5,ITGAM,LRRC25,ME1,PHGDH,SLC11A2,SLC2A14,TGFBR1,TNFRSF12A,TNFSF10	255 (7)
MAP3K8	kinase	0.00157	ADCY7,ARRDC3,CASP8,CCL20,CCL4,CCR2,CEBPD,CFLAR,FOS,GAB1,GFI1,HP,IFNGR1,IGF1R,IL23A,IRF2BPL,KDM4A,LAD1,NFAM1,PTGER4,RCSD1,RNMT,SBK1,SENP7,SLA,TIMELESS,USP42	657 (16)
L-triiodothyronine	chemical - endogenous mammalian	0.0016	ABCA1,ABCD3,ACSL1,ACTB,ADCY9,ADM,AKR1C3,AKT2,AMD1,APAF1,APOA1,APOC2,APP,ARHGAP26,BAALC,BMF,BTG2,CAPZA1,CBR1,CTNNB1,DAB2IP,DBP,DBT,DCUN1D1,DHCR24,DUSP1,EBP,ECE1,EGR2,FGF21,FGFR1,FOS,GHRHR,GNAI2,GPD2,H6PD,HIF1A,HMGCR,HP,IGF1R,IGHM,KIF1B,KLF9,KRT6A,LCN2,LRP1,ME1,MT-CO3,MYOM3,NCOA4,NUDT18,OPN1LW,PDK2,PFKFB4,PNPLA3,PTAFR,PTGIS,RARA,RBP1,RELN,ROCK1,RPS6KA4,SBK1,SCD,SEMA7A,SP1,SP3,SQLE,STIM2,THRA,TRIM5,…	682 (18)
plicamycin	chemical drug	0.00163	ABCA1,AKT2,BAK1,CDC25A,CYBRD1,GNAI2,HIF1A,HMGCR,HMOX1,MDM2,NFE2L2,PLAUR,PRDM1,PRKCD,SEMA7A,SLC11A2,SNAP25,SP1,TGFBR2,VDR,VWF	678 (12)
arsenic trioxide	chemical drug	0.00164	ARL6IP1,ATF6,ATP6V0D1,ATP6V1A,CASP8,CBR1,CDC25C,CFLAR,CTNNB1,DEDD2,DHCR24,DNAJB6,DNAJC10,EBP,HIF1A,HMGCR,HMOX1,HRAS,HSPA5,HSPA8,IRF1,ITGAM,KDELR1,MAP2K4,MCL1,ME1,MT1X,NCF1,NDUFA13,NDUFB8,NFE2L2,P4HB,PDIA6,PIK3CB,PPIF,RELA,RGL2,RHOA,RPN1,SCD,SDHC,SQLE,STAT3,TNFRSF1A,TXNRD1,UQCR11,VDR,VEGFA,ZDHHC17	781 (20)
raloxifene	chemical drug	0.00164	ADCY9,ALDH4A1,AP1G1,BAK1,CBX6,CCL5,CLK1,DUSP1,EPHA1,ERBB2,GNRH1,GNS,H2BC21,HMOX1,HOXC4,KRT7,MAPK14,MKI67,NCOA1,NCOA3,PAX5,PRSS23,PXDN,RHOA,ROCK1,ROCK2,SOCS1,STC1,TGFBR2	717 (17)
Jnk	group	0.00166	ABCA1,ADARB1,APP,ASAH1,BMF,BTRC,CCL4,CCL5,CDK4,CELF2,CFLAR,DUSP1,F2RL1,FLI1,FOS,FOSB,HMOX1,HSPA5,ICAM1,IL13,IL19,IL23A,IL2RA,MCL1,NCF1,NFE2L2,PLAUR,PPARD,PPM1D,RARA,RBP1,STRA6,TGFBR2,TNFRSF12A,TNN	775 (18)
SP4	transcription regulator	0.00171	GRIN1,HSPA5,IGF1R,IL1RN,IL23A,IL32,MAT2A,PRKCD,RELA,STAT3,TNFSF10,VEGFA
TXN	enzyme	0.00171	APOA1,BCL6,CTNNB1,FOS,HIF1A,HMOX1,ICAM1,LEF1,MAPK14,RELA,SELL,VEGFA	762 (15)
PMID 35110406 compound 9	chemical reagent	0.00171	CENPF,HIP1R,NECAP2,NUMB,PPP4C,SLC25A4
CYP51A1	enzyme	0.00171	DHCR24,EBP,HMGCR,RARA,SQLE,TM7SF2
ebselen	chemical drug	0.00171	DUSP1,HIF1A,HMOX1,ICAM1,TLR4,VEGFA	583 (16)
isopentenyl diphosphate	chemical - endogenous mammalian	0.00171	CCL4,CCR2,FCGR3A/FCGR3B,IL2RA,VDR,XCL1	612 (16)
peoniflorin	chemical drug	0.00175	ATP5F1A,ENO1,GLO1,HMOX1,PPIF,SNAP25,TUBB
PANX1	transporter	0.00175	CCL5,CTNNB1,HMOX1,IL23A,LEF1,NCOA4,P2RX7	652 (14)
mir-486	microRNA	0.00175	ADARB1,ARID4B,DCBLD2,PIK3AP1,TWF1,UBASH3B,WDFY3
STAT5B	transcription regulator	0.00179	A1BG,ADGRG1,AKR1C1/AKR1C2,AKR1C3,ASAP1,BAIAP2,BCL6,BMF,CASP2,CASP4,CASP8,CBR1,CD248,CFLAR,DGAT2,DIP2B,DUSP1,EIF4A2,FOS,FOSL2,GABARAPL1,GADD45B,GIMAP6,IL2RA,IRF1,IRF8,KLF9,MCL1,MDM2,ME1,NIBAN2,NRP2,NUCB2,PAX5,RELA,RO60,SCARA5,SCD,SHISA5,SOCS1,ST8SIA4,STAT5A,STAT5B,THADA,TNFRSF1A,TNNT1,TPM3,TRAF1,TRAF2,VNN1,VWF,WARS1	674 (16)
fluvoxamine	chemical drug	0.00179	ACTB,CD37,CXCR1,DEFA1 (includes others),FOS,GNAI2,GNAQ,HTR7,TNFRSF10C
SELPLG	other	0.0018	CCL4,CLK1,FOS,HCK,IL4R,ITGAM,LAG3,PLAUR,PRKCD,RELA,SERPINB9	749 (18)
GBX2	transcription regulator	0.0018	ACSL1,BABAM2,EGR2,ELMO1,MAFB,NFE2L2,NOTCH2,OTUD7B,PAX2,RTN1,TNFRSF21
CISH	other	0.00181	CCL4,CD14,CSF3R,EOMES,HCAR2,HMOX1,IL2RA,MMP8,NCAM1,PECAM1,PLAUR,POMC,PRDM1,PRF1,RGL2,SQSTM1	570 (16)
LDB1	transcription regulator	0.00181	ABL2,ACTB,BMP7,CASP1,CASP4,CCR2,CD34,CD93,CER1,COMT,CPEB1,DAB2IP,DDX3X,EPHB4,FLOT2,IL2RA,ITM2C,JARID2,LEF1,LEFTY1,LSP1,LYN,MAP3K5,NOD2,OXCT1,PCBP3,PIM2,PISD,RAPGEF2,RERE,RPS6KA2,SLC16A1,SLC7A8,SQSTM1,STAT3,STAT5A,STX7,TCF12,THEMIS2,TNFRSF1B,TRAF1,VDR,ZFHX3
medroxyprogesterone acetate	chemical drug	0.00182	AP1S1,ARNT2,ASAH1,BTG2,CCDC17,CCL4,CCL5,CDC25C,CENPF,COL5A2,CSF3R,ERBB2,EZR,FGFR1,GNS,HDAC2,HIF1A,HPSE,ICAM1,IFNGR1,IL13,IL19,IL2RA,IL4R,IL6R,IQGAP2,LAMP2,LEF1,LEFTY2,LIPA,MCM4,MDM2,PAK1,PKMYT1,POMC,PPL,PPM1D,PPP1CB,PPT1,PXN,RALA,RALGDS,RASSF5,RPN1,RRM2B,SAMHD1,SAT1,SCD,SCRIB,SGK1,SLC11A2,SOCS1,SP1,SP3,SPRED2,SSH1,STAT1,STAT3,STAT5A,STAT5B,TBL1X,THBS1,VEGFA,WDR38,WNT4,ZBTB16	966 (25)
deferasirox	chemical drug	0.00184	ADGRG1,CSTF2T,F13A1,FAM20C,FOS,ITGAM,LRRC25,ME1,SLC2A14,TNFSF10
GNB2	enzyme	0.00184	CCL4,DUSP1,FOSB,FOSL2,JAG2,MAFB,PDE4B,PRDM1,PTGER4,TSC22D3
SELP	transmembrane receptor	0.00184	CCL4,CLK1,GPT,HCK,IL4R,MKI67,PLAUR,PRKCD,RELA,SERPINB9	892 (21)
tetrachlorodibenzodioxin	chemical toxicant	0.00187	ABCB6,ABCC2,ABHD5,ACTN1,ADM,ALOX5,APAF1,AQP3,ARL6IP1,ARNT2,CASP1,CBR1,CCL5,CDK4,COL13A1,COMT,CRLF3,DSC2,EPS15L1,ERBB2,ETS2,FMR1,FOS,FSHB,GADD45B,GRIN1,HDAC1,HDAC5,HMOX1,HRAS,HSPA8,IGHM,IL10RA,IL2RA,IRF1,KCNE3,KIF1B,KMT2C,KRT7,MAFB,MTMR7,NFE2L2,NMT2,NPTX1,NR1H2,NR3C1,PAX5,PCGF1,PDE4B,PLAUR,PRDM1,PRKAR2B,RELA,RNGTT,SAT1,SDC1,SH3BGRL2,SLCO3A1,SMTN,SPOCK2,STEAP4,TGFBR2,THBS1,TIMELESS,TNNT1,TSC22D3,UG…	839 (17)
FUS	transcription regulator	0.00188	CNOT1,CSMD1,EIF4G2,GINS4,HIF1A,HSPA5,HSPA9,ICAM1,MCM4,RPS26,RPS3,SLC44A2,TIMELESS
GLI1	transcription regulator	0.00191	ABCG1,ADGRE2,AKR1C1/AKR1C2,AKR1C3,ALOX5,ANO1,ARPC5,B3GALNT1,BCL6,C2orf68,CA12,CEACAM6,CMPK2,CST6,DBP,EZR,FHL1,FOS,GADD45B,GSTA4,HNRNPU,HOXC6,HPSE,HSD17B6,HUS1,IDS,IGF1R,IGFL2,IL2RA,INSIG1,IQGAP2,IRF2BPL,ITGB4,JAG2,KLF9,KLK3,LZTS1,MAN1C1,MCM4,MKI67,MT1X,MYADM,NANOG,NFAT5,NUDT4,PAX2,PGM2L1,PITPNM3,PLAUR,PNISR,POMC,PPIF,PVR,RABL6,RNASEL,RPS6KA1,RPS6KA3,SAT1,SCD,SERPINA1,SH2B3,SOCS1,SOX4,STX3,TGFBR3,…	630 (10)
LMO2	transcription regulator	0.00194	ABL2,ACTB,ADGRG1,BMP7,CASP1,CASP4,CCR2,CD34,CD93,COMT,CPEB1,DAB2IP,DDX3X,EPHB4,FLOT2,IL2RA,ITM2C,JARID2,LEF1,LEFTY1,LSP1,LYN,MAP3K5,NOD2,OXCT1,PCBP3,PIM2,PISD,RAPGEF2,RERE,RPS6KA2,SLC16A1,SLC7A8,SQSTM1,STAT3,STAT5A,STX7,TCF12,THEMIS2,TNFRSF1B,TRAF1,VDR,ZFHX3
INS	other	0.00194	ADAM10,ADM,ANO1,APOA1,AQP3,AQP9,ATG12,ATP5F1A,DUSP1,EGR2,EIF4E,FOS,FOSB,FOSL2,GABARAPL1,HIF1A,HMGCR,HNRNPK,HSPA5,ICAM1,IGF1R,NFE2L2,PPM1B,SCD,SDHC,SSTR5,TRIB3,VEGFA	617 (19)
EIF4E	translation regulator	0.00196	ARL11,BAK1,CAPZB,CDK4,CLEC7A,DEDD,DEDD2,HIF1A,HLA-G,HMOX1,HRAS,IFIT2,IL12RB1,INSIG1,LAG3,LAT2,MCL1,MDM2,P2RY12,PA2G4,PHF5A,PLAUR,POMC,POP7,PRDX5,RB1,RHOG,RRM1,SELPLG,SLC11A1,SLC2A5,SVIL,TAPBP,UBE4A	634 (12)
MAPK8	kinase	0.00198	ABCA1,ADARB1,APOA1,APOD,BRF1,BTRC,CCL5,DUSP1,EOMES,FGF21,FOS,FOSL2,HIPK3,HMGCR,HMOX1,IL13,IL2RA,MAP3K9,MVP,PLAUR,PPARD,RARA,RBP1,RELA,SH2D2A,TACR1,TSC22D3,VDR,WNT4,WNT6	732 (16)
ionomycin	chemical reagent	0.00198	CCR6,DGKA,DUSP1,EIF4E,ETS2,FOS,FOSB,GRK3,HIF1A,HPSE,HSPA5,HTR7,ICAM1,IL13,IL21,IL2RA,JARID2,NFAT5,NFATC1,PAX5,PRF1,PTAFR,RELA,SGK1,SLC3A2,STAT3,STAT5B,STC1,TLE4,TNFSF10,XCL1,ZBTB16	602 (16)
carbon monoxide	chemical - endogenous mammalian	0.002	CCL4,CD14,CFLAR,GPT,HIF1A,HMGB1,HMOX1,ICAM1,IRF8,MAPK14,NCF1,PLAUR,TLR4,VEGFA	654 (17)
D-glucose	chemical - endogenous mammalian	0.00202	ABCA1,ABCG1,ACSL1,ACTB,ACTN1,ADARB1,ANO1,APP,AQP7,ARNTL,ATF6,ATG12,ATP2B3,BCL2L12,CALD1,CANX,CAPZA1,CASP1,CCL20,CDK4,CFLAR,CPD,CTNNB1,DUSP1,EIF5A,ENO1,FGF21,FOS,GABARAP,GABARAPL1,GLP1R,H6PD,HDAC1,HDAC2,HIF1A,HMGB1,HMGCR,HMOX1,HNRNPK,HP,HSPA5,ICAM1,IGF1R,LCP1,LRP1,MAFB,MCL1,MID1IP1,NCF1,NEXN,NFE2L2,NR3C1,PAX2,PAX3,PDIA6,PDPK1,PGAM1,PGM2,PIM2,PKM,PLAUR,PNPLA3,PPARD,PRKCD,PTGIS,RELA,RETN,RTN3,SCD,SG…	781 (20)
PI3K (family)	group	0.00205	ABCA1,ABCG1,ADM,AKR1C1/AKR1C2,ATG12,CFLAR,FOS,HIF1A,HMOX1,HSPA5,MCL1,NFE2L2,PKM,PXN,RIPK3,SLC4A7,SOX4,THBS1,TNFSF10,VEGFA,WTAP	721 (18)
CpG ODN 2006	chemical reagent	0.00205	CCL5,DDX58,DNAAF1,ICAM1,IFIT2,IFNA14,IL23A,IL2RA,IRF9,MAFB,MX2,MYD88,RELA,SELL,SP100,STAT1,TLR4,TNFSF10,TRAF1,TRAF2,TRIM5	443 (12)
mir-17	microRNA	0.00207	ABCA1,APP,ARID4B,FNDC3A,JAK1,LEF1,MAP3K5,MAPK9,MDM2,NCOA3,RB1,RBL2,STAT3,TGFBR1,THBS1,TNKS2,TRAF2	735 (17)
TBX21	transcription regulator	0.00208	CCL4,EOMES,FAM89B,IL12RB1,IL13,IL21,IL6R,KLRD1,LAG3,NKG7,PRDM1,PRF1,PTGER4,SELL,SELPLG,TGFBR2	705 (19)
sirolimus	chemical drug	0.00213	ACTB,ADM,APP,APPL1,AQP3,ATP6V1A,ATP6V1B2,C5AR1,CALD1,CCL20,CDA,CDC25A,CDK4,CFLAR,CHRNE,CREG1,DOT1L,EGR2,EIF2S1,EIF4A1,EIF5,ENO1,ERBB2,FOS,GALC,GRIN2B,H4C1,HDAC5,HIF1A,HMGB1,HMOX1,HNRNPU,HSPA5,ICAM1,IGF1R,IL16,IL2RA,IL4R,IRF9,LCN2,LILRB1,MAP1LC3B,MCL1,MDM2,MED13,MKI67,NANOG,NCAM1,NR3C1,NUDT1,PARP14,PDPK1,PKM,PLAUR,PPARD,PRDX5,PRKAR1A,PRNP,PTP4A1,RELA,RHOA,RPL3,RPS24,RPS26,RPS3,RPS5,SCD,SELL,SLC3A2…	869 (21)
ZC3H12A	enzyme	0.00214	AFMID,APPL1,BMF,CABLES1,CEBPD,CLCF1,CMIP,CSNK1A1,DUSP1,ELOVL5,FAM111A,FCRL1,FOS,FPGS,GNAQ,GRM6,ICAM1,IL10RA,IL21R,IL4R,IRF8,NCF1,PECAM1,RARA,SIGLEC10,TAGAP,TBL1X,TMEM123,TNFRSF1B	667 (17)
cardiotoxin	chemical - other	0.00216	ADAM10,APOC2,ATP6V1A,C5AR1,CASP1,CCL4,CCL5,CCR2,COL6A2,CSF3R,CXCR2,EFNA2,EZR,FGF21,FGFR1,HP,HSPA5,IL10RA,IL10RB,IL13,IL13RA1,IL16,IL1RN,IL4R,IL6R,ITGAM,LCN2,MMP8,PAX3,PGAM1,STAT3,THBS1,TNFRSF1B,TNNT1,TSC22D1,TSHZ3,TXNRD1,VEGFA
KMUP-1	chemical reagent	0.00217	ABCA1,APOA1,HMGCR,RHOA,ROCK2
tyrphostin AG 1296	chemical drug	0.00217	CD14,CEACAM6,FCAR,ICAM1,ITGAM	584 (14)
desmosterol	chemical - endogenous mammalian	0.00217	ABCA1,ABCG1,CXCR1,DHCR24,HMGCR
ELANE	peptidase	0.0022	C5AR1,CD14,CEBPD,CSF3R,F2RL1,FOS,GFI1,HMOX1,HSPA5,SERPINA1,TLR4	678 (14)
sorafenib	chemical drug	0.0022	BTRC,CCL5,CDK4,CFLAR,HIF1A,HSPA5,IFIT2,IL2RA,MCL1,SCD,SOCS1	698 (21)
CD5	transmembrane receptor	0.00223	CCL4,ICAM1,IL10RB,IL13,IL13RA1,IL2RA,MAPK9,MVK,PIM2,RARA,STAT1,STAT3,TLR8	560 (11)
miR-291a-3p (and other miRNAs w/seed AAGUGCU)	mature microRNA	0.00224	APP,BAZ1A,CASP1,CD46,CENPF,FAM13B,KLHL12,LATS2,LEFTY1,LEFTY2,LMNB1,MBNL2,NIN,PHC2,PRKACB,RELA,STX11,TGFBR2,VEGFA
PDE6B	enzyme	0.00224	FOS,HMOX1,NFE2L2,RIPK3	435 (7)
terbinafine	chemical drug	0.00224	HSPA5,KLK3,PPM1D,SQLE
GFI1	transcription regulator	0.00225	BAK1,CASP1,CASP8,CFLAR,EGR2,ETS2,FOSL2,GFI1,ICAM1,IKBKB,IL6R,IRF1,JAK3,MAFB,MAP3K5,RAF1,RB1,RELA,RIPK1,SERPINA1,SGK1,SLFN13,STAT1,TNFRSF1A,TRAF2,VDR	617 (16)
benzo(a)pyrene	chemical toxicant	0.00227	ABCB6,ABCC2,AGTPBP1,APOA1,CELF2,COMT,CYB5A,FOS,GNAI2,GNAQ,HDAC2,HMOX1,HP,HRAS,LCP1,LIMK2,MAP2K4,MAP3K2,MDM2,ME1,MXD3,PDLIM1,PPIF,PRKCG,PRKD1,RHOC,SEMA5A,SERPINA1,SQSTM1,TACR1,THBS1,TNFAIP2,TSPAN31,TXNRD1,VEGFA	754 (22)
DDIT3	transcription regulator	0.00227	BAK1,BHLHE22,CA6,CASP4,CEBPD,CFLAR,H6PD,HDAC1,HMOX1,HSPA5,ITGAM,LCN2,MCL1,NFE2L2,SERPINA1,SRSF1,SRSF6,STAT3,STAT5A,TRIB3,TSC22D3,WARS1,ZNF827	668 (17)
N-(3-(aminomethyl)benzyl)acetamidine	chemical reagent	0.00229	BAK1,CASP1,CASP4,CFLAR,HMOX1,HUS1,MDM2,RIPK1,TNFRSF1B,TRAF1	643 (14)
GRN	growth factor	0.00229	APP,CCL4,CCR2,CD14,CD300LF,CD74,CLEC7A,CTNNB1,ENTPD4,GBA,HIF1A,ICAM1,INPP5D,IRF8,LIPA,P2RY12,PICALM,SOAT1,SQSTM1,TGFBR1,VEGFA	711 (17)
bisindolylmaleimide I	chemical drug	0.00229	APOA1,AQP3,CDC25C,CLCF1,CTNNB1,FOS,FSHB,HMOX1,HSPA5,ICAM1,IL23A,KCNJ11,KLK3,MAPK1,MAT2A,PITPNB,PRKCD,TNFSF10,TRAF1,TSG101,VEGFA	766 (18)
E. coli serotype 0127B8 lipopolysaccharide	chemical - endogenous non-mammalian	0.00235	AQP9,CASP8,CCL5,CCNO,CD14,CHST11,DOK1,EGR2,F2RL1,FPR2,GNAI2,GPR12,GPR85,HCAR2,HMOX1,HSPA5,IL23A,IRF1,LCN2,MEFV,MYD88,PRDX5,SEMA7A,STAT1,STAT3,TGFBR1,TGFBR2,TGFBR3,TLR4,VEGFA	659 (17)
prexasertib	chemical drug	0.00239	ADM,BCL6,BTG2,CPEB4,DUSP1,FOS,GADD45B,HMOX1,ICAM1,IFIT2,LRP1,SGK1,TRAF1,TRIM69,VNN1	666 (11)
CpG ODN 2395	chemical reagent	0.00241	BCL6,CCL4,CD14,FLI1,HMOX1,IL23A,IL4R	568 (16)
ONECUT1	transcription regulator	0.00243	A1BG,AASS,ABCC2,ABL2,ACVR1,AKAP13,ARL1,CASP2,CDC25A,CEBPD,COPS7A,EED,EGR2,EHF,EIF4A1,GSTA4,H4C1,HBP1,HLA-G,HMGCR,HSD17B4,LUC7L3,MFSD1,NBR1,OAZ2,OGFR,ORC1,PPARD,RBM23,RBM48,RPS6KA5,SAMHD1,SCD,SERPINA1,TMBIM6,TMEM126B,TNFSF10,TRPC4AP,TSG101,TUBGCP3,UGT1A1,ZBTB45
SOD1	enzyme	0.00243	ACTB,ADCY2,APP,ASL,C5AR1,C5AR2,CASP1,CASP4,CCNT1,CD14,CDK4,CFLAR,COMT,CTNNB1,CYP2F1,DDX58,ETS2,EZR,FGF19,FGFR1,FOS,FOSL2,GRIN1,HLA-E,HMOX1,HPCAL1,HSPA8,ICAM1,MCL1,MYOM1,NFE2L2,P2RX4,P2RX7,PSMB5,SH3BGRL3,SLC11A2,SLFN13,SLFN5,SQSTM1,TGFBR2,VAPB,VPS35	708 (15)
SNCA	enzyme	0.00248	ADGRE5,ADRA1A,ANKRD28,ARL8B,ASIC2,BAIAP2,BHLHE22,CA12,CAMKV,CD22,CD74,CLEC7A,CTNNB1,DNM1L,DOC2B,DUSP1,EZR,FAM20C,FAM81A,GLO1,GRIN2B,HOMER2,HPCAL4,HSPA5,ICAM5,IDS,IL13RA1,IL2RA,IRF1,JPH2,KCNJ11,KIF1A,KIF1B,KIF3A,LAMP2,MAPRE2,MDM2,MINDY1,MMP8,NCF1,NPTX1,NRP2,PDIA5,PLAUR,PRF1,PRKCD,PRKCG,RGMA,SPOCK2,SYNJ2,TACR1,TLR4,TMBIM1,TMEM255A,TRIB3,TSC22D3,UGT1A1	615 (17)
methotrexate	chemical drug	0.0025	ABCA1,ABCD3,ACTB,AGPAT3,AMD1,BTG2,CASP4,CCL4,CCL5,CCNG1,CD28,CXCR2,DGAT2,DUSP1,DUSP14,ENO3,FA2H,FPR2,HADHA,HMOX1,HSD17B4,ICAM1,IL4R,LRP1,MAPK14,MASP2,MDM2,NR3C1,ORM1,PCYT1A,PNPLA4,PPARD,SCD,SELL,SLC31A2,STAT5B,THBS1,WWOX	827 (21)
DPH5	enzyme	0.00251	CREB1,IRF1,RELA,SP1,STAT1,STAT3
spermidine	chemical - endogenous mammalian	0.00251	AMD1,FOS,HMOX1,HSPA5,ITGAM,SAT1	777 (20)
mannose	chemical - endogenous mammalian	0.00251	FOS,HSPA5,ICAM1,MCL1,NR3C1,THBS1	760 (21)
4-hydroxytamoxifen	chemical drug	0.00255	AQP3,CEBPD,DUSP1,EIF5A,EPHA1,FGFR1,FOS,FOSB,FOSL2,IGF1R,ITPRIP,KLK3,KRT13,MAPK14,MKI67,MT1X,NCOA1,NCOA3,PTGER4,RARA,RB1,RHOBTB2,RPS6KA4,SERPINB9,SGK1,SLC25A4,SLC39A8,TFF2,UNC119,VDR	804 (21)
TLR3	transmembrane receptor	0.00256	ABCA1,BAK1,CCL20,CCL4,CCL5,CFLAR,CMPK2,DDX58,DUSP1,FMR1,FOS,GADD45B,HMOX1,HNRNPU,ICAM1,IFIT2,IFNA14,IL13,IL19,IL1RN,IL23A,IRF1,LCN2,LIPA,LMNB1,MAP3K7,MX2,MYD88,PECAM1,PIK3R3,RIPK1,SERPINB9,SOCS1,STAT1,TLR4,TNFRSF1A,TNFRSF1B,TNFSF10,TRIM38,ZC3HAV1	587 (16)
SYK	kinase	0.00256	CCL4,CCL5,CREB1,ICAM1,IL21,IL23A,IRF1,ITGAM,ITGB4,LY9,PRKAR2B,RCSD1,RELA,ROCK1,TAGAP,TIMELESS,TNFSF10,TRIB2,TSC22D1,TSC22D3,VEGFA	495 (16)
SIRT1	transcription regulator	0.00261	ABCA1,ABCC2,ABCG1,ACTB,ADAR,ANO1,ARNT2,BTRC,C6orf89,CA12,CCL5,CD74,CFLAR,CMIP,CMPK2,CREB1,CTNNB1,DBP,DDX58,FGF21,FGFR1,GABARAPL1,HCK,HIF1A,HMGCR,HMOX1,HSPA5,ICAM1,IGF1R,IGHM,IL13,KDM2B,KIF1A,LAMA4,LEF1,MAT2A,MCL1,MGAT1,MGAT2,MVK,MYL6B,NANOG,NCF1,NEDD4L,NF1,NFE2L2,NKG7,PARP14,PDCD6IP,PLAGL2,PNPLA3,PRMT3,RELA,ROCK1,SDCBP,STAT1,STAT3,TMPRSS4,TRAF2,TSC2,TSG101	697 (19)
Hbb-b1	transporter	0.00262	CCR2,CD74,CLEC7A,CMTM3,CXCR2,HIF1A,ICAM1,IL10RA,IL16,ITGAM,MASP2,NDUFA13,NDUFA3,NDUFB11,NDUFB8,PECAM1,UQCRC1,VHL	358 (7)
ELL2	transcription regulator	0.00263	CNST,ERGIC1,FNDC3A,IGHM,ITM2C,MDM2,PLPP5,PRDM1,SDC1,SEL1L,SRPRA,TMEM154,UBE2J1
methyl methanesulfonate	chemical toxicant	0.00263	BTG2,CCNG1,GADD45B,HSPA5,LCN2,MCL1,MDM2,NFYA,NUCB2,PLXNB2,PPM1D,TNFRSF10C,TRIM22	768 (19)
EP300	transcription regulator	0.00266	ACOXL,ATF6,BANK1,BCL6,BMF,BRF1,CA12,CDC25A,CFLAR,COMT,DDX3Y,DUSP1,EGR2,ERBB2,FOS,FOSL2,FRMD4B,GFI1,H6PD,HLA-G,HMGCR,HMOX1,IGF1R,IL10RA,IL12RB1,IL17RC,IL17RE,IL2RA,KIF1B,KLK3,LEFTY1,LEFTY2,MDM2,MGMT,MKI67,MME,MSH5,MYO1F,NANOG,NR3C1,PCYT1A,PDLIM4,PKM,PRKCD,PSEN1,RB1,RBP1,RCSD1,RETN,RHOA,RNASEL,RPS6KA1,SDC1,SH3GL3,SLAMF6,SMAD6,TGFBR1,TGFBR2,TMPRSS4,TRAF1,TSPAN31,VEGFA,XIST	792 (20)
TICAM1	other	0.00267	ACSL1,CASP4,CCL4,CCL5,CEBPD,CFLAR,CMPK2,DDX58,DUSP1,ETS2,FPR2,ICAM1,IFIT2,IL23A,IRF1,MEFV,MKI67,PDE4B,PELI1,SAMHD1,SOCS1,TNFSF10,TOR1AIP2,TSC22D1,ZC3HAV1	599 (15)
ATG5	other	0.00269	APP,BCL2L12,BMF,CCL5,EIF5A,GABARAP,HSPA5,ICAM1,NFE2L2,PECAM1,PIM2,PRKCD,PSEN1,RELA,SQSTM1,TNFSF12,TPX2	749 (18)
minocycline	chemical drug	0.00274	ALOX5,CASP1,CASP8,CCR2,CDK4,FOS,ICAM1,IL13,IL6R,ITGAM,RGMA,SLC16A1,SLC3A2,TLR4,TNFRSF1A,TNFRSF1B	699 (15)
CDK4/6	group	0.00276	CALU,EIF5,ENO1,ERBIN,G3BP1,ITIH2,MYO7A,NCOA3,NIBAN2,PCYT1A,PDLIM4,PKP4,TUBB,TUBB1,VPS13D
CDKN2A	transcription regulator	0.00279	AMD1,APAF1,APPL2,BMI1,BTG2,CCL4,CCL5,CCNG1,CCR6,CDC25A,CDC25C,CEBPD,CXCR2,DCTN4,DEK,DUSP1,EED,EGR2,FAM111A,FGFR1,FOS,GABARAP,GTF3C1,HOXC4,IGF1R,IL6R,KLK3,LEF1,MCL1,MCM4,MDM2,MKI67,NANOG,NR3C1,PAX5,PHGDH,POLD3,POLK,RB1,RRM1,RRM2B,SUZ12,TFDP1,TGFBR3,TLR4,TNFRSF1A,TNFRSF1B,TSG101,VEGFA,ZBTB16,ZNF655	774 (18)
GNB1	enzyme	0.00282	CCL4,DUSP1,FOSB,FOSL2,JAG2,MAFB,PDE4B,PRDM1,PTGER4,TSC22D3	371 (11)
PARP1	enzyme	0.00287	ABCA1,CASP4,CCL4,CCL5,CCR2,CCR6,CXCR2,ECE1,ERBB2,FOS,HMOX1,ICAM1,IL2RA,MDM2,NFAT5,RB1,RELA,SLC38A2,SOCS1,SP1,STAT1,TLR4,TMOD3,XCL1	618 (13)
pidnarulex	chemical drug	0.00288	BTG2,CPEB4,DGKA,MAP1LC3B,MDM2,PPM1D,RRM2B,TNFRSF10C,TRIM22
sodium tungstate	chemical drug	0.00288	ACTB,APOA1,ATP6V1B2,ENO1,ENO3,GNB2,HSPA8,SNAP25,TUBB1	321 (7)
metformin	chemical drug	0.00293	ABCA1,ABCG1,APPL1,AQP7,ARRDC3,ATF6,ATF7IP,BIRC7,DICER1,ENO3,EOMES,ERBB2,FGF21,FOS,GADD45B,GLO1,GLP1R,HIF1A,HMGB1,HMOX1,HSPA5,IGF1R,IL13RA1,IL1RN,IL22RA1,INSIG1,ITGB4,NFE2L2,PARP14,PAX3,PDPK1,PEA15,PIM2,PKM,RETN,SP1,SP3,SPRED2,VEGFA,VWF	679 (18)
NPC1	transporter	0.00293	ABCA1,ABCG1,ARNTL,ATP6V0D1,ATP6V1A,ATP6V1B2,CAMP,CCR2,CD22,CD74,HMGCR,LAMP2,LIPA,MMP8,MVK,P2RY12,PNPLA3,RAB7A,SCD,SQSTM1,STAT1,STAT3,TGFBR1,TLR4,VTI1B	541 (15)
ZFP36	transcription regulator	0.00295	CAMP,FGF21,FOS,HIF1A,ICAM1,IL23A,IRF1,LATS2,LCN2,MEFV,MXD1,NHSL2,PLAUR,PNRC1,PRDM1,SOCS1,TLR4,TRAF1	607 (15)
cytokine	group	0.00298	ALOX5,APP,BMF,C5AR1,CCL5,CCR6,CD93,DICER1,DUSP1,FOS,HIF1A,HMOX1,ICAM1,IL2RA,IRF1,MADCAM1,NCR1,PLAUR,RETN,SGK1,SOCS1,STAT3,STAT5A,TLR4,TNFRSF1B,VWF	495 (14)
GNA12	enzyme	0.00313	ARHGEF7,ARPC5,BAIAP2,EZR,FOS,IQGAP1,JAK1,PAK2,PIK3CB,PSMB5,PXN,RHOA,SOS2,TXNRD1,VAV3,VEGFA	698 (11)
SMARCA4	transcription regulator	0.00314	ABCA1,ABHD2,ADAM15,ADGRG1,ANO1,AP1S2,APOA1,ATP2A1,BAK1,BIRC7,BTG4,CASP1,CCR2,CCR6,CD74,CDC25A,CEACAM6,CFP,CLCF1,CLK1,COTL1,CRYBG1,CTNNB1,CUL4B,EHF,ENO3,EPHA1,ESPNL,ETS2,FCGR2A,FCHSD2,FOS,FOSL2,GADD45B,GBP1,GCHFR,GPR68,GSG1,HCLS1,HCP5,HLA-E,HMGA2,ICAM1,IL13,IL23A,IRF1,KDM6B,KLK3,LEF1,MAPK1,MCTP2,MELTF,MXD1,MYL5,NANOG,NRP2,OXCT1,PDE4B,PGM2L1,PHEX,PLAUR,PLPP3,PTP4A1,PTPN7,RBP1,RETN,ROCK1,SEL1L3,SEMA…	786 (20)
ADAM10	peptidase	0.00316	ADAM10,AGTPBP1,APP,ATRX,CALCRL,CCL4,CCR2,CD74,ENO1,FKBP15,FKBP1A,FOS,GNAQ,GOLGA3,GRIN2B,GZMH,MYO7A,PEA15,PRNP,QKI,ROCK1,RPN1,VNN1,XCL1	627 (14)
NDRG1	kinase	0.00317	APOC2,CASP4,CDK4,CTNNB1,EGR2,ERBB2,FOS,ITGB4,KLK3,MAP1LC3B,MDM2,RAF1,RELA,STAT3,VEGFA	790 (21)
D-2-amino-5-phosphonovaleric acid	chemical reagent	0.00317	APP,GRIN2B,KIF17	290 (6)
aluminum hydroxide	chemical drug	0.00317	ABCC2,CD34,ICAM1	256 (7)
CYP11B2	enzyme	0.00317	IGF1R,KCNMA1,VEGFA
TGIF2LX	transcription regulator	0.00317	CCL20,IFNA14,XCL1
4-(4-(3-(4-trifluoromethoxy-phenyl)ureido)cyclohexyloxy)benzoic acid	chemical reagent	0.00317	ATG12,MAP1LC3B,SQSTM1
belumosudil	chemical drug	0.00317	BCL6,PRDM1,STAT3	449 (13)
nizatidine	chemical drug	0.00317	CREB1,CREB5,PRKACB
methylpiperidinyl-3b-hydroxycholenamide	chemical reagent	0.00317	ABCA1,DHCR24,HMGCR
sertindole	chemical drug	0.00317	ACTB,APP,MAPK1
E2F1	transcription regulator	0.00318	APAF1,ARHGAP4,ARID1A,ATG12,BAK1,BMI1,CALD1,CASP8,CBX5,CCNO,CDC25A,CDK4,CFLAR,CTNNB1,CYB5A,DDX11,DUSP1,EED,EGR2,FGFR1,FHIT,FHL1,FOS,GABARAP,H2AC6,HADHA,HMGB1,HNRNPK,HSPA8,ICAM1,INMT,JAG2,KCNJ11,MAP3K5,MAPK14,MCL1,MCM4,MDM2,MTBP,NANOG,NCOA3,NSUN2,OAZ2,ORC1,PA2G4,PRPS2,QKI,RB1,RFC5,RHOBTB2,RRM1,SINHCAF,SLC16A1,SLC3A2,SNRPC,SOAT2,SP1,SRPRA,SRSF1,TAPBP,THBS1,TRAF2,TXNRD1,UGDH,UMPS,UQCR11,UVRAG,VEGFA,W…	761 (21)
SENP3	peptidase	0.00321	CCL4,CD8B,IFIT2,IL2RA,MYD88,RBCK1,SAMHD1,STAT1,TNFSF10,WARS1,XAF1	420 (7)
4-methylnitrosoamino-1-(3-pyridinyl)-1-butanone	chemical toxicant	0.00321	ALOX5,APOA1,CTNNB1,FOS,HP,IL10RA,LCP1,NFE2L2,RELA,SERPINA1,TSC2	710 (20)
Notch	group	0.00322	ADAM15,ADM,CD300LF,CSF3R,DUSP1,FCGR2A,GADD45B,HPSE,IL13RA1,MCL1,NCF1,NFAM1,NFATC1,NHSL2,PIK3AP1,RALB,RELA,SAMHD1,SMAD6,SMURF1,ST8SIA4,TAS1R1,TLX3,TNFRSF1A,VEGFA	554 (16)
MTM1	phosphatase	0.00325	GABARAPL1,GTF2H1,IGF1R,MAP1LC3B,NEDD4L,STAT3,ZFAND5	545 (13)
JQ1	chemical reagent	0.00328	AMPD3,BMF,BMI1,CDK4,CFLAR,DHCR24,FOS,H2AC6,HSPA5,IL2RA,MAP1LC3B,MCL1,MKI67,NMNAT1,PRDM1,RABL3,RELA,SQSTM1,STAT3,STRA6,TICAM2,TLR4,TNFSF10,TOGARAM2,TRAF1,TRAF2,TUBB	802 (20)
TFEB	transcription regulator	0.00333	ASAH1,ATP6V1A,ATP6V1B2,BLOC1S3,CCL5,CTNS,GABARAP,GALNS,GBA,GLMP,GNS,HIF1A,PSAP,RAB7A,SQSTM1,UVRAG,VEGFA,VPS35
okadaic acid	chemical toxicant	0.00333	APOA1,APP,BCL6,CDK4,CYP46A1,ELF1,FAM89B,FOS,FOSB,FOSL2,GNAI2,IL1RN,IL21R,IL23A,MCL1,RASA1,RB1,SQSTM1	773 (21)
ELAVL1	other	0.00346	ABCA1,APOD,ATG12,CASP2,CTNNB1,DUSP1,ELAVL1,FCGR2A,FOS,GLP1R,HIF1A,HMOX1,HOMER2,IL13,IL13RA1,IRF1,IRF9,KHSRP,MAT2A,MPEG1,NDUFB8,NXF1,OSBPL2,PCGF2,PSAP,RFC5,SAT1,SLC25A11,SQSTM1,STAT1,STAT3,TLR4,TSC22D3,VAPB,VEGFA,WARS1	662 (15)
MAPT	other	0.00349	ABCG1,ACTB,ACTN1,APP,ARL11,ATP5F1A,ATP6V0D1,ATP6V1A,CAMK2G,CANX,CCL4,CD14,CD22,CD74,CLEC7A,CLTC,CXXC1,DLD,DLG1,DNM1L,DYNLL2,EIF4A2,ENO1,ERBB2,FCGR3A/FCGR3B,FKBP1A,FOS,GDI2,GLO1,GRIN1,GRIN2B,H2BC5,HIF1A,HLA-E,HMOX1,HSPA5,HSPA8,ICAM1,IL1RN,IL21R,ITGAM,LAG3,LCN2,LCP1,LRP1,LY9,MAPK1,MPEG1,MT-CO3,NDUFA13,PAK1,PARP14,PBXIP1,PEA15,PGAM1,PKM,PLXNB2,PRDX5,PRNP,PSEN1,ROCK2,SLC16A3,SLC37A2,SLFN13,SNAP25,SQS…	850 (20)
lenalidomide	chemical drug	0.00353	AGPS,APTX,C2orf68,CASP1,CEMIP2,CSNK1A1,CTNNB1,CTSG,DLD,ENO1,FAM76B,GINS4,GPR68,HSPA5,IRF8,KCNMA1,LEF1,LRP1,MAN1C1,NFATC1,PCBP2,PGM2,PPIF,PPP4R3B,PRF1,PVR,RRM1,SEC24A,SEL1L,SEMA5A,TCF4,TLR4,TNFRSF21,TREX2,TRIM4,WDFY3,WNT4,YWHAZ	613 (11)
N-Ac-Leu-Leu-norleucinal	chemical - protease inhibitor	0.00357	ABCA1,APP,ATF6,CCL4,CDC25A,CREB1,CTNNB1,EIF4E,GRIN1,ICAM1,KCNH2,LAMP2,PAK2,RB1,TGFBR2,USF1	886 (20)
SL 327	chemical - protease inhibitor	0.00357	CA12,DMKN,FOS,FOSB,LHX6,NEDD4L,PA2G4,ZNF280D
ESRRA	transcription regulator	0.00357	ACSL1,ANGPT4,ASAH1,CASP8,CCL20,CCR2,CRHR2,CYB5A,DEK,ENO1,ERBB2,FAM102A,HADHA,HMGCR,HMOX1,HSD17B4,IL32,KRT13,KRT40,KRTAP9-3,KRTAP9-8,LIPA,MSL1,NEUROD2,NRP2,ORMDL3,PGAP3,PKM,PLXND1,PPM1B,PRCP,PRKCD,RARA,THRA,TIE1,TNFAIP2,TNFRSF12A,TNFRSF1A,VAV3,VEGFA	793 (16)
glucocorticoid	chemical drug	0.00357	ALOX5,BMP6,CALD1,CCL5,CD74,CDK4,CEBPD,DBP,DUSP1,FNDC3A,GBP1,HMOX1,HRAS,ICAM1,IGHM,IL10RA,IL13,IL16,IL1RN,IL2RA,IL6R,INPP5D,IRF8,JAK3,KCNJ11,KLK3,LAG3,LAT2,NCF1,NOD2,NR3C1,ORM1,POMC,PRNP,RRM2B,SGK1,STC1,STX11,TACR1,TNFRSF1A,TSC22D3,VDR,VEGFA,ZBTB16	834 (19)
leukotriene C4	chemical - endogenous mammalian	0.00358	APP,CCL4,EGR2,FOS,ICAM1,IL13	604 (21)
15-epi-lipoxin A4	chemical - endogenous mammalian	0.00358	BPI,C5AR1,CAMP,FPR2,STAT1,TLR4	461 (9)
doxifluridine	chemical drug	0.00358	AQP3,CCNG1,MDM2,PPM1D,RPL3,RRM2B
leupeptin	chemical - protease inhibitor	0.00358	ABCA1,APP,GBA,HRAS,IGF1R,SDC1	363 (7)
OSCAR	other	0.00359	CCL20,CCR2,CEACAM8,ICAM1,IL1RN,ITGAM,MMP19,TLR8,TNFSF10	608 (15)
IL12B	cytokine	0.0036	CCL5,CEBPD,EOMES,ICAM1,IL12RB1,IL23A,INPP5D,IRF9,PIK3AP1,SELPLG,SOCS1,STAT1,STAT3	428 (14)
linoleic acid	chemical - endogenous mammalian	0.00363	ABCA1,APOA1,APP,BAK1,DUSP1,FSHB,HSPA5,ICAM1,NCF1,NEDD4L,PECAM1,PPARD,PSEN1,SCD,VEGFA	737 (19)
mitomycin C	chemical drug	0.00365	ATF6,BTG2,CDC25A,HSPA5,IRF2BPL,ITPRIPL2,MDM2,PARP2,PPM1D,SRSF5,SRSF6,TOP1,VEGFA,VMP1	517 (7)
Creb	group	0.0037	AASS,ABL2,ACY3,ADM,ALOX5,ARPC5,BAK1,BMP6,CAMP,CASP1,CBWD1,CD14,CEBPD,CFLAR,COMT,CXXC1,DUSP1,EDAR,EPHB4,FOS,FOSB,FSHB,GABBR1,GPR50,GPR85,GRK3,HLA-G,INTS7,ITGAM,KDM2B,MAT2A,MCL1,NCOA2,NDUFA3,NF1,NR3C1,ORM1,ORMDL3,P2RX3,PDE4B,PFKFB4,QKI,RIPK1,SOX4,SP1,TSEN34,USF1,VEGFA	663 (13)
MDM2	transcription regulator	0.00374	CASP2,CCNG1,CDC25A,CDK4,FCGRT,H2BC21,HBP1,HIF1A,IGF1R,IL1RN,LRMDA,MDM2,POLK,RELA,TFDP1,THBS1,TNFSF10,TSG101	677 (18)
EHF	transcription regulator	0.00374	ALOX5,CCL20,EHF,ERBB2,GPR68,HMOX1,IL13,IL1RN,KLK3,KLK8,LYN,NOTCH2,PLAUR,PPARD,STAT5B,TCF4,VEGFA,VNN1
TLR2	transmembrane receptor	0.00378	APP,CCL4,CCL5,CCR2,CEBPD,CR1L,DUSP1,FOS,FPR2,GPT,GRIN1,HMOX1,HNRNPU,ICAM1,IL13,IL1RN,IL23A,IL2RA,IRAK4,IRF1,MYD88,POMC,RELA,SCD,SOCS1,SQSTM1,TLR4,TNFSF10,TRIM38,VDR,VWF	554 (14)
C3AR1	G-protein coupled receptor	0.00384	CASP4,CCL4,CCL5,CD28,CD46,HSPA5,IL21,IL23A,MEFV,TGFBR1,TGFBR2	765 (20)
EDN1	cytokine	0.00402	ACTB,ATF6,CALCRL,CDC25A,CTNNB1,EZR,FOS,FOSB,HAND1,HIF1A,HSPA5,HSPA8,ICAM1,ITGAM,MYO9B,NCF1,PDIA6,PLAUR,POMC,PRKCD,PTGER4,PXN,RETN,SDC1,SELL,SOCS1,THBS1,TPM3,TPM4,TUBB1,VEGFA,VWF	864 (19)
FBXW7	enzyme	0.00405	APP,ATP5F1A,CEBPD,DDX11,DGAT2,GFI1,HMGB1,HMGCR,HSPA8,IVD,MCAT,MT-CO3,NR3C1,RELA,SQLE,TLR4
entinostat	chemical drug	0.00405	ASCL2,BAK1,CFLAR,DUSP1,ERBB2,G3BP1,HIF1A,ITGAM,MCL1,NFE2L2,OLFM4,RB1,TGFBR2,TNFSF10,VDR,VEGFA	754 (18)
Tpi(6)-Leu(13)-psi(CH2NH)-Leu(14)-bombesin (6-14)	chemical reagent	0.00414	CEACAM8,IL13,IL25,ITGAM
MUC3A	other	0.00414	CDK4,HIF1A,RELA,VEGFA	634 (13)
carnosol	chemical - endogenous non-mammalian	0.00414	CTNNB1,HMOX1,ICAM1,NFE2L2	528 (13)
aplidine	biologic drug	0.00414	DUSP1,FOS,FOSB,RELA	573 (18)
BTNL2	transmembrane receptor	0.00415	APPL2,CD74,DAPP1,GPD2,IFNGR1,IGHM,IL21,MXD1,NCOA7,RALGDS,SELL,TGFBR1,TNFRSF1B,TNFSF10,XDH	470 (10)
KIN001-043	chemical drug	0.00418	CTNNB1,IL23A,ITGAM,LEF1,LEFTY1,LEFTY2,NANOG,PECAM1,SP1,TFCP2L1	751 (15)
prostaglandin D2	chemical - endogenous mammalian	0.00419	CCL5,GFI1,HMOX1,IL13,ITGAM,MYADM,NFATC1,P2RX7,PLAUR,PRDM1,PRKCD,TNFRSF12A,VDR	733 (18)
adenosine	chemical - endogenous mammalian	0.00419	CCL5,CD28,FOS,HIF1A,HMOX1,HSPA5,ICAM1,IL2RA,NANOG,NR3C1,RELA,TLR4,VEGFA	665 (17)
CSF	group	0.00419	APOO,APP,CCL4,CD22,CXCR2,FCAR,IL10RA,IL1RN,LILRB1,MCL1,ORM1,SERPINB9,TRAF1
MMP12	peptidase	0.00421	ACTN1,APP,CAPZA1,CCL5,CORO1C,CXCR2,DNM1L,ICAM1,KIF5B,MAPRE1,PKM,PSAP,TPM3,TPM4	432 (12)
trovafloxacin	chemical drug	0.00421	ETS2,FOS,HMOX1,ICAM1,IRF1,MDM2,MYD88,NEDD4L,PDE4B,SLC11A2,STAT3,THBS1,UBE2I,VEGFA	600 (13)
N6AMT1	enzyme	0.00422	APP,ASCL2,CENPF,CKAP2,EHF,FAM189B,KCNE3,LCP1,LRIG1,MAN2A2,MDN1,MPP3,ORC1,PICALM,PRSS23,SLC44A2,SMARCD3,SNX10,SOAT1,SORD,TIMELESS,TNFSF10,VAV3,VDR,ZNF496
HMGXB4	other	0.0043	CFLAR,ICAM1,IQGAP1,MOB1A,PARP14,RNF19B,TNFAIP2
pifithrin alpha	chemical reagent	0.0043	CCNG1,HMOX1,MDM2,PSEN1,RELA,SQSTM1,XAF1	648 (15)
lipoarabinomannan	chemical - endogenous non-mammalian	0.0043	CAMP,CCL4,CD14,ICAM1,IRF1,STAT1,TLR4	729 (16)
2-deoxyglucose	chemical drug	0.0044	APP,BMF,CASP8,CCL5,CFLAR,CTNNB1,EOMES,FOS,HIF1A,HSPA5,IRF8,KLRD1,MAPK14,MCL1,NCAM1,POMC,PRF1	732 (18)
ERK	group	0.00443	ABCA1,ACTN1,ADAM10,BMF,BTG2,CCL4,CDK4,CEBPD,CFLAR,CTNNB1,DUSP1,EGR2,FOS,FOSL2,GK,HMOX1,ICAM1,IFNAR2,IL21,IL23A,ITGAM,LCN2,MAFB,MCL1,NFE2L2,PECAM1,PPARD,PRDM1,ROCK1,SELL,SLC4A7,SOX4,SPTBN1,STAT1,THBS1,VASP,VEGFA	631 (17)
1-palmitoyl-2-oleoylphosphatidylserine	chemical - endogenous mammalian	0.00452	ACVR1,CCL4,IL13,IL23A,TGFBR1,TNFRSF12A,TNFRSF1B,VEGFA
miR-133a-3p (and other miRNAs w/seed UUGGUCC)	mature microRNA	0.00452	IGF1R,KCNH2,KRT7,MCL1,NFATC4,PKM,RHOA,STK3	458 (7)
NPC2	transporter	0.00452	AKR1C3,CREB5,MAP1LC3B,PTGER4,SQSTM1,STAT1,STAT3,TLR4	610 (10)
HOXA7	transcription regulator	0.00452	ADGRG1,CALCRL,CD34,CD93,LAT2,P2RX3,SOX4,TSC22D1
cigarette smoke	chemical toxicant	0.00457	ABCA1,ADM,ATF6,CTNNB1,DICER1,FOS,HDAC2,HMOX1,HSPA5,HSPA9,ICAM1,IKBKB,IL13,LAMP2,LRP1,MAP1LC3B,MAPK14,MYD88,NFE2L2,P2RX4,P2RX7,PDK2,PRDX5,RELA,SP1,SQSTM1,TLR4,TNFRSF1A,TSC2,TTC3,TXNRD1,UGDH,XDH	789 (18)
vancomycin	biologic drug	0.00457	AASS,ABI1,AGPAT3,APOD,BMP6,BMP7,CCS,CD14,CFP,CMPK2,EPS15L1,FCGR2A,FOS,GOLGA3,HMOX1,IL10RA,ITGB4,LAG3,LAMP2,LCN2,NIBAN2,PA2G4,PDCD6IP,PRKCD,RHOA,SCD,SCOC,SLC37A2,SLC7A8,SOX4,STAT3,TNFRSF12A,TUBB	583 (12)
TGFA	growth factor	0.00458	CASP1,CCL20,CCL5,CTNNB1,DDX3X,FOS,FOSL2,ICAM1,ITGAM,LCN2,PECAM1,PLA2G5,PRNP,RB1,SERPINA1,VEGFA	600 (17)
N-acetyl-L-cysteine	chemical drug	0.0046	ADM,CASP1,CASP4,CCL20,CCL5,CCR2,CDC25C,CFLAR,CLDN7,DICER1,DUSP1,FOS,GNAI2,HIF1A,HMOX1,HSPA5,ICAM1,IGF1R,IL23A,IL2RA,IRAK4,ITGAM,MAP1LC3B,MAPK14,MCL1,NFATC1,NFE2L2,PHGDH,PLAUR,RAF1,RELA,SLC16A1,TGFBR2,TLR4,TLR6,TOP1,VEGFA,XAF1	744 (16)
TRIM24	transcription regulator	0.00462	CCL4,CCL5,CMPK2,DDX58,EIF5A,IFIT2,IFNGR1,IL13,IL21,IRF1,IRF9,ITIH2,MGMT,PRPS2,SAMHD1,SHISA5,SOCS1,STAT1,TRAFD1,VEGFA	431 (12)
SPI1	transcription regulator	0.00471	ACTB,ARID1A,BCL6,CCL4,CCR6,CD14,CDC25A,CDK4,CMPK2,CSF3R,CXCR1,DMTF1,EGR2,ETS2,FCGRT,FLI1,FOS,FUT7,GFI1,HIC1,HSPA8,IFIT2,IL13,IL1RN,IL21,IL2RA,IRF9,ITGAM,KLK3,LBR,LEF1,MCL1,MME,MT1X,NCF1,NDUFB11,PRDM1,PRDX5,RELA,TLR4,TLX3,TNFSF10,TRIM22	611 (15)
Il3	cytokine	0.00473	ADAM10,CD14,CSF3R,FOS,HRAS,ITGAM,LCN2,MCL1,MDM2,PIM2,RO60,SNAP23,SOCS1,TNFRSF1A,TNFRSF1B	605 (17)
CREBBP	transcription regulator	0.0048	ACOXL,ASL,ATF6,BANK1,BCL6,BMP7,CAMK2G,CCL5,CTSG,DDX3Y,DUSP1,EGR2,EOMES,FOS,FOSB,FOSL2,FRMD4B,FUT7,GFI1,GRIN1,HLA-G,IGF1R,IL10RA,IL12RB1,IL17RC,IL17RE,IL2RA,IRF1,KIF1B,KLK3,MDM2,MGMT,MYO1F,NFE2L2,NR3C1,PDLIM4,PRF1,PRKCD,RB1,RCSD1,RETN,RHOA,RNASEL,RPS6KA1,SDC1,SDHC,SH3GL3,SLAMF6,TAPBP,TMPRSS4,TNFSF10,TRAF1,TSPAN31,VEGFA,XIST	766 (23)
TYROBP	transmembrane receptor	0.00485	FKBP15,ICAM1,IL10RA,IL13RA1,IRF8,ITGAM,ITGB4,KLRD1,NCR2,NOD2,RBM47,SH2B3,TNFRSF1B	576 (15)
SMAD4	transcription regulator	0.00488	ACVR1,APOA1,BMI1,BMP7,CAB39,CCL20,CELF2,CLDN7,CTNNB1,ERBB2,ETV6,FOS,FSHB,FUT7,GADD45B,HMGA2,HMOX1,HP,ICAM1,IL32,INPP5D,JAG2,LEF1,LEMD3,MDM2,NFE2L2,NUP153,PKM,RAF1,RNF220,SCD,SELPLG,SGK1,SHISA5,SLC25A4,SMAD6,THBS1,TPM3,UNC119,VAPB,VEGFA,XCL1	685 (16)
Mek	group	0.00491	ACVR1,APLP2,B3GALNT1,B3GNT2,BMF,CASP2,CD164,CLPTM1,CPD,CTNNB1,DDX58,EGR2,ERBB2,FGFR1,FKTN,FOS,GXYLT1,HAND1,HIF1A,HMGA2,ICAM1,IRF1,MCL1,MDM2,MME,NANOG,NEUROG2,NOTCH2,PLPP3,POMT1,PSEN1,PTTG1IP,PUS7,ROCK1,ROCK2,RPN1,SDC1,SEMA4C,SH2B3,SLC16A6,SPRED2,ST3GAL2,ST6GALNAC2,STEAP4,SUSD5,THBS1,TSC2,XAF1	818 (21)
MYCBP2	enzyme	0.00494	CASP4,HDAC5,MYO6,RELN,ROCK2,SP1
aspirin	chemical drug	0.00495	ABCA1,ABCG1,ADM,APOA1,APP,ARNTL,BMP6,CADM1,CALCRL,CCL4,CYB5A,F2RL1,ICAM1,LAMP2,MCL1,NCF1,PECAM1,PPARD,RELA,RHOA,RHOC,SELL,SERPINB9,SOX4,TFF2,THBS1,TNFSF10,XCL1	802 (17)
doxorubicin	chemical drug	0.00499	ABCB9,ADAM10,ADM,APAF1,APP,ARVCF,ATG12,ATP5F1A,BAK1,BTG2,CASP1,CASP8,CD14,CDC25C,CFLAR,DGKA,DMTF1,DUSP1,EIF5A,ERBB2,FKBP1A,FOS,HDAC1,HIF1A,HMGB1,HMOX1,IRF1,ITGB4,JAG2,JPH2,LCN2,MBNL2,MCL1,MCTP2,MDM2,MVP,MYO6,NCAM1,NDUFB8,NFE2L2,P4HB,PIK3R3,PLAUR,PPM1D,PSAP,RB1,RBL2,RELA,RELN,RETN,RRM1,RRM2B,SLC25A4,STAT1,STAT3,SVIL,TFAP2A,TLR4,TNFRSF10C,TNFRSF12A,TNFRSF1A,TNFSF10,TRAF2,TRAFD1,TUBB,VEGFA,WNT4,XDH,…	773 (20)
TSC2	other	0.00499	ASCL2,ATP6V1A,ATP6V1B2,CASP1,CREG1,CST6,CTNNB1,EGR2,FOS,GALC,HIF1A,HMOX1,HSPA5,IL13RA1,IL22RA1,MCL1,NIBAN1,OLFM4,PDPK1,PGM2L1,PSMB5,RELA,SCD,SLC4A7,SPRED2,STAT1,WTAP	741 (18)
IL27RA	transmembrane receptor	0.00503	BCL6,CCL4,CCL5,GPT,IL13,IL21,IL2RA,LCN2,PRDM1,STAT1	633 (17)
CAMP	other	0.00512	BAK1,C5AR1,CAMP,CCL20,CCL4,CCL5,CSF3R,CXCR2,FPR2,ICAM1,IL1RN,IL23A,IRF8,ITGAM,MCL1,MYD88,STAT1,TLR4,TNFAIP2,XCL1	668 (16)
ryanodine	chemical - endogenous non-mammalian	0.00514	CREB1,FOS,HIF1A,RHOA,VEGFA	289 (6)
NR4A1	ligand-dependent nuclear receptor	0.00518	ADM,AKR1C1/AKR1C2,APOD,ATP5F1A,BABAM2,CCL5,COL6A2,CTNNB1,DLD,EHF,ENO1,ENO3,FGF21,FSHB,HDAC1,HIF1A,HMGCR,HMOX1,ICAM1,IL13,IL16,IL21,IL2RA,ITGB4,MAT2A,MDM2,MMP8,NDUFA3,NDUFS1,NUCB2,PDK3,POMC,PRPS2,RBKS,RPS6KA1,SAT1,SCD,SDHC,SLC37A2,SOAT1,TAGLN2,TNFSF10	719 (17)
cholesterol	chemical - endogenous mammalian	0.00521	ABCA1,ABCG1,ACSL1,APP,AQP9,CASP1,CCL4,CCR2,CD14,FBXO3,GBA,GRIN1,HMGCR,HSPA5,ICAM1,IL10RA,IL10RB,IL1RN,INSIG1,ITGAM,JAK1,MAP1LC3B,ME1,MME,MMP8,MPEG1,PPARD,RHOA,SCD,SQLE,STX12,STX3,THBS1,TLR4,TM7SF2,TMEM123	577 (16)
Ifnar	group	0.00524	CASP1,CCL5,CD74,DDX58,HLA-E,HLA-G,IFIT2,IFNGR1,IRF1,IRF8,IRF9,MYD88,RBCK1,STAT1,TAPBP,TGFBR1,TNFSF10,XAF1	643 (16)
CDK19	kinase	0.00526	BAIAP2,BAK1,BTG2,CCNG1,HMOX1,HRAS,ITGB4,JAG2,MDM2,MVK,MXD1,NANOG,RAD9A,RB1,RNF19B,SAT1,SDC1,TFCP2L1,TRIB3,TSC22D1,VDR
TAFAZZIN	enzyme	0.00536	APAF1,ARNT2,BANK1,CASP8,CCL5,CCR2,CD22,COL5A2,COL6A2,COPS7A,CRLF3,DICER1,DUSP1,EGR2,F2RL1,HADHA,HAL,HIF1A,HMOX1,HP,HUS1,IFIT2,IGHM,IL16,LCP1,LSP1,NLRP2,PDPK1,PECAM1,PHACTR2,PIM2,PKM,PRSS23,STAT1,THBS1,TRAF1,TRAF2,UBE2D3,UGDH,USP3,VEGFA	598 (17)
mir-181	microRNA	0.00537	ADCY9,ADM,APP,BMI1,CREB1,ICAM1,IRF8,MCL1,MME,NANOG,NLK,PRKCD,SH2B3,SPTLC1,SUZ12	340 (10)
PLG	peptidase	0.00537	CLEC7A,CLIC4,CNN2,ELMO1,IQSEC1,PECAM1,PIK3CB,PIP5K1A,PLA2G5,PRKAR2B,RAB5A,RAB7A,RALA,RALB,RHOA
WNT1	cytokine	0.00542	APAF1,CCNG1,CTNNB1,DDIT4L,EIF3C,EIF4E,EIF5A,EIF5B,ETS2,FOS,IGF1R,LEF1,NANOG,NEUROG2,NXF1,PDPK1,RBL2,RELN,STAT5A,STRA6,TFF2,TGFBR1,TLX3	839 (21)
UPF1	enzyme	0.00543	CD164,HMGA2,IL2RA,IQGAP1,LBR,LMNB1,SGK1,SMG6,UPF2
INHBA	growth factor	0.0055	ACTN1,ACVR1,AGO1,AKR1C3,CCR2,CD28,CDC25A,CDK4,CYP11B1,EDAR,EIF4G2,ETS2,F13A1,FSHB,HLA-G,HMGB1,IRF1,LEFTY1,LEFTY2,MAFB,MCL1,NANOG,PGM2L1,POMC,PRDM1,SMAD6,SOCS1,SOX4,SP1,VAV3,VEGFA	908 (24)
selumetinib	chemical drug	0.00552	ABL2,BMX,ERBB2,FGFR1,FOS,FOSB,FOSL2,HIF1A,IGF1R,JAK1,JAK3,LYN,MATK,TNK1	716 (18)
mir-133	microRNA	0.00552	CD34,CERS2,CORO1C,ELAVL1,HLA-G,IGF1R,KCNH2,PITPNB,QKI,RHOA,TBL1X,TNFSF10,TPM4,UBXN7
napabucasin	chemical drug	0.00552	ACTB,BMI1,CD34,CTNNB1,ERBB2,FLOT2,HDAC1,IKBKB,NANOG,NOTCH2,PECAM1,PLAUR,STAT3,TGFBR1
REL	transcription regulator	0.00556	AGPS,APP,C1QTNF12,CCL20,CCL4,CCNY,COTL1,DDX11,DMTF1,EGR2,FOS,FRMD4B,GADD45B,ICAM1,IGHM,IL13,IL21,IL23A,IL2RA,IL32,INSC,IRF8,NFATC1,NFE2L2,PARP14,PCBP4,PHGDH,PPP6R3,RAB40C,RELA,SH2B3,SPIN1,STAT3,STAT5B,TNFRSF10C,TNFSF10	650 (16)
seocalcitol	chemical drug	0.00559	BAK1,G3BP1,LRP1,MCL1,NBR1,PAPOLA,RHOA,SGK1,SSPN,STAT3,UVRAG,VDR,VEGFA
EGR1	transcription regulator	0.00561	APOA1,APP,BAIAP2,CASP8,CCL4,CCR2,EGR2,GADD45B,HIF1A,HMGCR,HMOX1,HPSE,ICAM1,IGF1R,IL13,IL6R,ITGAM,MAP1LC3B,ME1,MXD1,RB1,SGK1,SOCS1,SQLE,TGFBR2,THBS1,TLR4,TNFSF10,VEGFA,WNT4	919 (20)
KIT	transmembrane receptor	0.00566	BIRC7,CCR2,CD164,HMGB1,HMOX1,ICAM1,IFIT2,IL12RB1,IL13,IL2RA,IL4R,IRF1,ITGAM,JAK1,MCL1,NF1,PPP2R5D,SOCS1,STAT1,STAT3	819 (20)
VCP	enzyme	0.00566	CCL5,DUSP1,HSPA5,LMNB1,OS9,P4HB,SEL1L,SMURF1	709 (12)
Ifn	group	0.00579	BCL6,CASP8,DDX58,FOS,HIF1A,ICAM1,IL10RA,IL23A,IL32,IRF1,IRF8,LCN2,NUB1,PECAM1,PTAFR,RNASEL,SOCS1,SP100,STAT1,TRIM22,XDH	660 (18)
pyrrolidine dithiocarbamate	chemical reagent	0.00579	ABCA1,BMF,CCL20,CCL4,CCL5,CCR2,DUSP8,GNAI2,HIF1A,HMOX1,ICAM1,IGF1R,IL13,IRF1,NR1I3,PECAM1,PRF1,RELA,TLR4,UGT1A1,VEGFA	523 (13)
PP2/AG1879 tyrosine kinase inhibitor	chemical drug	0.00583	DUSP1,FOS,HIF1A,HMOX1,ICAM1,IGF1R,IL2RA,IL32,ITGAM,KLK3,LYN,NCF1,RELA,RHOA,RHOC,VEGFA	592 (16)
nitric oxide	chemical - endogenous mammalian	0.00591	APAF1,APP,ARID1B,CCNG1,DUSP1,ECE1,FOS,GNRH1,GSTA4,HMOX1,MDM2,MKI67,NCAM1,NDUFS1,NFE2L2,NR3C1,PECAM1,PPM1D,PRDX5,RAD23B,SGK1,SQSTM1,THBS1,TXNRD1,VEGFA,ZFHX3	779 (22)
semaxinib	chemical drug	0.00593	BPI,CCL20,CCR6,CD28,CD8B,CEACAM8,DEFA1 (includes others),DEFA4,EGR2,FHL1,FOS,HIF1A,HMOX1,IL21R,LCN2,NADK,NFE2L2,ORM1,PECAM1,PTGIS,SLAMF6,THBS1,VWF	746 (20)
CEBPA	transcription regulator	0.00598	ACSL1,ADCY7,AKR1C1/AKR1C2,AKR1C3,ASL,BHMT,BTG2,CAMP,CCL20,CCL4,CD14,CDK4,CEBPD,CREG1,CSF3R,DGAT2,EDF1,EEF1A2,EGR2,EIF4E,FCAR,FHL1,FOS,GBP1,HDAC1,HMGCR,HMOX1,HP,HSPA5,ICAM1,IL1RN,IL6R,ITGAM,KLK8,KRT7,LCN2,LEFTY1,MMP8,NFATC1,PAX2,PAX5,PLXND1,PPARD,PPL,PRDM1,PTAFR,PUM2,QKI,RETN,SCD,SEMA3E,STEAP4,TFAP2A,THBS1,THRA,TNFRSF1A,TNFSF10,TSC22D3,UBE2I,VDR	721 (18)
HDAC1	transcription regulator	0.00604	AMPD3,APAF1,APOA1,ASCL2,BCL6,BMF,CAVIN2,CCL5,CD34,CDC25A,CDC25C,CEACAM6,DAB2IP,DUSP1,FOS,GABARAPL1,GFI1,IL13,ITGB4,KLK3,LCN2,LGR6,LIG1,MDM2,MME,MYO1F,NEXN,NFATC1,OLFM4,PAX2,PAX3,PCYT1A,RRM2B,SGK1,SQSTM1,STAT3,SYT4,TGFBR2,TSC22D3,VDR,VHL	735 (20)
elaidic acid	chemical - endogenous mammalian	0.0062	ACSL1,ATP5F1A,DGAT2,DHCR24,EBP,HMGCR,LCN2,LIPA,MVK,PHGDH,PNPLA3,PPP4R3B,PPT1,SCD,SOAT1,SQLE,STX12
Ttc39aos1	other	0.00642	B4GALT4,CCL4,CCL5,DDX58,DTX3L,IFIT2,IRF1,IRF9,PARP14,PARP9,TNFSF10,TRIM5,XAF1	242 (7)
NKX3-1	transcription regulator	0.00644	BTG2,CA12,CTNNB1,EED,FOS,KLK3,SDC1,SOAT1,SOX4,STAT3,VAV3,VNN1	461 (12)
NFAT5	transcription regulator	0.00646	ACTN1,C1QTNF1,CD74,CLIC3,IFIT2,IL1RN,IL23A,IL6R,IRF1,LCN2,NUDT1,PPARD,PTGFRN,PTGIS,ROCK2,SEMA4C,SGK1,SLFN13,STAT1,TNFAIP2,TNFRSF21,TNFSF10,TRAF1,VEGFA,VWF	640 (16)
diethylnitrosamine	chemical toxicant	0.00648	APAF1,BRF1,CASP8,CCL20,CDC25A,CELF1,CREB1,CREB5,CTNNB1,ETS2,FAM214A,HIF1A,HMOX1,HOMER2,ITGAM,LCN2,MCL1,MKI67,NFE2L2,PECAM1,PRKACB,RELA,STAT3,VEGFA	746 (16)
PAX3	transcription regulator	0.00649	APP,ATN1,EGR2,EIF2S1,F2RL1,FHL1,FILIP1L,FKBP1A,FMR1,GPT,GTF2H1,IL6R,MAPK9,MDM2,MEOX1,MKNK1,NUDT1,PAK2,PAX3,PEA15,PHGDH,PRMT2,PTP4A1,PUM2,PXDN,RASSF2,SLA,SOX4,STX3,TSC22D1	525 (7)
H1-6	other	0.00654	ARPC5,BHMT,CAMSAP3,CLIC3,DOT1L,FOS,HAND1,METTL22,MSL2,PCBP4,PHC3,PLA2G5,PPFIA3,RRM1,SF3A1,TMEM53
H1f1	other	0.00654	ARPC5,BHMT,CAMSAP3,CLIC3,DOT1L,FOS,HAND1,METTL22,MSL2,PCBP4,PHC3,PLA2G5,PPFIA3,RRM1,SF3A1,TMEM53
amphetamine	chemical drug	0.00654	ASIC2,CCNT1,CREB1,CYP2F1,EIF4G2,EZR,FGF19,FOS,FOSB,FOSL2,HSPA8,ICAM1,MYOM1,SELL,SGK1,TGFBR2	659 (15)
CPT1B	enzyme	0.00664	ACSL1,AKT2,ATP5F1A,CYP46A1,CYTL1,DGAT2,EIF4E,FLOT1,FLOT2,HADHA,IKBKB,INPP5D,INSIG1,MAPK1,MAPK9,MKNK1,NDUFA3,NDUFS1,PDPK1,PIK3CB,PIK3R3,PIK3R5,PPP1CB,PRKACB,PRKAR1A,PRKAR2B,RAF1,SCD,SOCS1,SOS2,TSC2,UQCR11
TFEC	transcription regulator	0.00665	ATP2A1,CSF3R,F13A1,IGF1R,KLK3,XCL1
miR-503-5p (miRNAs w/seed AGCAGCG)	mature microRNA	0.00665	AGO1,ATF6,BMP6,CDC25A,FGFR1,RICTOR
SLC29A1	transporter	0.00665	AQP3,CCNG1,MDM2,PPM1D,RPL3,RRM2B
PS-1145	chemical drug	0.00665	CCL5,CDK4,HSPA5,ICAM1,IRF1,RB1	613 (12)
palmitic acid	chemical - endogenous mammalian	0.00665	ACSL1,AQP7,ATF6,C1QTNF12,CCL4,CCL5,CD28,CFLAR,DGAT2,F2RL1,FGF21,FOS,GLP1R,HMOX1,HSPA5,HTR7,ICAM1,IL1RN,IL6R,IVD,KDM6B,KDSR,LCN2,MAFB,MAP1LC3B,MCL1,NCF1,NFE2L2,PNPLA3,PPARD,RELA,SCD,SLC25A1,SLC25A4,SP1,SPHK2,SQSTM1,TLR4,TNFSF10,TRIB3	637 (20)
NGF	growth factor	0.00672	ADM,AGL,APP,ASIC2,BTG2,CCL4,DUSP1,DUSP8,EGR2,FOS,FOSL2,GRIN1,GRIN2B,HMOX1,HRH3,IGF1R,KLK3,LRP1,MAPK14,MCL1,P2RX3,PLAUR,PRKAR2B,RASA1,RBL2,RELA,SEMA6D,SHTN1,SNAP25,SQSTM1,STAT3,TACR1,TFAP2A,TNFRSF12A,TRIO,TRPA1,VEGFA,WNT4	672 (21)
A-443654	chemical drug	0.0069	HSPA5,MAP1LC3B,SQSTM1,STAU1
mir-497	microRNA	0.0069	BTRC,CDC25A,CDK4,RAF1
UGT2B17	enzyme	0.0069	ABCG1,KLK3,KLK4,SLC16A6	580 (7)
UGT2B15	enzyme	0.0069	ABCG1,KLK3,KLK4,SLC16A6	652 (11)
AP3B1	transporter	0.0069	AP3D1,AP3M1,LAMP2,TNFRSF1A
GNRH2	other	0.0069	FOS,FOSB,FSHB,RPLP2	849 (19)
SHR2554	chemical drug	0.0069	CDK4,MCL1,MKI67,ORC1
sivelestat	chemical drug	0.0069	C5AR1,HMGB1,MCL1,TNFRSF12A
BCL6	transcription regulator	0.00696	ABCD3,ADCY9,BCL6,BMI1,C1QTNF12,CCL4,CCR6,CPD,FCGRT,FCRL1,FUT7,GABARAPL1,GIT2,HADHA,IL13,IL13RA1,IL21R,IL23A,IL2RA,IL4R,IL6R,IRF1,IRF8,IRF9,ITPRIP,NFATC1,ORC1,PRDM1,PRSS23,RBM26,RNASEL,SDC1,SLC39A8,STAT1,STAT3	699 (18)
17-alpha-ethinylestradiol	chemical drug	0.007	ABCC2,ADGRE5,APOC2,AQP3,AQP9,ARRDC3,CCL5,CCR2,CD74,CFP,CXCR2,DSC2,FOS,JAK1,KRT7,LCN2,MDM2,SGK1,SLC11A1,SOCS1,SPOCK2,STAT5A,TNNT1,VEGFA,WNT4	916 (18)
caspase	group	0.00701	APP,CD14,CDK4,IL2RA,MCL1,NCF1,RB1,THBS1	700 (24)
dithiothreitol	chemical reagent	0.00701	ERBB2,FGF21,HIF1A,HMOX1,HSPA5,SEL1L,UBXN4,VEGFA	653 (18)
calpain	complex	0.00712	APP,CCL5,CREB1,CTNNB1,HSPA5,IL2RA,TLR4	682 (18)
PPARGC1A	transcription regulator	0.00718	ADGRG1,APAF1,APOC2,APOD,ARNTL,ATP2B3,ATP5F1A,CASP8,CEBPD,COL6A2,ELMO1,ENO1,ERBB2,FGF21,FOS,FREM1,GADD45B,GK,HIF1A,HMOX1,ICAM1,IL1RN,IL4R,INSIG1,ITGB4,LAMA4,LIPA,MAPK14,MCM4,ME1,MMP19,MYD88,NDUFB8,NDUFS1,NR1I3,OPN1LW,OXCT1,PACSIN2,PDIA5,PDK2,PGAM1,PRDX5,RELA,SCD,SOCS1,STAT1,STAT3,STAT5B,STC1,TCF4,TGFBR3,THRA,TNFRSF12A,TNFRSF1A,TNFSF10,TRIB3,UGT1A1,VEGFA,XDH	782 (19)
FOXP3	transcription regulator	0.00726	CCL5,CCR2,EOMES,ERBB2,FOS,FOSL2,GNAQ,IGF1R,IL10RA,IL21,IL2RA,IL6R,LAG3,LATS2,LIG1,MAPK9,MGAT1,PCYT1A,PIM2,POLD3,PRDM1,RRM2B,SELL,SLC16A3,TGFBR1,TIGIT,VEGFA,XCL1	631 (17)
CD200R1	transmembrane receptor	0.00734	ARID1A,CCR2,CCR6,CTNNB1,HIF1A,IL13,IL2RA,RB1,RBL2,RELA,SP3,TGFBR2,TNFRSF12A	767 (19)
MYCN	transcription regulator	0.00737	ABCA1,ABCB9,ABCD3,ABCF3,ACTB,BMI1,CCNT1,COL5A2,EED,EIF3C,EIF4A1,EIF4G2,EIF5A,HDAC2,HDAC5,JARID2,KLK3,MAT2A,MDM2,MTF2,MYOM3,NBN,NCAM1,P3H1,PA2G4,PDLIM1,PHGDH,POLR2L,RELN,RPL3,RPLP2,RPS24,RPS26,RPS3,RPS5,SLC16A1,SLC38A2,SORD,SUZ12,SV2A,TMED9,TNFRSF1A,TUBB,USP3,WAC,ZFAND5	523 (7)
Ho	group	0.00737	CXCR2,ICAM1,ITGAM
MIR3662	microRNA	0.00737	CTNNB1,HBP1,HIF1A
phenylmethylsulfonyl fluoride	chemical - protease inhibitor	0.00737	C5AR1,STAT3,TLR4
ifenprodil	chemical drug	0.00737	GRIN1,GRIN2B,PRKCG
ethacrynic acid	chemical drug	0.00737	AKR1C1/AKR1C2,HMOX1,MCL1	370 (7)
ampelopsin	chemical drug	0.00737	HMOX1,HSPA5,RELA	256 (7)
ACVR1B	kinase	0.00738	FSHB,HP,LEFTY1,LEFTY2,NANOG
delta-aminolevulinic acid	chemical - endogenous mammalian	0.00738	ABCB6,HMOX1,JAK1,RPS24,RPS26
growth factor	group	0.00738	APP,DUSP1,FGFR1,FOS,SELL	666 (20)
MAP2K4	kinase	0.00744	CCL5,CFLAR,FOS,MAPK9,MDM2,PAK1,PAK2,PPARD,ROCK1,ROCK2,STAT3,VDR	802 (20)
EBI3	cytokine	0.00744	CCR6,CDK4,EOMES,FOS,ICAM1,IL13,IL21,IRF1,LAG3,NFATC1,STAT1,TNFSF10	523 (16)
bicuculline	chemical - endogenous non-mammalian	0.00744	APP,BTG2,DUSP1,EGR2,FOS,FOSB,GADD45B,GNRH1,HSPA8,PKM,SPTY2D1,ZDHHC9	783 (21)
SB203580	chemical drug	0.00746	AQP9,ATF6,CAMP,CCL20,CCL4,CCL5,CD28,CEBPD,CREB1,DUSP1,EHF,ENO1,ETS2,FGF21,FOS,FOSB,FPR2,GDI2,GK,GSTA4,HAND1,HIF1A,HMGB1,HMOX1,HSD17B6,HSPA5,ICAM1,IFIT2,IL12RB1,IL13,IL1RN,IL23A,IL2RA,IQSEC1,IRF1,ITGAM,MAPK14,MAT2A,MMP8,MXD1,PALLD,PATJ,PAX2,PDE4B,PLAUR,POMC,PPARD,RELA,RETN,SERPINB9,SGK1,SLC26A9,SNAP23,STAT1,THBS1,TLR4,TNFSF10,TRAF1,TRPA1,VDR,VEGFA,VGLL3,WLS,XDH	749 (17)
ammonium	chemical - endogenous mammalian	0.00748	AHCY,CA6,CAVIN2,CISD3,DLG1,EIF3K,EIF4E,HINT2,KIF5B,MYOM1,NCAM1,PDLIM1,PDXK,PTGER4,QKI,RALB,RCSD1,RHOA,RPN1,SGCA,SLC25A4,SLC38A2,ST13,STX7,TOR1AIP1,TRIB3,TWF1,UGDH,USO1,ZNF341
ATP	chemical - endogenous mammalian	0.00765	CASP1,CCL4,CD14,DUSP1,FOS,HIF1A,ICAM1,IL1RN,IL23A,IL2RA,ITGAM,LCN2,NFATC1,P2RX4,P2RX7,SAT1,SELL,SYT4,THBS1,TLR4,TNFRSF1B	598 (17)
MAP3K7	kinase	0.00772	CCL20,CCL5,CD14,DDX58,GBP1,HMOX1,IFIT2,IL19,IRF1,RELA,RNASEL,SPTBN1,TNFSF10,VHL,XAF1	702 (14)
gemcitabine	chemical drug	0.00772	AQP3,CDC25A,DCTN4,ERBB2,HIF1A,HMOX1,IL23A,IL32,PKM,RIPK1,RIPK3,RRM1,SRSF1,VEGFA,VMP1	706 (19)
CLOCK	transcription regulator	0.00786	ADPGK,APP,ARNT2,CALD1,CBR1,CCNT1,CCR6,CEP20,CPD,DBP,DUSP8,EIF4G2,GADD45B,GALNT11,HIPK3,ICAM1,ITM2C,JMJD6,MGAT2,MID1IP1,NCOA4,NDUFA3,NR2C1,PA2G4,PICALM,POMGNT1,PPIF,PTAFR,QSER1,SCD,SEL1L,SERINC5,SOS2,STX12,THBS1,TMX1,TNFRSF21	269 (7)
eprenetapopt	chemical drug	0.00791	AKAP9,EIF5,GADD45B,LIMK2,MAPK1,MCL1,PDS5A,PEA15,SHISA5	512 (7)
MTTP	transporter	0.00791	ABCA1,ATF6,CCL4,EIF2S1,GPT,HMGCR,HMOX1,HSPA5,SOAT1	174 (4)
IL12A	cytokine	0.00791	CCL5,CFLAR,ICAM1,IL12RB1,IRF9,SELPLG,SOCS1,STAT1,STAT3	521 (16)
formaldehyde	chemical - endogenous mammalian	0.00791	EGR2,FOS,FOSB,FOSL2,GABBR1,GRIN1,IGF1R,IL13,SGK1	792 (22)
PSEN2	peptidase	0.00797	ABCC6,ACSL1,ACTB,APP,ATP6V0D1,CCS,CD74,CTNNB1,DBP,HAND1,HLA-E,IGF1R,KIF5B,MTF1,PSEN1,SLC38A2,SNAPC3,UEVLD	778 (19)
tyrphostin AG490	chemical drug	0.00797	AKR1C3,BMP7,CCL5,FOS,HDAC1,HIF1A,HMGB1,ICAM1,IL21,IRF1,LYN,MCL1,RETN,SQSTM1,STAT1,STAT3,TNFSF10,VEGFA	814 (21)
RBM20	other	0.00816	ATP5F1A,CELF2,CLIC4,CPEB3,CPEB4,DAZAP2,EIF3C,EIF4E,EIF5,KPNA1,PRKAR1A,RPL3,RPS3,RPS5,SOX4,TBX20,TDRD3,TGFBR1,XRN2
SBDS	other	0.00819	AKR1C1/AKR1C2,AKR1C3,CEP57,CRMP1,DNAJB1,FA2H,FOS,GADD45B,HSPA5,IL4R,KIF1A,MAFB,MYD88,PTBP3,TRIB3,XCL1
RUNX1-RUNX1T1	fusion gene/product	0.00829	ALOX5,BAALC,C5AR1,CBR1,CHST11,ETV6,GRK5,HS6ST1,IGF1R,IL6R,KCNE3,MDM2,NAV1,NIBAN1,RPS6KA2,SH2B3,SLC26A9,SOX4,UBASH3B,ZBTB16
infliximab	biologic drug	0.00837	APP,CCL20,EED,FCGR2A,GNLY,IL13,IL2RA,LAG3,MAPK14,MT1X,PRF1,TRAF1,VEGFA	702 (18)
SLC15A4	transporter	0.00838	CADM1,CCL5,CPEB2,DDX58,DNAAF1,FAM13B,FILIP1L,FOS,HMOX1,IFIT2,IFNGR1,ITGAM,MAFB,PLAUR,SAT1,SEC24A,SHTN1,SLA,TACC3,TIGIT,TSC22D1,TUBB	488 (12)
cilostazol	chemical drug	0.0084	ABCA1,ABCG1,ATF6,HMOX1,HSPA5,ICAM1,IL23A,RELA,TLR4,VEGFA	674 (17)
GATA1	transcription regulator	0.00854	ACTN1,ALOX5,ARHGAP4,BMP6,BTG2,CBX5,CCL5,CD164,CDK4,CPD,CREG1,CYB561D1,DICER1,ETS2,FHL1,FLI1,FOSB,HPSE,HSPA9,IL13,IL6R,IRF8,KDM4A,MAP3K5,NCOA7,PBXIP1,PECAM1,PIM2,PSMG4,RNF220,RRM1,SLC3A2,SP140,SPOCK2,STAT5A,TCF4,TUBB1,UMPS,VDR,VWF,ZNF496	140 (3)
FOLR1	transporter	0.00854	ACVR1,AP1S2,ATP6V1B2,B3GNT3,CELF2,CLPTM1,CYP4F8,FBXO3,GBA,LSP1,RPS24,SCD,SLC3A2,SORD,TAGLN2,TTC3,XCL1
IFN type 1	group	0.00859	BCL6,CCL5,DDX58,DICER1,IFIT2,IL13,IL22RA1,IRF1,STAT1,TNFSF10,XDH	483 (14)
BDNF	growth factor	0.00862	AP3D1,APP,ARPP21,ARVCF,ATP2A1,BMP7,CRMP1,DUSP1,EGR2,FOS,FOSB,GNAQ,GRIN1,GRIN2B,HADHA,HMGCR,HSD17B4,HSPA5,KIF1A,KIF1B,LCN2,MAPK1,MYO6,NCAM1,P2RX3,PAFAH1B1,PLXNB2,POMC,PSEN1,RAB14,REEP5,RELN,RHOA,SBK1,SEMA3E,SH3BGRL2,SNAP25,SPRED2,THBS1,THRA,TM9SF2,TMBIM6,TRIB2,TRIM32,TTC3,USO1	778 (23)
lysophosphatidylcholine	chemical - other	0.00867	ABCA1,CCL5,CD74,EBP,HMGCR,ICAM1,IL2RA,INSIG1,LRP1,MVK,NOD2,PLAUR,SCD,SQLE,TM7SF2	646 (17)
MXD1	transcription regulator	0.00867	BCL6,CCNG1,CDK4,CENPF,EIF4A1,EIF4E,IFNA14,IFNGR1,MXD1,MYD88,OXA1L,RBL2,RPL3,TNFRSF21,TOP1	415 (7)
(+)-MK-801	chemical drug	0.00867	ABCC2,APP,AVPR2,FOS,FOSB,GRIN1,GRIN2B,HPCAL4,HSPA5,ICAM1,IL6R,ITGAM,RHOA,SELL,STAT3	639 (16)
TP53COR1	other	0.00874	APAF1,CASP1,CASP8,CFLAR,MDM2,RRM2B	512 (7)
KT5823	chemical - kinase inhibitor	0.00874	FOS,ITGAM,OPN1LW,PLAUR,SLC12A4,TAGLN2	636 (15)
IL10RA	transmembrane receptor	0.00879	ABCG1,ACSL1,ALOX5,ANO1,APOC2,CCL5,CD300LF,CD34,CLEC4M,CSF3R,CYP2F1,DDHD1,ECM1,EHF,F13A1,FHL1,HCAR2,HOXB13,HPSE,HSPA8,HTR7,IL12RB1,IL1RN,IL23A,IRF1,ITGAM,KCNE3,KLK3,LCN2,MEP1A,OLFM4,POMC,RGS18,RIPK3,SAMHD1,SELL,SERPINB9,SLAMF6,SLC16A3,ST6GALNAC2,STAT1,STAT3,TRPM2	451 (11)
miR-128-3p (and other miRNAs w/seed CACAGUG)	mature microRNA	0.00896	AGO1,BMI1,NFAM1,RELN,SNAP25,TGFBR1,TGFBR3
mir-103	microRNA	0.00896	ADAM10,EOMES,HIF1A,IL23A,NOTCH2,PHGDH,RBL2
H-[1,2,4]oxadiazolo[4,3-alpha]quinoxalin-1-one	chemical reagent	0.00896	FOS,HMOX1,ICAM1,MDM2,NCAM1,PLAUR,TLR4	625 (16)
arotinoid acid	chemical toxicant	0.00896	ABCA1,ALDH9A1,DUSP1,FOS,PLA2G15,RARA,SCD	758 (15)
DUSP1	phosphatase	0.009	ADAR,ATP2A1,CAMP,CCL20,CCL4,CMPK2,DUSP1,ICAM1,IFIT2,IL1RN,IRF1,IRF8,IRF9,MEFV,MXD1,NT5C3A,PAQR7,PLAUR,PNRC1,PRDM1,SH2D2A,SOCS1,STAT5A,VNN1	590 (16)
clorobiocin	chemical drug	0.009	ERBB2,RAF1
ginsenoside Rh2	chemical - endogenous non-mammalian	0.009	FOS,NFATC1	283 (7)
dopamine D1 receptor	group	0.009	FOSB,GRIN2B
VH298	chemical reagent	0.009	HIF1A,VHL
FAM102A	other	0.009	IRF8,NFATC1
ticagrelor	chemical drug	0.009	ICAM1,PECAM1
axitinib	chemical drug	0.009	IL2RA,MCL1	167 (6)
2-nitrotoluene	chemical toxicant	0.009	FHIT,WWOX
Tap	complex	0.009	HLA-E,HLA-G
MSK1/2	group	0.009	DUSP1,FOS	376 (5)
2-methoxycinnamaldehyde	chemical - endogenous non-mammalian	0.009	HMGB1,HMOX1
NPS	other	0.009	FOS,ITGAM
PLEKHM1	other	0.009	MAP1LC3B,SQSTM1
CASK	kinase	0.009	DLG1,RELN
TCHP	other	0.009	SQSTM1,VEGFA
CERS3	transcription regulator	0.009	ASAH1,CERS2
SGMS2	enzyme	0.009	APOA1,ICAM1
SH3GLB1	enzyme	0.009	MCL1,SQSTM1	214 (7)
SLC52A1	transporter	0.009	CTNNB1,ICAM1	287 (8)
mir-622	microRNA	0.009	HIF1A,PLAUR
miR-512-3p (miRNAs w/seed AGUGCUG)	mature microRNA	0.009	CASP8,CFLAR
mir-878	microRNA	0.009	EIF4E,FMR1
mir-880	microRNA	0.009	EIF4E,FMR1
mir-139	microRNA	0.009	EOMES,PRF1
CDK10	kinase	0.009	ETS2,RAF1
ULK2	kinase	0.009	NBR1,SQSTM1
ARHGEF28	other	0.009	FOS,GNAQ
GAD1	enzyme	0.009	FOS,GNRH1	550 (10)
NPAS3	transcription regulator	0.009	FGFR1,RELN
MYO9B	enzyme	0.009	RHOA,SH2D2A
CDK11B	kinase	0.009	KLK3,VEGFA
nexrutine	chemical drug	0.009	RELA,STAT3	350 (7)
MAP4	other	0.009	HIF1A,VEGFA
BAI	chemical drug	0.009	CFLAR,MCL1
ristocetin	chemical toxicant	0.009	VWF,YWHAZ
NPC 15437	chemical drug	0.009	FOS,GNRH1
AG-270	chemical drug	0.009	FOS,NFATC1
oxazepam	chemical drug	0.009	GADD45B,TSC22D1
terpenoid	chemical - endogenous mammalian	0.009	LRP1,NFE2L2
nisoldipine	chemical drug	0.009	CREB1,FOS
nexinhib4	chemical reagent	0.009	CEACAM8,ITGAM
Alocasia cucullata root extract	chemical reagent	0.009	CD14,ITGAM
coumermycin	chemical drug	0.009	ERBB2,RAF1
triptolide	chemical drug	0.00908	ADM,APAF1,ARNTL,BMP6,CADM1,CALCRL,CXCR2,DUSP1,ERBB2,F2RL1,ICAM1,IL21,LEF1,MCL1,MKI67,MMP19,PECAM1,RELA,RHOC,SERPINB9,SOX4,TLR4,TNFSF10	659 (19)
Hsp90	group	0.00912	APAF1,BCL6,CD28,CDK4,DNAJB1,ERBB2,GRK6,HIF1A,KCNJ11,KLK3,KLRD1,LYN,MAP3K7,MCL1,NCR1,NCR2	780 (19)
SRC	kinase	0.00913	ABCG1,CTNNB1,DOK1,DUSP1,ENO1,ERBB2,FOS,GBP1,HIF1A,ICAM1,IGF1R,IL13,KLK3,LAMP2,MCL1,NANOG,PLAUR,PRKCD,SLC4A7,STAT3,VEGFA	878 (21)
MITF	transcription regulator	0.0094	ACSL1,AP1G1,AP1S1,AP1S2,AP3D1,ASAH1,ATP6V1B2,ATRX,BIRC7,CENPF,CRYBG1,CTSG,FOS,FRMD4B,HIF1A,HPS4,IL6R,KAZN,LIG1,MCM4,NR3C1,PIF1,PRF1,RAB7A,RAD51D,RFC5,SCD,SDC1,SHTN1,SLC7A8,SPC24,STX7,TACC3,TFAP2A,TPX2,UVRAG,XCL1
Ifn gamma	complex	0.00947	ADAR,BMI1,CASP1,CCL5,GBP1,ICAM1,IL32,IRF8,MAPK1,MYD88,NLRP2,NR3C1,SOCS1,STAT1,TLR4,TNFSF10,XAF1	650 (16)
PTPRR	phosphatase	0.00947	BTG2,CALCOCO1,CENPB,DPH7,FOS,HDAC5,HRAS,ITGB4,LENG1,LRP1,NINL,PBXIP1,PLXNB2,RALGDS,SLC44A2,UQCRC1,USF1
TCF20	transcription regulator	0.0095	ADARB1,AP2A2,APOL2,FXYD6,NEXN,PACSIN2,PATJ,PRKCG,SERINC5,SGK1,SQSTM1,TCF20,YWHAZ
Go 6976	chemical drug	0.0095	ABCA1,BMP6,CCL4,CCL5,ERBB2,FOS,HDAC5,HMOX1,IL13,LAMP2,STC1,TRAF1,TRAF2	620 (14)
erlotinib	chemical drug	0.00971	BAK1,CCL20,CCL5,CD14,ICAM1,IKBKB,IL13,IRAK4,MME,MYD88,NFATC1,PLAUR,RAF1,RIPK1,SOS2,TLR4,TNFRSF1A,TNFRSF1B	762 (17)
Tgf beta	group	0.00975	ABCA1,ADGRE5,ARID1A,ARID1B,ARID4B,ARNT2,ARNTL,ASCL2,CASP1,CASP8,CCL4,CCL5,CCR2,CFLAR,CHID1,CHST11,COL6A2,CTNNB1,DICER1,EGR2,FOS,GADD45B,HAND1,HIF1A,HMOX1,IL13,IL16,IL1RN,IL21,IL32,INPP5D,JAK1,JARID2,KDM6B,MADCAM1,MAX,MPEG1,MXD1,MXD3,NCOA1,NCOA2,NCOA3,NEUROD2,NEUROG2,NFAT5,PFKFB4,PLPP3,QKI,SDC1,SEC14L2,SGK1,SMAD6,SMTN,TCF12,TCF4,TGFBR1,THBS1,TNFRSF12A,TNFSF10,USF1,VEGFA	838 (18)
nickel chloride	chemical toxicant	0.00979	ADM,ASL,HIF1A,HMOX1,JMJD6,NFAT5,NFE2L2,PPFIA4,SQSTM1,TXNRD1,USF1,VEGFA	380 (13)
HR	transcription regulator	0.00984	AGPAT4,AMD1,ANO1,CYP2F1,HAL,IBTK,KDSR,KLK3,LEF1,VDR
RUVBL1	transcription regulator	0.00984	ADAM15,CCNT1,EMC9,ERGIC1,GADD45B,MCM4,QKI,TCF4,TRIM66,ZDHHC9	547 (10)
pembrolizumab	biologic drug	0.00984	CASP8,CCL4,CCL5,HLA-E,IRF1,LAG3,MKI67,PRF1,STAT1,TIGIT
CDK2	kinase	0.00984	BMI1,CD34,CDC25A,CDK4,FOS,KCNJ11,PCYT1A,RB1,RBL2,SNAP25	743 (19)
CD40	transmembrane receptor	0.00989	ATP6V0D1,ATP6V1A,ATP6V1B2,BCL6,CCL4,CCL5,CD22,CDK4,CFLAR,DAPP1,DUSP1,ENO1,FARSA,FOS,HSPA5,ICAM1,IL10RA,IL13RA1,IL1RN,IL2RA,IL4R,IL6R,IRF1,ITGAM,KLF9,MCM4,NDUFA13,NDUFS1,NFATC1,PA2G4,PGAM1,PRDM1,PRF1,PRMT3,RELA,SELL,SLC38A2,TAPBP,TNFSF10,TRAF1,TRAF2,UQCRC1,VEGFA,ZBTB16	705 (17)
bicalutamide	chemical drug	0.00993	CTNNB1,EZR,FOS,HUS1,IGF1R,KLK3,KLK4,PIAS3,PSMD5,RUBCN,SORD	834 (20)
SP2	transcription regulator	0.0102	FOS,GNAI2,MAT2A,PCYT1A,PRKCD
EDNRA	transmembrane receptor	0.0102	ECE1,FOS,ICAM1,ITGAM,SELL
aloxistatin	chemical - protease inhibitor	0.0102	APP,CD74,IGF1R,ITGAM,SQSTM1
24-hydroxycholesterol	chemical - endogenous mammalian	0.0102	ABCA1,ABCG1,APP,HMGCR,HSPA5
vitamin K3	chemical drug	0.0104	ABCC6,BMP6,CCL20,CFLAR,FOS,HMOX1,HSPA5,MAP1LC3B
SFLLRN (PAR1-activator)	chemical reagent	0.0104	ACTB,F13A1,HSPA5,MPI,NEXN,PDLIM1,RGS18,TAGLN2
maslinic acid	chemical - endogenous non-mammalian	0.0105	ACTN1,APPL1,BTRC,CAMK2G,CDK4,FLOT2,IGHM,JAK1,LIMK2,MAPK14,PLAUR,PPARD,PRKAR2B,PXN,RPS6KA2,TGFBR1,THBS1
SOCS3	phosphatase	0.0105	ABCA1,FOS,ICAM1,IFIT2,IL1RN,IL23A,IL4R,IRF1,IRF8,PLAUR,POMC,SCD,SGCA,SOCS1,STAT3,STAT5A,TNFRSF1B
mir-503	microRNA	0.0106	BMP6,CDC25A,FGFR1,IGF1R
TDGF1	growth factor	0.0106	JAK1,LEFTY1,LEFTY2,STAT3
INCB054329	chemical drug	0.0106	IL6R,JAK1,NSD2,STAT3
tiron	chemical reagent	0.0106	DUSP1,HMOX1,HSPA5,PLAUR
gossypol	chemical drug	0.0106	MCL1,NCOA1,NCOA3,SAT1
IL13	cytokine	0.0107	ABCA1,ACSL1,ADAM15,BPIFA1,CASP1,CASP8,CCL20,CCL4,CCL5,CD14,CD1E,CD37,CLEC7A,COL6A2,CXCR2,DHCR24,DIPK2B,EGR2,EZR,F13A1,FCGR2A,FCGR3A/FCGR3B,FKBP1A,FLOT1,FPR2,FXYD3,GNAI2,GRIN1,HMOX1,HOMER2,HPSE,ICAM1,IFNGR1,IL13,IL13RA1,IL1RN,IL21,IL23A,IL32,ITGAM,JAK1,KCNH2,LIPA,MATK,MCL1,MT1X,NFATC1,RHOA,RPS6KA2,SERPINA1,SLA,SLC16A6,SOCS1,ST8SIA4,THBS1,TLR4,TNFRSF1A,TNFRSF1B,VEGFA,VNN1
1-methyl-4-phenyl-1,2,3,6-tetrahydropyridine	chemical toxicant	0.0107	APP,CASP1,CASP8,CCL5,CLK1,FOS,FOSB,GPT,HMOX1,ITGAM,MAP2K4,RHOA,SGK1,SQSTM1,TLR4,TNFRSF1A,TNFRSF1B,ZBTB16
TNFSF10	cytokine	0.0108	BAK1,CASP8,CD14,CD28,CFLAR,CTNNB1,FOS,IGF1R,IL13,IL1RN,IL2RA,IRF9,ITGAM,MCL1,RELA,SP100,STAT1,TNFAIP2,TNFRSF10C,TNFSF10,TRAF1,VEGFA
PF4	cytokine	0.0108	CCL4,CMPK2,DDX58,FLI1,ICAM1,IL19,IL1RN,IL23A,IRF1,ITGAM,NFE2L2,RARA,STAT1,TFDP1,VDR
GSK3B	kinase	0.0108	APP,CDC25C,CFLAR,CTNNB1,FOS,GFI1,HIF1A,IFIT2,IGF1R,IL13,IL19,KIF3A,LCN2,MAPRE1,MCL1,NCOA1,NFATC1,SLC16A1,SQSTM1,TNFSF10,TRAF1
lithium chloride	chemical drug	0.0108	APP,BMP7,CDC25C,CEMIP2,CTNNB1,FAM135B,FOS,GFI1,GRIN2B,HMGCR,HMOX1,IDS,KLK3,LEF1,MAP1LC3B,POMC,PRKCD,PXN,RARA,TGFBR1,TNFSF10
ARID1A	transcription regulator	0.0109	ACSL1,ACTN1,AGL,ARMH3,ARVCF,ASCL2,CAVIN2,CEACAM6,CLIC3,EEF1A2,EPS8L2,ERBB2,EZR,FHL1,ITGB4,KRT6A,KRT7,LGR6,MYO6,NANOG,P3H4,PDK2,PGAM1,PKM,PLXND1,PTGFRN,PTGIS,PXN,SERPINA1,STEAP4,TFF2,WNT4,WNT6
AMH	growth factor	0.0111	ACVR1,BTG2,FSHB,IRF1,KLK3,RBL2,SMAD6
ETV7	transcription regulator	0.0111	BMP6,CASP4,DDX58,ICAM1,IL23A,PARP14,RARA
geranylgeranyl pyrophosphate	chemical - endogenous mammalian	0.0111	ABCA1,APP,ICAM1,RHOA,ROCK2,TSC22D3,VEGFA
chrysin	chemical - endogenous non-mammalian	0.0111	AQP3,HMOX1,ICAM1,IL6R,JAK1,STAT3,UGT1A1
HSF1	transcription regulator	0.0111	ATN1,BCL10,BMP7,CFLAR,CLDN7,COL6A2,CTNNB1,DEDD2,DNAJB1,DNAJB6,EIF4A2,ELAVL1,HDAC5,HMGB1,HMOX1,HSPA8,ICAM1,JARID2,JMJD6,LAMA4,LMAN2L,MAT2A,MBOAT7,MCL1,MCM4,MMP19,RAB5C,RAD51D,RBM23,RELA,SCD,SPHK2,ST13,XAF1
TNFRSF8	transmembrane receptor	0.0112	CASP1,CCL4,CES2,GBP1,IL13,NKG7,PIM2,PRF1,RELA,TNFSF10,TRAF1,TRAF2
dalfampridine	chemical drug	0.0112	APAF1,APP,BTG2,DUSP1,EGR2,FOS,FOSB,GADD45B,HSPA8,IGF1R,PKM,SPTY2D1
mir-148	microRNA	0.0112	ABCA1,IGF1R,PKM,RELA,ROCK1,SOCS1,STX12,TGFBR1,TGFBR2
pimagedine	chemical drug	0.0112	CASP1,CFLAR,GADD45B,HMOX1,ICAM1,MDM2,RELA,TNFSF10,VEGFA
FGD3	other	0.0113	DDX58,EDAR,MYD88,RELA,TICAM2,TLR4
tranylcypromine	chemical drug	0.0113	CCL5,FOS,HIF1A,NFATC1,PDE4B,TSPOAP1
mir-183	microRNA	0.0114	BMI1,CMPK2,DDX58,LRP1,SEL1L,SLC39A1,SLC39A9,SLFN5,STAT1,TRIM27,XAF1
Am 580	chemical reagent	0.0114	ADM,APOD,DUSP1,HMGCR,IFNGR1,IRF1,MVK,RARA,SCD,SQLE,STRA6
ZFTA-RELA	fusion gene/product	0.0115	CASP4,ICAM1,IL13RA1,IL1RN,IL4R,IRF1,LSP1,PRKCD,STAT5A,TAPBP
aldesleukin	biologic drug	0.0115	CANX,EIF5A,FCGR2A,FCGR3A/FCGR3B,HLA-G,IRF1,IRF9,STAT1,TAPBP,TNFRSF10C
vincristine	chemical drug	0.0115	AKT2,CCL5,HNRNPK,LCP1,LMNB1,MAP2K4,MAPK9,MCL1,MDM2,NCAM1
TSC1	other	0.0116	ASCL2,ATP6V1A,ATP6V1B2,CASP1,CTNNB1,CTNS,EGR2,GNS,HMOX1,IL19,MKI67,NIBAN1,OLFM4,PSAP,SCD,STAT1,TSC2
bezafibrate	chemical drug	0.0116	ABCD3,ACSL1,APOA1,APOC2,CDK4,CYB5A,DNM1L,FGF21,HADHA,HSD17B4,HSPA5,ICAM1,INSIG1,MGMT,MPG,SCD,TFF2
ERBB3	kinase	0.0118	ACTB,DUSP1,ERBB2,EZR,GZMH,HIF1A,HMGA2,HMGB1,HMOX1,HP,IGF1R,LAMA4,PHGDH,PIM2,SGK1,SLC4A7,THBS1,TNNT3,VEGFA
carbon tetrachloride	chemical toxicant	0.0121	ABCC2,APAF1,APOA1,ARRB1,CCL4,CCL5,DUSP1,FAAH,FGF21,FKBP1A,FOS,GADD45B,GPT,HMOX1,ICAM1,IL13,IL13RA1,MAPK14,ME1,MKI67,PECAM1,PPARD,PRNP,PTAFR,PTP4A1,RALB,RB1,RBP1,RELA,RIPK3,SORD,SPHK2,TGFBR1,TGFBR2,TNFRSF12A
F3	transmembrane receptor	0.0121	FERMT2,FOS,HMGA2,ICAM1,ITGAM,LCP1,LEF1,PAPOLA,PLPP3,RHOA,TGFBR2,UBASH3B,VEGFA
AKT1	kinase	0.0125	AKR1C1/AKR1C2,ARL6IP1,CCL4,CCL5,CD74,CDK4,CEBPD,CFLAR,CTNNB1,EBP,ENO1,EZR,FOS,FOSB,HIF1A,HIPK3,HMGCR,HMOX1,HNRNPL,IGF1R,IL2RA,LCN2,LIPA,MCL1,MDM2,ME1,NEXN,NFATC1,NFE2L2,PKM,PRKAR1A,RAB11A,SCD,SEMA6D,SLC3A2,SLC4A7,SP1,TGFBR3,THBS1,TNFSF10,VEGFA
TET2	enzyme	0.0125	C5AR1,CBR1,CHST11,CMPK2,CTNNB1,FOSL2,GRK5,HAL,HS6ST1,IFIT2,IGF1R,JAML,KCNE3,LTO1,MMP8,NAV1,NIBAN1,NIBAN2,RPS6KA2,SH2B3,SLC26A9,TRIB2,ZBTB16
4-(2-aminoethyl)benzenesulfonylfluoride	chemical - protease inhibitor	0.0125	ADAMTSL1,CASP4,DICER1,HMOX1,HSPA5,PHEX,SENP7,TNN
bardoxolone	chemical drug	0.0125	CFLAR,GSTA4,HMOX1,HSPA9,SQSTM1,TXNRD1,UBE2H,UGDH
IGF1	growth factor	0.0126	ABCA1,ADM,AGAP2,AKR1C1/AKR1C2,APP,ATP2A1,ATP2B3,BAK1,BTG2,CAMP,CAVIN2,CCL4,CCL5,CCNG1,CD74,CDK4,CEBPD,CFLAR,COL5A2,CREB1,CTNNB1,DUSP1,EGR2,EIF4B,EIF4E,ETV6,FGFR1,FOS,FOSB,GHRHR,GNRH1,GPD2,GPT,GRIN1,GRIN2B,HIF1A,HMGCR,HMOX1,HSPA5,ICAM1,IGF1R,IL16,IL4R,KIF1A,LCN2,MAPK1,MCL1,MDM2,MKI67,NCAM1,NFE2L2,NR3C1,OLFM4,PAPOLB,PDXK,PKM,PLAUR,PRNP,PTGER4,RELA,SCD,SGK1,SLC12A4,SP1,SPRED2,SQLE,THBS1,TLR4,TNFRSF1…
IL1B	cytokine	0.0127	ABCC2,ABCD3,ADM,AMPD3,APOC2,APP,BCL6,BMF,BMP7,BTG2,BTRC,CASP4,CCL20,CCL4,CCL5,CCR2,CCR6,CD14,CD74,CDKN2B-AS1,CEBPD,CFLAR,CMPK2,CTNNB1,CXCR1,DBP,DGKA,DUSP1,EHF,EIF4E,ELAVL1,ERBB2,ETS2,F13A1,F2RL1,FMR1,FOS,FOSB,FPR2,FUT7,GADD45B,GBP1,GCHFR,GNRH1,HDAC1,HIF1A,HLA-E,HMGB1,HMOX1,HP,HSPA5,ICAM1,IFIT2,IFNAR2,IFNGR1,IL10RA,IL16,IL19,IL1RN,IL21,IL23A,IL25,IL2RA,IL32,IL4R,IL6R,IRF1,IRF8,ITGAM,KCNH2,LCN2,LCP…
lysophosphatidic acid	chemical - other	0.0127	AKT2,BCL6,CCL4,CCL5,CD14,DGAT2,DUSP1,FOS,HIF1A,ICAM1,ITGAM,MDM2,PLAUR,PRKCG,RALA,SOCS1,VEGFA
NEIL2	enzyme	0.0129	ACTB,BCL6,CCL20,CCL4,CCR2,CD14,CXCR2,IL1RN,IL23A,IL6R,MT-CO3,MYD88,TLR4,TLR6
HAVCR1	other	0.0129	CDK4,EGR2,EMC9,HDAC1,HIF1A,IL2RA,IL6R,IRF1,IRF9,LYN,NR3C1,PLAUR,QKI,RB1,STAT1,STAT3,VEGFA,XAF1
H89	chemical drug	0.0129	ABCA1,APP,BAK1,BMP6,CCL5,CD14,CLCF1,CREB1,DUSP1,EGR2,FGF21,FOS,HDAC1,HMOX1,IL23A,MKI67,ORMDL3,POMC,PPARD,RELA,SDC1,SH2D2A,SNAP25,SP1,VEGFA
RNASEH2B	other	0.0129	APP,CASP1,CASP8,CCL5,CMPK2,DDX58,IFIT2,IGF1R,IL13,IL23A,IRF1,MVP,MX2,NCOA7,PARP14,PARP9,TLR4,TLR6,XAF1
APOE	transporter	0.013	ABCA1,ACSL1,ACTB,ADAM10,ADGRG1,APOA1,APOD,APP,C5AR1,C5AR2,CASP1,CCL4,CCL5,CTNNB1,ECM1,F2RL1,FLOT2,FOS,GRIN2B,HMGCR,HMOX1,HPCAL1,HSPA5,ICAM1,IGF1R,IL10RA,IL10RB,IL1RN,IL4R,IL6R,ITGAM,JAK1,JAK3,LCN2,LIPA,LRP1,MAPK14,NCF1,P4HB,PEA15,PLPP3,PPARD,RELA,RELN,SLC16A1,STAT1,STAT3,TNFRSF1A
RARA	ligand-dependent nuclear receptor	0.013	AASS,ABCA1,ABCC2,ABHD2,ADAM10,ALOX5,APOA1,ARNT2,CA12,CCN6,CD14,CD93,CEACAM6,CENPF,DUSP1,EGR2,FGF21,FGFR1,FOS,FOSL2,HCP5,HLA-G,IL12RB1,IL13,IL16,IL21,IL32,IL6R,IRF1,KLK3,MAFB,MAPK1,NANOG,NCOA3,NR2C1,NSD2,PVR,RARA,RBP1,SAMHD1,SELL,SP100,STAT1,STRA6,STX3,TAPBP,TFAP2A,TLE4
FCGR2A	transmembrane receptor	0.0131	CCL4,CCL5,F2RL1,FCGR3A/FCGR3B,ICAM1,IL23A,PECAM1,RNASEL,STAT1,VEGFA,XAF1
iron	chemical - endogenous mammalian	0.0131	APP,BMP6,CYBRD1,GADD45B,HIF1A,HMOX1,LCN2,NDUFS1,NFYA,SLC11A2,SLC39A8
T3-TR-RXR	complex	0.0131	AKR1C1/AKR1C2,AKR1C3,ATP2A1,ENO1,HP,KLF9,MDM2,ME1,SLC16A3
OLR1	transmembrane receptor	0.0133	CXCR2,ICAM1,ITGAM,NCF1,RARA,RBP1,STRA6,TGFBR1,TGFBR2,TGFBR3
NUP98-DDX10	fusion gene/product	0.0133	ALOX5,C5AR1,C5AR2,CLEC7A,EED,FPR3,GADD45B,MCL1,SOX4,ZFHX3
15-deoxy-delta-12,14 -PGJ 2	chemical - endogenous mammalian	0.0133	BAK1,CCL5,CCNG1,CDC25C,CDK4,CEBPD,CFLAR,DDX58,DGKA,DNAJB1,EHF,FOS,HMOX1,ICAM1,IRF1,ITGAM,KLK3,LEFTY1,LEFTY2,MAP1LC3B,MAPK14,MCL1,MXD1,NFE2L2,PECAM1,SERPINA1,SOAT1,SOCS1,SP1,STAT1,TFCP2L1,TXNRD1,VEGFA,XIST
atorvastatin	chemical drug	0.0135	ABCA1,ABCC2,ABCG1,APOA1,APP,ARRB1,BMP6,CRCP,DHCR24,DUSP1,FGF19,FOS,FOSB,GADD45B,HMGB1,HMGCR,HMOX1,ICAM1,IL2RA,MAPK1,MVK,NR1H2,NRDC,P4HB,PDXK,PRNP,RHOA,SQLE,TLR4,TM7SF2,TSC22D3,VEGFA
E. coli B4 lipopolysaccharide	chemical toxicant	0.0136	ADCY7,AMPD3,APAF1,BAK1,BAZ1A,CASP2,CASP8,CCL20,CCL4,CCL5,DDX58,ELF1,ETS2,EXOC6,F13A1,FOSB,FPR2,HMOX1,ICAM1,IL13,IL1RN,IL23A,INPP5D,LCN2,LCP1,MCL1,METTL1,NCF1,PARP9,PLAUR,RHOC,SARM1,SOCS1,ST6GALNAC2,TLR4,TNFRSF1A,TNFRSF1B,TNFSF10,TRAF2
miR-203a-3p (and other miRNAs w/seed UGAAAUG)	mature microRNA	0.0137	BMI1,CREB1,F2RL1,KIF5B,NDRG3,SUZ12,VEGFA
ACE	peptidase	0.0137	ATP5F1A,CCL20,CCL5,IL13,IL4R,IL9R,NDUFB8
IND S7	chemical - kinase inhibitor	0.0137	ACTB,CALU,ENO1,HNRNPL,KHSRP,PGAM1,TUBB
ritonavir	chemical drug	0.0137	ABCC2,ABHD2,C9orf72,CEACAM6,CEACAM8,EIF5,ELAVL1,EPHA1,GRK3,HMGCR,ICAM1,ME1,MME,MVK,PNRC2,SCD,SQLE,TMEM140,TMPRSS4,TSC22D3,UGT1A1,VEGFA
PIERCE1	other	0.0137	APAF1,MDM2,TRIB3
CERS5	transcription regulator	0.0137	ASAH1,CASP1,CERS2
YTHDF2	other	0.0137	IFIT2,SMAD6,TNFRSF1B
PPP1R14B	phosphatase	0.0137	HIF1A,PECAM1,VEGFA
ZMYND10	other	0.0137	MMP19,THBS1,VEGFA
CIB2	kinase	0.0137	LAMP2,MAP1LC3B,SQSTM1
miR-219a-5p (and other miRNAs w/seed GAUUGUC)	mature microRNA	0.0137	ALOX5,CD14,TNFRSF1B
miR-3118 (and other miRNAs w/seed GUGACUG)	mature microRNA	0.0137	CREB1,NANOG,PUM2
ENT	group	0.0137	AQP3,RPL3,RRM2B
ELP1	other	0.0137	CTNNB1,RHOA,VEGFA
DNAJA3	other	0.0137	ERBB2,STAT5B,VEGFA
MAT2A	enzyme	0.0137	FOS,HMOX1,NFATC1
TBX19	transcription regulator	0.0137	MFF,POMC,XCL1
MUSK	kinase	0.0137	CHRND,CHRNE,ERBB2
DNM1	enzyme	0.0137	APP,CXCR2,GLP1R
LGH447	chemical drug	0.0137	ATP6V1A,DNM1L,NFATC1
1-(2,5-dimethoxy-4-iodophenyl)-2-aminopropane	chemical reagent	0.0137	FOS,GNAQ,POMC
PNPLA1	enzyme	0.0137	ABHD5,ELOVL4,GBA,MKI67,PPARD
SHARPIN	other	0.0137	CASP1,CASP4,RBCK1,RIPK1,RIPK3
PCYT2	enzyme	0.0137	ABCA1,ABCG1,PEMT,PISD,SCD
mir-290	microRNA	0.0137	LATS2,NANOG,PRKACB,RELA,TGFBR2
hydrogen sulfide	chemical - endogenous mammalian	0.0137	HMOX1,HSPA5,IL2RA,KLK3,SELL
VCAN	other	0.0139	ADM,ANXA8/ANXA8L1,CASP1,CBX6,CCL20,CCL4,CD34,ICAM1,IFIT2,IL1RN,IRF8,LCN2,MDM2,MX2,OLFML2B,PARP14,PRDX5,PTGIS,RBP1,ROCK1,STAT1,TRIM22,VEGFA,WNT4,XAF1
miR-34a-5p (and other miRNAs w/seed GGCAGUG)	mature microRNA	0.0139	APP,ARPP21,BIN2,CD1E,CDC25A,CDK4,CREB1,ETS2,GIMAP6,HDAC1,ICAM1,IKBIP,NOTCH2,PIK3CB,PTPN7,SELL,SELPLG,SLCO3A1,TMEM154,TSPOAP1,VEGFA
TGFB2	growth factor	0.0141	ABCA1,CD248,CD46,CFLAR,COL6A2,EGR2,FOS,HMOX1,PECAM1,PTAFR,SCD,SELL,SP1,TGFBR1,TGFBR2,TGFBR3,THBS1,VDR,VEGFA
MAPK8IP1	other	0.0143	APP,EOMES,FOS,GRIN1,GRIN2B,MAP3K7
NTS	other	0.0143	CCL5,DEFA5,FOS,GPT,KLK3,POMC
CYP27A1	enzyme	0.0143	ABCA1,ABCC2,ABCG1,CYP46A1,HMGCR,NR1I3
PARP9	enzyme	0.0143	BCL6,CD74,HLA-E,IFIT2,IRF1,STAT1
BCL3	transcription regulator	0.0143	AP1S1,CAMP,CCL20,CCL5,EGR2,FOS,ICAM1,IGHM,IL13,IL19,IRF1,PLAUR
SOX4	transcription regulator	0.0145	ACY3,ADGRE5,AMOTL1,ARPP21,CASP1,CD74,CEMIP2,CTNNB1,DICER1,EOMES,FHL1,FOS,GFI1,GNRH1,KLK8,MAP7,NAV1,NCAM1,P2RX3,PARD6G,PECAM1,PLXND1,PPM1F,PXYLP1,SEL1L3,SELL,SEMA3E,SNX10,TMEM255A,VOPP1
IRF1	transcription regulator	0.0145	BAK1,CASP1,CASP2,CASP8,CCL20,CCL5,CDK4,CMPK2,DDX58,FPR2,HLA-G,IFIT2,IL12RB1,IL13,IL23A,IRF1,IRF9,SAMHD1,SELL,SOCS1,SP1,STAT1,STAT3,TAPBP,TLR6,TMEM140,TNFRSF1A,TNFSF10,TRIM22,XAF1
SOCS1	other	0.0148	BAK1,CCR6,CDK4,CFLAR,DDX58,DUSP1,FOS,ICAM1,IFIT2,IL12RB1,IL4R,IRF1,MAP3K5,MYD88,RALGDS,RB1,RELA,SOCS1,STAT1,STAT3,STAT5A,TRIM22
mir-15	microRNA	0.0148	APP,BTRC,CCL5,CDC25A,CDK4,DDX58,DICER1,EIF4G2,FMNL1,LATS2,MCL1,PLAUR,PNPLA3,PPM1D,RAF1
apigenin	chemical - endogenous non-mammalian	0.0148	CASP8,CCL4,CDK4,CFLAR,CTNNB1,DGAT2,FOS,HDAC1,HIF1A,HMOX1,ICAM1,KLK3,MDM2,MMP8,RELA
interferon alfacon-1	biologic drug	0.0149	CEACAM8,DEFA1 (includes others),DEFA4,ELAVL1,GNLY,IGHM,PARP14,RO60
isobutylmethylxanthine	chemical toxicant	0.0149	ABCA1,ACSL1,CD14,CD34,CEBPD,CREB1,DGAT2,EGR2,FAM89B,FOS,IFIT2,IGF1R,MAPK1,NCOA2,NDUFS1,PPARD,PTGFRN,RAB14,RAB5C,RAB7A,RB1,RBL2,RETN,ROCK2,SCD,SGK1,STAT1,THBS1,TPD52L2,TUBB,UQCRC1
platelet activating factor	chemical - endogenous mammalian	0.0149	EGR2,FOS,ICAM1,ITGAM,MMP8,PLAUR,PTAFR,SELL,SELPLG,THBS1,VEGFA
CAT	enzyme	0.0149	ADM,BAK1,CFLAR,HIF1A,HMOX1,IGF1R,IL2RA,MCL1,PAX2,THBS1,XAF1
CEBPE	transcription regulator	0.0149	CAMP,CD14,CDK4,CEACAM8,CSF3R,IL1RN,ITGAM,LCN2,MMP8,NCF1,SELL
BIRC5	other	0.0149	CD74,COL5A2,CTNNB1,IGHM,IL13,LAMA4,MCL1,MDM2,TUBB1,UVRAG,VWF
mir-24	microRNA	0.0149	ARHGAP19,CCR6,CDK4,IFNGR1,IL21,IL2RA,JPH2,PRDM1,PSAP,PXN,TRIB3
mir-8	microRNA	0.015	ABL2,ACTN1,APOA1,APOO,BMI1,CDC25A,CLDN23,CLDN7,CRTAP,CTNNB1,DDIT4L,HIF1A,HMGB1,HMOX1,LATS2,LRP1,MCM4,MOK,NIN,PIP5K1A,PPM1F,QKI,ROCK2,SQSTM1,STAT5A,SUZ12,TGFBR1,WIPF1,YWHAZ
ATN1	transcription regulator	0.015	BCL6,CSNK1D,DBP,DLG1,GRK5,GTF2H1,HPCAL1,KCNK3,MAX,NPTX1,PABPC4,PCTP,PPP1CB,PRKACB,PRKCD,PRKCG,SOX4,SPTBN2,TAGLN3,THRA,TUBB
GW3965	chemical reagent	0.0152	ABCA1,ABCG1,ABHD5,APOA1,APOD,APP,CCL4,CCL5,CENPF,DGAT2,DUSP1,GNGT2,HCAR2,IL1RN,IRF8,MID1IP1,PRKAR2B,RARA,SCD,VEGFA
lipoteichoic acid	chemical - endogenous non-mammalian	0.0153	CAMP,CD14,HIF1A,HMOX1,ICAM1,IL1RN,IL23A,MYD88,NOD2,PTAFR,SLC16A3,TLR4,TLR6
TFAP4	transcription regulator	0.0153	CLDN7,ESRP2,FOS,LEF1,MDM2,NANOG,PHYHIP,RPS6KA5,STEAP3,TSPAN31
EPO	cytokine	0.0153	ACTB,ATP6V1B2,BCL6,CREG1,DHCR24,FOS,FOSB,GBA,HMGB1,IL13,LCP1,MCL1,MID1IP1,MTF2,NFATC1,NMNAT1,NR3C1,PBXIP1,PRDM7,PRKCD,RELA,RHAG,RHOA,ROCK1,ROCK2,SDHC,SLC11A2,SLC44A2,SNAP23,SOCS1,STAT3,TIE1,TLR4,TNFSF10,TOP1,TSC22D3,TUBB1,VEGFA,VWF,WDR1,YBX1
MAP4K4	kinase	0.0154	AGL,AGPAT3,ALDH4A1,CHSY1,DLD,H6PD,HADHA,IVD,MAFB,MPI,NDUFA3,NDUFS1,NT5C2,PGAM1,PNPLA3,SCD,ST3GAL2,UCK1,UQCRC1
ATF1	transcription regulator	0.0154	CREB1,FOS,FUT7,HLA-G,HMOX1,RHOA,TGFBR2,THBS1,YWHAZ
MBOAT7	enzyme	0.0155	DHCR24,HMGCR,PNPLA3,SCD
HIPK1	kinase	0.0155	MDM2,NFE2L2,PECAM1,VEGFA
STC1	kinase	0.0155	CCR2,FSHB,STC1,XIST
salinomycin	chemical - endogenous non-mammalian	0.0155	CTNNB1,LEF1,MCL1,SQSTM1
ELF2	transcription regulator	0.0155	IL23A,KLK3,LYN,TIE1
chidamide	chemical drug	0.0155	CDK4,MCL1,MKI67,ORC1
emactuzumab	biologic drug	0.0155	IRF9,SOCS1,STAT1,XAF1
zileuton	chemical drug	0.0155	APP,CCL5,CTNNB1,ICAM1
clioquinol	chemical drug	0.0155	APP,FOS,HDAC1,KDM6B
Trolox C	chemical drug	0.0155	GPT,HIF1A,IGF1R,MCL1
SD6	chemical reagent	0.0155	CCL5,ICAM1,MX2,TNFSF10
nandrolone	chemical drug	0.0155	HMOX1,MDM2,NUMB,VEGFA
Cu2+	chemical - endogenous mammalian	0.0155	APP,CCS,HMOX1,SP1
FOXC1	transcription regulator	0.0156	ADAR,ECM1,FOS,GBP1,ICAM1,IFIT2,IFNAR2,IFNGR1,IRF1,KLK8,NFATC4,OOEP,PHEX,PTAFR,RNASEL,SAMHD1,STAT1,TRIM22,TRIM8,TSC22D1,VILL,XAF1,ZNF750
RAF1	kinase	0.0158	AMD1,BCL6,CD37,CD74,CDC25A,CLK1,CTNNB1,DCBLD2,ERBB2,FOS,HIF1A,HMGA2,HPCAL1,IGF1R,IL23A,ITGAM,ITGB4,LAD1,MKI67,MXD1,PLAUR,PRDM1,RPS6KA5,SDC1,SEC14L2,SQLE,ST6GALNAC2,TRAF1,TSC22D1,TSPOAP1,VEGFA
WBP2	transcription regulator	0.0163	AQP3,ATG4D,BMF,BSDC1,CORO1C,CTNNB1,FARSB,FHL1,IL23A,LEF1,MOB3A,NKIRAS2,RNMT,SLC16A3,SOX4,STX3,SYTL3,TM9SF4,TMED4,TRAF1,WLS
romidepsin	biologic drug	0.0164	APAF1,CCL5,CFLAR,DUSP1,ERBB2,FOS,HIF1A,ICAM1,MCL1,PLAUR,PRDM1,RAF1,RHOA,RHOC,VHL
CREM	transcription regulator	0.0164	ABCA1,BTG2,CAMP,CD8B,CREB3L4,CYP46A1,DUSP1,DUSP14,EGR2,FOS,FSHB,FUT7,GADD45B,GPD2,HMGCR,MCL1,MVK,NEXN,NFATC1,PDXK,SLC16A1,SPTY2D1,THBS1,VEGFA
trans-cinnamaldehyde	chemical drug	0.0166	CASP1,CDC25C,HMOX1,MDM2,NCF1,NFE2L2,TXNRD1
IFNL3	cytokine	0.0166	DDX58,IL23A,IL2RA,RNASEL,SOCS1,STAT1,TLR4
SH3TC2	other	0.0166	ACSL1,DHCR24,EBP,EGR2,HMGCR,MVK,SQLE
MEL S3	chemical - kinase inhibitor	0.0166	ACTB,CALU,ENO1,HNRNPL,KHSRP,PGAM1,TUBB
VE-821	chemical reagent	0.0166	CCL5,CDC25A,GPR50,IL23A,ITGAM,PRDM1,TRAF1
imipramine	chemical drug	0.0166	ASAH1,FOS,GPATCH3,HPN,MAP1LC3B,TACR1,TSPOAP1
dichlorovinylcysteine	chemical toxicant	0.0166	CDK4,ENO1,HSPA9,IGF1R,PKM,PRDX5,SORD
nitroarginine	chemical reagent	0.0166	GNRH1,HMGCR,HMOX1,NCAM1,PIK3CB,RHOA,TNFRSF1A
G protein alpha	group	0.0167	CDC42SE2,COPE,CRMP1,EXOC6,FOS,GOLPH3,IFT57,ITM2C,MRPL43,P3H1,RPN1,SDF4,SRPRA,TFF2,TSPAN31,UQCC2
MAX	transcription regulator	0.0167	BCL6,CBX5,CDC25A,CDK4,EED,GADD45B,HDAC2,IL32,JARID2,LAMP2,MTF2,RHOA,SUZ12,TSC2,XCL1,YBX1
EIF2AK3	kinase	0.0168	APAF1,ARNTL,ATF6,BTG2,CANX,CCL20,DNM1L,ETS2,HSPA5,HSPA9,MAP1LC3B,PRDM1,RAB6A,RNASEL,RPS6KA2,SEL1L,SLC1A7,SQSTM1,TMED9,TRIB3,USO1,VEGFA,WARS1
CRP	other	0.017	CCL5,CTNNB1,FCAR,IL1RN,IL6R,ITGAM,PRKCG,RELA,SELL,TNFSF10,UBE2D3
DETA-NONOate	chemical reagent	0.017	ADAM10,DGKA,DUSP1,FOS,FPGS,GLO1,HIF1A,HMGCR,HMOX1,ICAM1,TAGLN2
P38 MAPK	group	0.017	ABCA1,CCL5,CD46,CEBPD,CFLAR,CTNNB1,DGKA,DUSP1,EGR2,FGF21,FOS,GBP1,HBP1,HIF1A,HMOX1,HP,HSPA5,ICAM1,IL13,IL1RN,IL23A,IL2RA,IL32,ITGAM,ITGB4,KDELR1,MCL1,NBR1,NFAT5,NFATC1,NFATC4,NFE2L2,PLAUR,PPM1D,PRDM1,RAB5A,RAB7A,RARA,RASA1,RB1,RBP1,SGK1,STAT1,THBS1,TNFRSF1A,TNFSF10,TNNT3,VDR,VEGFA
NLRX1	other	0.0176	BCL10,CASP8,IKBKB,IRAK4,IRF1,MYD88,RAF1,RELA,STAT1,TRAF2
IL24	cytokine	0.0176	APAF1,BAK1,BCL6,CASP8,CCL20,HSPA5,IL23A,MCL1,PAX5,PRDM1
zVAD-FMK	chemical - protease inhibitor	0.0176	CASP1,CDK4,FOS,IL2RA,MAP1LC3B,MCL1,MDM2,RELA,RIPK1,TFAP2A
MIR124	group	0.0176	BMI1,IQGAP1,NANOG,RELA,RHOG,ROCK1,SRGAP1,STAT3
mir-214	microRNA	0.0176	ATG12,CADM1,CELF1,CREB1,FGFR1,IGF1R,RELA,TFAP2A
NCSTN	peptidase	0.0176	APP,CD14,CEBPD,CTSG,FCGR2A,IRF8,NCF1,PSEN1
ACVRL1	kinase	0.0176	ACTB,ICAM1,PLAUR,PXN,SMAD6,STAT1,TLR4,VEGFA
DDX3X	enzyme	0.0176	CCL5,GNB2,MAP3K7,MAPK14,RPLP2,RPS3,RPS5,STAT1
honokiol	chemical - endogenous non-mammalian	0.0176	BAK1,CDK4,FOS,ICAM1,IQGAP1,MAP1LC3B,MCL1,RETN
RNF187	enzyme	0.0177	ASB1,BTG2,CASP8,CSNK1G1,DGKA,HMOX1,IRF1,MDM2,PBXIP1,PCBP4,PPM1D,RRM2B,STAT1,TRIM22
ARNTL	transcription regulator	0.0177	ARNTL,DBP,DGAT2,GNRH1,GPT,HIF1A,HMOX1,HSPA5,NFE2L2,RICTOR,SCD,TBC1D1,TBC1D4,THRA
mir-101	microRNA	0.0178	ATG4D,BMI1,DUSP1,RAB5A,SUZ12,TGFBR1
epicatechin gallate	chemical drug	0.0178	CCNG1,ICAM1,LYN,MDM2,MGMT,VEGFA
retinol	chemical drug	0.0178	IL16,LCN2,NANOG,PPARD,RARA,RBP1
diallyl trisulfide	chemical - endogenous non-mammalian	0.0178	ABCC6,CDC25C,FOS,HMOX1,MDM2,NFE2L2
DL-fructose	chemical - endogenous mammalian	0.0178	IRAK4,NR3C1,SCD,SLC2A5,TLR4,TLR6
dextran sulfate	chemical drug	0.0179	CASP1,CCL20,CCL4,CCL5,CCR2,CD14,CD74,CTNNB1,CXCR2,EFNA2,EPHB4,FANCB,FGFR1,HMOX1,ICAM1,IGF1R,IL13,IL23A,LCP1,MKI67,OLFM4,PARP2,PECAM1,PHGDH,PTAFR,RELA,RHOA,SDC1,STAT3,STEAP3,TFF2,TGFBR2,TGFBR3,THBS1,TIE1,TLR4,TNFRSF1B,TPX2,UGT1A1,VDR,VEGFA,WNT4,WNT6
SRF	transcription regulator	0.0179	ACTB,AMD1,ANO1,CALD1,CAMP,CAPRIN1,CCL5,CDK4,CEBPD,CENPB,CNN2,CTNNB1,CTSG,DMKN,EGR2,EZR,FERMT2,FHL1,FILIP1L,FOS,FOSB,GFI1,HMOX1,IGHM,ITGAM,KDSR,LCN2,LPCAT3,LRP1,MCL1,MYOM1,NCOA7,PAFAH1B1,PRSS57,RAF1,SCYL1,SEMA6D,SHOC2,SINHCAF,SMTN,SPTBN2,SVIL,TMOD3,TNNT1,TRIM4,WDR1
3-deoxy-2-octulosonic acid(2)-lipid A	chemical - endogenous non-mammalian	0.018	DHCR24,HMGCR,SOAT1,SOAT2,SQLE
picropodophyllin	chemical drug	0.018	HIF1A,NANOG,PRDM1,WTAP,ZBTB16
Cyclin E	group	0.018	CD34,HIF1A,RB1,RBL2,ROCK2
Sod	group	0.018	CCL4,CFLAR,DSC2,HMOX1,ICAM1
TNFRSF21	transmembrane receptor	0.018	CD28,IL13,IL2RA,NFATC1,STAT3
mir-379	microRNA	0.018	BAALC,BMP6,HIF1A,SMURF1,VEGFA
CXCL2	cytokine	0.018	CCL4,CCL5,CXCR2,ICAM1,ITGAM
bombesin	chemical - endogenous mammalian	0.018	KLK3,KLK4,NR3C1,SRSF5,ZBTB16
AREG	growth factor	0.0181	CCL20,CENPF,CPEB2,FOS,GBP1,H2AC6,H2BC21,H2BC5,HCAR2,IFIT2,JAK1,MKI67,PTAFR,STX12,TXNRD1
CDH1	other	0.0181	ACTB,BMP7,CDK4,CTNNB1,ERBB2,IL13,KRT13,KRT7,LCN2,MMP19,NCAM1,PLAUR,RALA,VEGFA,VHL
IRF5	transcription regulator	0.0181	BAK1,CCL4,CCL5,CMPK2,DDX58,IFIT2,IFNA14,IL23A,NT5C3A,PRDM1,RELA,RIPK1,STAT1,TNFSF10,VEGFA
E2F4	transcription regulator	0.0182	ATRX,BMI1,C5orf22,CASP4,CBX5,CDC25A,CDC25C,CEP57,DDX11,H2AC6,H2BC21,HMGB1,HP,MAP3K7,MCL1,MCM4,MKI67,ORC1,PGRMC1,RB1,RBL2,RRM1,SINHCAF,SLC3A2,SNRPC,SRPRA,SUPT4H1,SUZ12,TPX2,TRAF2,UMPS,ZNF451
12-(3-adamantan-1-yl-ureido) dodecanoic acid	chemical reagent	0.0182	CASP2,CASP4,CASP8,CFLAR,LHX4,MCL1,SPHK2,TNFRSF1A,TNFRSF1B,TNFSF10,TNFSF12,TRAF1
ADCYAP1	other	0.0184	ACTN1,BMP6,BTG2,CCL4,CCL5,CEBPD,CLCF1,COL5A2,CREB1,CYP11B1,DDHD1,EGR2,ELAVL1,FOS,FSHB,GALNT7,GNRH1,GRK5,IL23A,IRF1,ITGAM,MAN1A1,MME,NECAP2,ORM1,PHEX,POMC,QKI,RELA,SNAP25,TCF4,TSC22D1,TXNRD1
ZBTB7B	transcription regulator	0.019	ATP5F1A,CCR6,CD8B,EOMES,HADHA,IL13,IL17RE,IL2RA,IL32,NDUFB8,PRF1,RPS6KA2,SFXN5
CLEC11A	growth factor	0.0192	ALOX5,CCL4,CD74,CTNNB1,EGR2,FOS,GNB2,IL13,LEF1,TACR1,TSC22D1
NRG1	growth factor	0.0192	ABCA1,ACTN1,ARTN,BAK1,CAVIN2,CHRND,CHRNE,CXCR1,CYP11B1,DUSP1,EGR2,ENO3,ERBB2,FOS,FOSB,G3BP1,HIF1A,HMGCR,HMOX1,HNRNPK,ITGAM,KLK3,LIMK2,LPCAT3,MCL1,NDUFS1,PAFAH1B1,PHGDH,PLAUR,PXN,SGK1,SLC4A7,SOX4,SP1,TGFBR1,THBS1,VEGFA
GH1	growth factor	0.0197	ACVR1,CEBPD,CREB1,CTNNB1,FOS,GHRHR,GRIN1,GRIN2B,GTF2H1,HDAC1,IGF1R,IL4R,RAD23B,RETN,RHOA,SOCS1,TFAP2A,TNFRSF1A,TRPA1
etoposide	chemical drug	0.0197	ABCG1,ADAM10,APAF1,CASP2,CCL5,CDC25A,CDK4,CFLAR,CREG1,CSNK1D,DUSP1,HIF1A,ICAM1,IFIT2,IFNA14,IRF1,MCL1,MDM2,MME,PIK3R3,PRF1,RAD9A,RELA,RHOBTB2,SENP2,SGK1,SQSTM1,SVIL,TNFRSF1A,TNFSF10
tosedostat	chemical drug	0.0199	CLEC7A,RETN,SDC1,SLC38A2,TRIB3,VEGFA,WARS1
miR-7a-5p (and other miRNAs w/seed GGAAGAC)	mature microRNA	0.0199	EIF4E,FOS,IGF1R,MKNK1,PAK1,RAF1,SLC3A2
RACK1	enzyme	0.0199	BMI1,CCL5,FOS,HIF1A,IFIT2,MDM2,RB1
FAAH	enzyme	0.0199	ERBB2,FAAH,FNDC3A,FOS,HMOX1,NANOG,PECAM1
bardoxolone methyl	chemical drug	0.0199	CCL4,CFLAR,HMOX1,RELA,SP1,SP3,TRAF1
POU2F2	transcription regulator	0.0201	ALOX5,BANK1,BCL6,CD22,CFLAR,ENO1,FCRL1,H2BC21,IL25,MVK,PFKFB4,SCD,STAT3,TNFAIP2,TNFRSF12A,TNFRSF21
IKZF1	transcription regulator	0.0203	BAK1,BCL6,C1QTNF1,CCL4,CD34,CEMIP2,DTX3L,FGFR1,FLI1,GPR68,IL13,IL23A,IL2RA,JADE2,LRP1,LYN,MAN1C1,NCAM1,NFAT5,NR3C1,P2RX4,PAX5,PGAM1,POMC,PRNP,PRRT3,RALB,RNF19A,RUBCN,SEMA5A,STX12,TLR4,TRIM38,UEVLD,VWF,WDFY3,ZDHHC9
imiquimod	chemical drug	0.0203	APAF1,BCL10,BTG2,BTRC,CCL4,CCL5,CDC25A,CLEC7A,EIF2S1,FLI1,FOS,HCK,HMOX1,HNRNPK,ICAM1,IL19,IL1RN,IL23A,IL2RA,IL6R,LCN2,NDRG3,NDUFA3,PAX2,PELI1,RAD23B,RBP1,SELL,SOCS1,STAT1,TNFSF10,WDR48
CD3E	transmembrane receptor	0.0204	BCL10,CD8B,CDK4,DNAJA3,FOS,IL13,IL2RA,MAPK14,NFATC1,SOCS1,TNFRSF1A,TNFRSF1B
PDK1	kinase	0.0204	CCR6,CDC25C,GALC,HIF1A,P2RX7,PAK1,PIK3CB,PIK3R3,SLC44A2,STAT5A,TBC1D4,VASP
NOTCH1	transcription regulator	0.0204	AKR1C1/AKR1C2,AQP3,BCL6,CD14,CEBPD,CER1,CFLAR,CTNNB1,CTSG,DLD,ERBB2,FCGR2A,FOS,FOSB,HIF1A,HMOX1,HSPA8,ICAM1,IGF1R,IL23A,IL2RA,IRF1,IRF8,ITGAM,ITGB4,LEF1,NCF1,NDUFS1,NEUROG2,PKM,RB1,RELA,SOCS1,TGFBR2,TGFBR3,TIE1,VEGFA,WNT4
Collagen type II	complex	0.0206	BMP6,BMP7,CCL20,CCR2,CXCR2,IL1RN,MMP19,TLR8,TNFSF10
thymoquinone	chemical drug	0.0206	CASP1,CD14,CDK4,HMOX1,NBN,PKM,SAT1,TLR4,TNFSF10
mir-22	microRNA	0.0206	ARRB1,BMP6,BMP7,LEF1,MAPK14,MVK,SP1,TGFBR2,YWHAZ
IKZF2	transcription regulator	0.0206	CD28,HLA-E,ICAM1,IL10RA,IL4R,IRF1,KLF7,LAG3
PRKAR1A	kinase	0.0206	BAK1,ERBB2,NFE2L2,PIAS3,PRKAR1A,PRKAR2B,SENP2,VDR
ADGRE2	other	0.0206	ADGRE2,CD34,CEACAM3,CFLAR,FOS,HMOX1,TGFBR2,TLR4
alvocidib	chemical drug	0.0206	CFLAR,ERBB2,ITGAM,MCL1,RB1,RHOBTB2,TCEA1,VEGFA
SH42	chemical reagent	0.0206	AKT2,CXCR1,FADS6,HRAS,PIK3R3,PRKCD,RHOA,STAT1
SCD	enzyme	0.0208	ABCA1,ABHD5,AGPAT4,CHRNE,DAGLB,DGAT2,DHCR24,ELOVL5,FA2H,FGF21,FOS,HMGCR,HSPA5,IL1RN,LCN2,LEF1,PEMT,PPARD,RBP1,RETN,SPHK2,SPTLC1,SQLE,STRA6,THBS1,THRA,VDR
BRD4	kinase	0.0208	CDC25A,ETV6,FOS,FOSL2,GFI1,HMOX1,ICAM1,IL2RA,IL6R,IRF1,IRF8,JARID2,MCL1,MTMR2,MYD88,NAV1,PIM2,PRDM1,SLC16A6,SORD,THBS1,TOP1,TUBB
CHUK	kinase	0.0208	AMPD3,CASP4,CCL4,CCL5,CDC25A,CEBPD,CLDN23,FOS,GADD45B,GRIN2B,HMOX1,ICAM1,IFIT2,IL13,IL1RN,IL23A,KCNH2,LCN2,MAT2A,MXD1,NUMB,RB1,RBP1,RELA,SGK1,SNX10,SQSTM1,TNFAIP2,TNFRSF1B,VEGFA
HMOX1	enzyme	0.0209	ABCA1,ABCG1,APAF1,CD14,CDK4,FOS,GPT,HMOX1,ICAM1,IL1RN,IL23A,ITGAM,MAP1LC3B,MAPK14,NCF1,NFE2L2,PECAM1,RELN,THBS1,VEGFA
androgen	chemical drug	0.0209	AKR1C3,APOD,BMP6,BTG2,CA12,CDC25C,CREB3L4,CTNNB1,DHCR24,DNM1L,EED,EPS15,FOS,ITGAM,KLK3,SDC1,SOAT1,SOCS1,SOX4,STAT3,TSC2,VAV3,VMP1,VNN1,YBX1
TGFBR2	kinase	0.021	AGPAT4,ALOX5,BMP6,C5AR1,CASP1,CCDC184,CCL4,CD14,CLIC4,CTNNB1,DGAT2,DUSP14,GADD45B,GNRH1,H2BC5,HEXIM2,HP,ICAM1,IL13,IRF8,ITGAM,JAK3,KRT7,LAG3,LBR,MBOAT7,MVK,MXD1,P2RY12,PKM,PTGIS,RBL2,RFC5,RRN3,SDC1,SDF4,SEMA7A,SLC12A4,SLC16A3,SLC39A1,STAT3,TAB2,TCF12,TGFBR1,TGFBR2,THBS1,TNFRSF12A,VEGFA,WDFY3,ZNF219
JAK1	kinase	0.0211	BMF,CD14,FOS,HIF1A,ICAM1,IFIT2,IL19,IL4R,IRF1,IRF9,STAT1,STAT3,TNFRSF21
fenofibrate	chemical drug	0.0212	ABCD3,ACSL1,AP3M1,APOA1,APOC2,APP,CASP4,CDC25A,DGAT2,FGF21,GYG1,HADHA,HIF1A,HMOX1,HOXC6,HP,HSD17B4,HSPA5,ICAM1,IRF8,JAG2,KPNA1,LPCAT3,MAN1A1,MGMT,NACC1,NBN,NR1H2,NR3C1,PIK3R3,PTAFR,RELA,RETN,SCD,STAT3,THRA
TERT	enzyme	0.0213	ASAP1,BMI1,CALD1,CALU,CCL5,COL5A2,DDX58,HMGB1,ICAM1,IFIT2,IL13,IL13RA1,IQGAP2,KDM5C,KLK3,NANOG,PPP6R3,PRSS23,PXN,RB1,SERP1,SPIN1,SSR3,STAT3,TACC3,TNFRSF1A,TNFRSF1B,UBASH3B
berberine	chemical drug	0.0213	ATP5F1A,CASP8,CCNT1,CDK4,CFLAR,ERBB2,GRK3,HIF1A,HMGCR,HMOX1,ICAM1,MCL1,MDM2,PIK3R3,PPARD,SAT1,SCD,TFAP2A,VEGFA
RNA polymerase II	complex	0.0214	ACTB,CA12,CBR1,CBX5,CCL5,CD14,CSDC2,DDX11,DUSP1,ENO1,ERBB2,FOS,FOSL2,GADD45B,GPT,HDAC2,HNRNPU,HP,ICAM1,IFNGR1,IL1RN,IL2RA,MAPK1,NCOA3,PKMYT1,POMC,PRUNE1,RALGDS,RPS3,SDHC,SYT4,TAPBP,TIAL1,TNNT1,VEGFA,XIST,ZBTB18,ZNF451
liquiritigenin	chemical - endogenous non-mammalian	0.0215	ABCC2,FOS,HMOX1,UGT1A1
CST3	other	0.0215	APP,FOS,IRF8,NFATC1
MED14	transcription regulator	0.0215	DUSP1,IRF8,LAD1,NR3C1
4-methylene-2-octyl-5-oxotetrahydrofuran-3-carboxylic acid	chemical reagent	0.0215	CCL5,FOS,HMOX1,NFE2L2
NRG4	growth factor	0.0215	ABCA1,ELOVL5,ME1,SCD
miR-378a-3p (and other miRNAs w/seed CUGGACU)	mature microRNA	0.0215	CDK4,IGF1R,PDPK1,TRAF1
PINK1	kinase	0.0215	DNM1L,HIF1A,STAT3,VEGFA
bisphenol A diglycidyl ether	chemical reagent	0.0215	ICAM1,TGFBR1,TGFBR2,VDR
SR 144528	chemical reagent	0.0215	CCL4,CCR2,ICAM1,IL1RN
quinacrine	chemical drug	0.0215	CFLAR,MCL1,PRNP,SP1
6F apoA-I mimetic peptide	chemical reagent	0.0215	APOA1,GFI1,IL23A,NOTCH2
roflumilast N-oxide	chemical - endogenous mammalian	0.0215	HMOX1,ICAM1,IL13,NFE2L2
IL17A	cytokine	0.0216	ACTB,CAMP,CCL20,CCL4,CCL5,CD14,CEBPD,COTL1,EGR2,FOS,ICAM1,IL13,IL16,IL19,IL1RN,IL23A,IL25,IL32,IRF1,JAK1,LCN2,MAPK14,MCL1,MMP8,MT1X,MYO6,NFATC1,PECAM1,PLXNB2,PRDM1,SGK1,SOCS1,STAT1,STAT3,STEAP4,TGFBR2,TLR4,TNFRSF1B,TNFSF12,VEGFA,VWF
GABPA	transcription regulator	0.0216	CCL20,CDK11A,CHRND,CHRNE,DICER1,FCAR,HMOX1,IL16,IL23A,LBR,RB1
mir-182	microRNA	0.0216	CASP2,CLEC7A,COL11A2,FNDC3A,IL4R,MYD88,NCAM1,PRF1,RASA1,SLC39A1,SLC39A9,SQSTM1,TLR4,VWF
MAPK3	kinase	0.0218	APOA1,CCR2,CTNNB1,EGR2,FOS,FOSB,FOSL2,IL13,IL2RA,MCL1,NFE2L2,PLAUR,SELL,SELPLG,SLC4A7,THBS1,VEGFA
alvespimycin	chemical drug	0.0219	CDK4,ERBB2,HMGCR,MCL1,RAF1,SCD
EIF2A	translation regulator	0.0219	ATG12,EGR2,HSPA5,IBTK,ICAM1,LCN2
KDM4B	enzyme	0.0219	ENO1,LCN2,NANOG,PDK2,PDK3,PKM
resolvin D2	chemical - endogenous mammalian	0.0219	HMOX1,IL23A,MAP3K7,MYD88,SELL,TLR4
chelerythrine	chemical drug	0.0219	GRK3,ICAM1,IGF1R,MCL1,MDM2,VEGFA
mir-210	microRNA	0.0219	ABCB9,CDK10,CPEB2,FAM102A,GDE1,GIT2,IL16,KIAA0930,LEF1,NCAM1,NPTX1,P4HB,PDXK,PSAP,TMEM80,UBQLN1
L-glutamic acid	chemical - endogenous mammalian	0.022	ACTB,APP,ARNTL,ASL,DHCR24,FMR1,FOS,FOSB,GADD45B,GRIN1,HIF1A,HMGCR,INSIG1,POMC,RELA,RHOA,ROCK1,ROCK2,SCD,SQLE,TSC2
SP3	transcription regulator	0.0221	ABCA1,ACSL1,BMF,CCL20,CYP46A1,DUSP1,FOS,GNAI2,GRIN1,HPSE,HSPA5,IGF1R,MAT2A,PCYT1A,PEMT,PKM,PLAUR,PRKCD,RELA,SGK1,SLC39A8,SLC4A7,SP1,STAT1,STAT3,TGFBR1,TGFBR2,TGFBR3,TXNRD1,VEGFA
SALL4	transcription regulator	0.0223	ACTB,ADAM10,ADCY2,BTG2,CCL4,CD74,COL13A1,CTNNB1,ERBIN,FGFR1,HMGA2,KIF5B,LEF1,LEFTY1,LIG1,LIMK2,LRRC4,NANOG,NFATC1,PRKAR2B,RAD9A,SMURF1,TESK2,VASP,VAV3
Histone H2b	group	0.0223	IRF1,IRF2BPL,TNFSF10
DDP-38003	chemical reagent	0.0223	ICAM1,IRF8,ITGAM
PRMT7	enzyme	0.0223	BCL6,GADD45B,PRDM1
KMT5B	enzyme	0.0223	DUSP1,SGK1,TSC22D3
penfluridol	chemical drug	0.0223	ITGB4,PXN,ROCK1
HNRNPR	other	0.0223	CANX,SMARCA2,THBS1
DVL1	other	0.0223	APP,CTNNB1,LEF1
TRPV2	ion channel	0.0223	AKT2,CASP8,RAF1
DAB2	other	0.0223	CTNNB1,FOS,HMGCR
ADCY5	enzyme	0.0223	ADCY2,ADCY7,ADCY9
A939572	chemical reagent	0.0223	FGF21,LCN2,RBP1
GNMT	enzyme	0.0223	ABCA1,ABCG1,GPT
diquat	chemical toxicant	0.0223	HMOX1,NFE2L2,TXNRD1
RORC	ligand-dependent nuclear receptor	0.0226	ARNTL,BHMT,CCL20,CCL5,CCR6,CD28,CYP2F1,CYP4F8,DHCR24,ENO1,GADD45B,HIF1A,HMGCR,IL12RB1,IL21,IL25,IL2RA,IL32,LCN2,ME1,NR1I3,PGAM1,PKM,RHBG,SDHC,SLC29A4,VEGFA,ZBTB16
CIP2A	other	0.0227	DSC2,ELAPOR1,ENO3,MAPK9,NPTX1,PKM,PLAUR,PXYLP1,RHOC,SAT1,SLC16A3,SLC25A4
BACH2	transcription regulator	0.0227	BCL6,FAM20C,HMOX1,IL13,IL21,LEF1,MAFB,MCL1,PRDM1,RARA,SDC1,TIGIT
roscovitine	chemical drug	0.0228	APP,CDC25A,CFLAR,MCL1,MDM2,PCYT1A,RALA,RALB,RB1,UGT1A1
15(S)-HETE	chemical - endogenous mammalian	0.023	ABCG1,FOSB,HMGCR,MAPK1,PECAM1
telapristone acetate	chemical drug	0.023	ACSL1,CDC25C,CENPF,NOTCH2,TPX2
p85 (pik3r)	group	0.023	HIF1A,MCL1,PIK3CB,RELA,VEGFA
mir-194	microRNA	0.023	CUL4B,GYG1,MDM2,PLAUR,THBS1
ATP2A2	transporter	0.023	APP,ATP2B3,DGAT2,NFATC1,SCD
CREB3	transcription regulator	0.023	CANX,HSPA5,INSIG1,KLK3,UBXN4
NCR2	transmembrane receptor	0.023	CCL20,CCL4,NCR2,THBS1,XCL1
propionic acid	chemical - endogenous mammalian	0.023	DUSP14,ICAM1,KCNH5,RELN,RETN
mir-802	microRNA	0.023	ADCY2,APP,ARPC5,ARRDC3,CD14,CREB1,HRAS,MGAM,OAZ2,PIK3R3,PPP1CB,RALA,RASA1,RHOA,RHOC,ROCK1,SDCBP,SMTNL2,TCF4,VAV3,WIPF1,ZDHHC2
sulforafan	chemical drug	0.023	ABCC2,AKR1C1/AKR1C2,APAF1,BAK1,CDC25C,FOS,GABARAP,GSTA4,HDAC1,HIF1A,HMOX1,HP,ICAM1,IL23A,NFE2L2,PGRMC1,PSMB5,RELA,SQSTM1,TCF20,TXNRD1,VEGFA
PLX5622	chemical drug	0.023	ACTB,CCL20,CCL4,CCL5,CCR2,CCR6,CD14,CELF2,CLEC7A,HSPA5,IL10RA,IL10RB,IL16,IL1RN,IL4R,IL6R,PGRMC1,STAT1,TGFBR2,TLR4,TNFSF10,VEGFA
CXCL12	cytokine	0.023	AKR1C3,ATRX,BMP6,CANX,CCL5,CCNT1,CD14,CELF1,CPSF1,CTNNB1,ERBB2,FOS,HCLS1,HIPK3,ICAM1,IFNAR2,IL2RA,ITGB4,PRKCD,RHOC,ROCK1,RPS6KA3,SELPLG,SOCS1,THBS1,TNFRSF10C,TNFRSF1B,TNFSF10,ZBTB16
NFATC2	transcription regulator	0.023	ABCA1,CASP4,CCL5,CDK4,CFLAR,CMPK2,DGKA,EGR2,HDAC1,IFIT2,IL13,IL21,IL2RA,IRF1,JARID2,KDM6B,MDM2,NFATC1,PELI1,SLAMF6,SLC3A2,SLCO3A1,SOCS1,STAT1,STAT5A,TCF4,TLE4,TRAF1,TSC22D1
EHMT1	transcription regulator	0.0234	ACSL1,CAPS,CEBPD,CYB5A,IL17RC,ITPRIP,LCN2,MAN1C1,NANOG,NIBAN2,NUB1,PISD,PPL,RAB11FIP3,SAT1,SCARA5,STRA6,THRA
SPDEF	transcription regulator	0.0234	CD34,CLDN7,COL13A1,COL5A2,COL6A2,FGFR1,HIF1A,KLK3,LEF1,PLAUR,SDC1,SQSTM1,VASP
CLPP	peptidase	0.0234	ACSL1,ATP5F1A,DDX58,DLD,ENO1,HADHA,HSPA9,IFIT2,SDHC,SLC25A11,SLC25A4,STAT1,UQCRC1
USP18	peptidase	0.0236	CCL5,IRF1,IRF9,MAP3K7,NFATC1,SOCS1,TNFSF10
mibolerone	chemical drug	0.0236	ACSL1,AMD1,BMP6,CALU,CD74,CLTC,EIF2S1,EIF4A1,FHL1,FKBP1A,FOSL2,HLA-E,HSPA5,IFNGR1,KLK3,MAT2A,MME,P4HB,SERP1,SQLE,USO1
RBM5	other	0.0236	BTG2,ICAM1,IL32,INSIG1,MCL1,NCOA3,STAT5B,TNFRSF10C,TRAF1
A2M	transporter	0.0236	ATF6,CCL4,CREB1,GADD45B,GRIN1,HSPA5,LRP1,MAP3K5,TRAF2
mir-150	microRNA	0.0236	AKT2,CCR6,FCGR2A,HIF1A,IL2RA,NCAM1,NCR1,SOCS1,SP1
phenethyl isothiocyanate	chemical drug	0.0237	BAK1,DUSP8,ERBB2,GOLGA7,IFIT2,JAK1,MCL1,RASA1,ROCK1,ROCK2,RPL3,SH2D2A,SPSB3,TXNRD1,UBXN4,USO1,VEGFA
chloroquine	chemical drug	0.0238	APP,BMI1,CCL5,DDX58,HIF1A,IL13,IL23A,MAP1LC3B,PRNP,PSEN1,SOCS1,SQSTM1,TNFSF10,VEGFA
CAV1	transmembrane receptor	0.0239	CD14,CLDN7,CTNNB1,FOS,GPT,GRIN2B,HMOX1,HSPA8,ICAM1,KRT7,MDM2,NEDD4L,NFATC1,PDK2,RALA,SLC25A12,SMAD6,SPAG9,TGFBR1,THBS1,TNFRSF1A,TRAF2,WNT6
IL7R	transmembrane receptor	0.0239	APLP2,ARID1B,BAALC,BAIAP2,BAK1,ETS2,IGHM,IL2RA,LHX6,MCL1,MGAT1,PAX5,SAMHD1,SELL,SLAMF6,ZNF750
SAMSN1	other	0.024	CCL4,CMPK2,HDAC1,IFIT2,IL23A,IRF1,PELI1,SDC1,SLCO3A1,SOCS1,STAT1,STAT5A,TCF4,TIMELESS,TSC22D1
BCR-ABL1	fusion gene/product	0.024	CSF3R,HIF1A,HMOX1,IL2RA,LCN2,MME,MXD3,NUMB,PCBP2,PDK3,PKM,PRKCD,RELA,SOCS1,TNFSF10
CP-55940	chemical reagent	0.024	ACTB,BTG2,CCL4,ERBB2,GRK5,MDM2,TOP1,YWHAZ
nitrofen	chemical toxicant	0.024	CLIC4,ENO1,FGFR1,GLP1R,RARA,TGFBR2,TGFBR3,VEGFA
CCAR2	peptidase	0.024	CAMK2G,CREB1,CREB5,GLP1R,KIF1A,KIF1B,MDM2,TRIB3
STAT	group	0.024	CASP1,CEBPD,FOS,IL2RA,IRF1,PIAS3,POMC,SOCS1
monobutyl phthalate	chemical toxicant	0.024	CUL4B,MBNL2,NUMB,PICALM,RBM22,RBM47,RBPMS,TRA2A
KDM2B	enzyme	0.024	BMI1,CCL5,CFLAR,EOMES,FOS,RIPK3,SUZ12,XIST
mir-130	microRNA	0.024	CAMP,CCL5,GTF2H1,IRF8,LCN2,MAFB,ROCK1,TGFBR1
aprepitant	chemical drug	0.024	CEACAM6,ECM1,OLFM4,PTAFR,SEMA7A,TACR1,VDR,XDH
NONO	transcription regulator	0.0243	CCL5,CMPK2,DDX58,GBP1,HCAR2,IFIT2,MORC3,MX2,NT5C3A,PARP14,PARP9,PDE4B,PDE8A,PELI1,SLFN5,SP140,STAT1,TNFSF10,TRIM22,XAF1
ACSL4	enzyme	0.0243	BAK1,CCL5,CFLAR,CTNNB1,DOCK5,GDPD1,ICAM1,SAT1,SELL,STAT1,XIST
NFKB2	transcription regulator	0.0246	CCL20,CCL5,CD34,CFLAR,DMTF1,FOS,IL21,IL23A,KLK3,KRT7,MAT2A,MCL1,NOD2,PAMR1,PLPP3,PXN,RELA,SELL,SEMA3E,TNFAIP2,TRAF1,UTS2B
PRKAG3	kinase	0.0246	ABCA1,ACVR1,AMD1,ANXA8/ANXA8L1,ATP6V1A,BTG2,CD93,CELF2,DDIT4L,EIF4B,FGFR1,FXYD6,HSPA5,KDM2B,MAGIX,MAT2A,MID1IP1,NR3C1,OXCT1,POLK,SLC44A2,SLC4A3,SORD,WNT4
interferon beta-1a	biologic drug	0.0248	CCR2,DNAJB1,ENO1,FCGRT,FKBP15,FKBP1A,GADD45B,GNLY,IGHM,IL16,IL1RN,IRF1,LILRA2,PGAM1,PLAUR,RPL3,SERPINA1,STAT1,TNFRSF1B
IL6ST	transmembrane receptor	0.0253	HP,IL21,IL6R,IRF1,ORM1,PIM2,SGCA,SOCS1,STAT3,TNFRSF1A,TNFRSF1B,TRPA1
leukotriene E4	chemical - endogenous mammalian	0.0253	CCL4,IL13
minoxidil	chemical drug	0.0253	LEF1,VHL
pentosan polysulfate	chemical drug	0.0253	ABCA1,PRNP
stigmasterol	chemical - endogenous mammalian	0.0253	ABCA1,ABCG1
moxestrol	chemical toxicant	0.0253	PEMT,SERPINB9
hyodeoxycholic acid	chemical - endogenous mammalian	0.0253	ABCA1,ABCG1
IRS	group	0.0253	DGAT2,VEGFA
Beta Secretase	group	0.0253	APP,MME
cetylpyridinium	chemical drug	0.0253	FOS,NFATC1
EIF4B	translation regulator	0.0253	MCL1,SLC4A7
MRAP	other	0.0253	MRAP2,POMC
CERS4	transcription regulator	0.0253	ASAH1,CERS2
ST6GALNAC2	enzyme	0.0253	GPT,SELPLG
FBXL16	other	0.0253	CTNNB1,NCOA3
STARD5	transporter	0.0253	ABCA1,HMGCR
ECD	transcription regulator	0.0253	ERBB2,HSPA5
Ap1 gamma	group	0.0253	CD28,CD8B
Eotaxin	group	0.0253	ITGAM,MAPK1
Fetal Hemoglobin	complex	0.0253	HIF1A,HMOX1
ACAT1	enzyme	0.0253	ABCA1,HMGCR
SRT2104	chemical drug	0.0253	PDCD6IP,TSG101
vistusertib	chemical drug	0.0253	HMOX1,MYD88
SQLE	enzyme	0.0253	KLK3,PPM1D
FLOT2	other	0.0253	TNFRSF1A,TRAF2
miR-520g-3p (and other miRNAs w/seed CAAAGUG)	mature microRNA	0.0253	SMAD6,VEGFA
miR-2682-5p (and other miRNAs w/seed AGGCAGU)	mature microRNA	0.0253	CREB1,VEGFA
miR-743b-3p (and other miRNAs w/seed AAAGACA)	mature microRNA	0.0253	EIF4E,FMR1
miR-892b (miRNAs w/seed ACUGGCU)	mature microRNA	0.0253	MAP3K7,TRAF2
mir-153	microRNA	0.0253	APP,MCL1
miR-139-3p (miRNAs w/seed GGAGACG)	mature microRNA	0.0253	ELAVL1,PRF1
miR-149-3p (and other miRNAs w/seed GGGAGGG)	mature microRNA	0.0253	ERBB2,PA2G4
mir-673	microRNA	0.0253	EGR2,TSC2
Tardbp	transcription regulator	0.0253	FGFR1,VPS4B
FOXO6	transcription regulator	0.0253	CCR2,PAK1
TPM1	other	0.0253	CALD1,RHOA
TLE4	transcription regulator	0.0253	GNRH1,PRDM1
KCNQ4	ion channel	0.0253	PAX3,TNNT1
ALDH1A3	enzyme	0.0253	PKM,RRM1
opaganib	chemical drug	0.0253	APP,CD34
GFRA2	transmembrane receptor	0.0253	EGR2,FOSB
LSS	enzyme	0.0253	ABCA1,ABCG1
ACADS	enzyme	0.0253	GLO1,HSPA5
Ly6a (includes others)	other	0.0253	APP,IGHM
Ank2	other	0.0253	KCNJ11,SPTBN1
KRT5	other	0.0253	ICAM1,VEGFA
UBE2L3	enzyme	0.0253	NR3C1,SOAT2
HELT	transcription regulator	0.0253	HELT,NEUROG2
PAGR1	other	0.0253	CEBPD,NR3C1
Manf	other	0.0253	HSPA5,PDIA6
BAIAP2	kinase	0.0253	GRIN1,GRIN2B
ARHGEF11	other	0.0253	ABCA1,FOS
CASP8AP2	transcription regulator	0.0253	CFLAR,MCL1
SRSF5	other	0.0253	NR3C1,VEGFA
NOLC1	transcription regulator	0.0253	MDM2,ORM1
WASF1	other	0.0253	APP,EZR
HERC5	enzyme	0.0253	CCL5,IFIT2
3K3A-APC protein	biologic drug	0.0253	APP,RELA
LY3214996	chemical drug	0.0253	HMOX1,NCOA4
4,5,6,7-tetrabromo-2-azabenzamidazole	chemical - kinase inhibitor	0.0253	MOK,RAF1
nordihydrocapsiate	chemical reagent	0.0253	ICAM1,IL2RA
tempo	chemical reagent	0.0253	CFLAR,HMOX1
mecamylamine	chemical drug	0.0253	FOS,KCNJ11
fomepizole	chemical drug	0.0253	CCL5,HMOX1
fosfomycin	chemical drug	0.0253	CCL5,PTAFR
albendazole	chemical drug	0.0253	ICAM1,VEGFA
taprostene	chemical reagent	0.0253	DUSP1,TSC22D3
serpin peptide 16	biologic drug	0.0253	ITGAM,TLR4
5,10,15,20-tetrakis(4-sulfonatophenyl)porphyrinato iron (III)	chemical reagent	0.0253	HMGB1,ICAM1
nexinhib20	chemical reagent	0.0253	CEACAM8,ITGAM
menin-MLL inhibitor 2	chemical reagent	0.0253	ABCA1,ABCG1
oleuropein aglycone	chemical - endogenous non-mammalian	0.0253	APP,SQSTM1
L-JNK inhibitor I	chemical reagent	0.0253	BMP6,HMOX1
TAPI	chemical - protease inhibitor	0.0253	IL6R,PRNP
senktide	chemical reagent	0.0253	FOS,GNRH1
alpha-ergocryptine	chemical toxicant	0.0253	PAQR7,PGRMC1
MEDICA 16	chemical reagent	0.0253	EIF2S1,HSPA5
E64	chemical - endogenous non-mammalian	0.0253	APP,TNFSF10
tetracycline	chemical drug	0.0259	CBFA2T2,HADHA,JAK1,MCPH1,ME1,MRPS12,PAK2,PDE4B,POMC,PTPN7,RPS6KA2,SEMA6D,TUT1
SREBF1	transcription regulator	0.026	ABCA1,ACSL1,ADGRG1,C5AR1,CAPZB,CD14,CDK4,CEBPD,CYB5A,DGKQ,ELOVL5,FAM189B,GLP1R,HMGCR,HMOX1,HSPA5,IGHM,INSIG1,KCNJ11,KLK3,MT-CO3,MVK,PCYT1A,PIK3R3,PLA2G3,PNPLA3,RBP1,RETN,RPS24,S100A13,SCD,SERPINA1,SQLE,SV2A,TM7SF2,TNFRSF1B,VEGFA
METTL3	enzyme	0.0261	APAF1,BTG2,DGKA,ELAVL1,ICAM1,IFIT2,ITGAM,JAG2,JPH2,MCTP2,MGMT,NANOG,RB1,SOCS1,SPHK2,TRAFD1
miR-29b-3p (and other miRNAs w/seed AGCACCA)	mature microRNA	0.0261	CNOT8,COL5A2,CRTAP,CTNNB1,EOMES,INSIG1,MAPRE2,MCL1,P3H1,PPM1D,RERE,SP1,STAT3,TGFBR1,TGFBR2,VEGFA
IL1RN	cytokine	0.0261	BTN3A1,BTRC,CCL20,DDX58,GBP1,H6PD,ICAM1,IL23A,IL32,IRF1,IRF9,MX2,PELI1,RELA,RIPK1,SP100,THEMIS2,TNFSF10,TRIM22,VEGFA
DMD	other	0.0261	APLP2,ARPP21,ATP2A1,BAALC,BTG2,CHRNE,CLIP4,DNAJB6,GIGYF2,HERC1,HSPA8,IGFN1,IP6K3,KCNK3,KCNMA1,LAMP2,MAP3K9,MAP7,MPEG1,PAMR1,PIK3CB,PKM,PLPP3,PTGFRN,RCSD1,RIPOR2,SERPINA1,SGCA,TBC1D4,TPM3
JUND	transcription regulator	0.0262	C5AR1,CCL5,HIF1A,HMOX1,IL21,IL21R,ITGB4,PLAUR,SAT1,SDC1,SERPINB9,SOCS1,SOX4,VEGFA
fluoxetine	chemical drug	0.0262	ADARB1,ASAH1,FOS,FOSB,GPATCH3,HDAC2,HPN,MAPK1,NR3C1,PDE4B,POMC,ST8SIA4,TSPOAP1,ZNF326
LCN2	transporter	0.0262	ACTN1,CCL20,CCL4,CCL5,CKAP2,CORO1C,HIF1A,HMOX1,IL1RN,IL23A,NR1H2,RARA,SCD,STRA6,TAGLN2
PTGS2	enzyme	0.0264	CCL4,CCL5,CXCR2,DUSP1,ERBB2,EZR,FOS,GRIN2B,ICAM1,IL23A,ITGB4,MAPK9,MCL1,MKI67,NBN,PAK1,PTGER4,RETN,RHOA,SELL,SEMA7A,STC1,TNFRSF12A,TNFSF10,TRAF1,VEGFA,VNN1
CCL3	cytokine	0.0265	CCL20,CCL4,FOS,ITGAM,STAT1,STAT3
mir-7	microRNA	0.0265	EIF4E,IGF1R,MKNK1,PIK3R3,RAF1,RELA
AHR	ligand-dependent nuclear receptor	0.0269	ABCB6,ACTN1,ADM,AFMID,ALOX5,APAF1,APP,BTG2,CASP8,CBR1,CCL20,CCL5,CCR6,CD14,CD28,CD8B,CDC25C,CDK4,CERS2,COL13A1,COL5A2,CTNNB1,DNAJB1,EGR2,ENO1,FGF21,FOS,HIF1A,HMGCR,HP,HSPA5,IGHM,IL13,IL21,IL21R,IL9R,IRF1,ITGAM,KDSR,MMP8,MT-CO3,NFE2L2,NMT2,NPTX1,ORM1,PDE4B,PVR,PXDN,RBP1,RNGTT,SCD,SDC1,SLAMF6,SMTN,SPTLC1,STAT3,STEAP4,TGFBR2,THBS1,UGT1A1,VEGFA
Wnt	group	0.027	ADAM10,CD34,CTNNB1,EDA,EDAR,LEF1,PAX3,TFAP2A,TLX3
IFNAR2	transmembrane receptor	0.027	DDX58,IFT57,MX2,NCR1,NCR2,RIPOR2,TNFSF10,TRIM22,XAF1
Hbb-b2	other	0.027	CCR2,CD74,CLEC7A,CMTM3,CXCR2,IL10RA,IL16,ITGAM,MASP2
CUL4B	other	0.027	CUL4B,FANCB,GLO1,HSPA9,KMT2C,NANOG,SOCS1,TPM3,TSC2
Ro31-8220	chemical drug	0.027	CCL20,DUSP1,HIF1A,HMOX1,ICAM1,KLK3,MDM2,TNFSF10,TRAF1
STAT2	transcription regulator	0.0272	CCL5,GBP1,IFIT2,IRF1,IRF9,SF3A1,SOCS1,ST13,STAT1,TNFSF10,WARS1
ADRB	group	0.0272	BAK1,BCL10,CASP4,CAVIN2,CDK4,CFLAR,FAM214A,FGF21,FOS,HMOX1,ICAM1,INSIG1,NBN,NOTCH2,NUDT18,PPM1D,RAD9A,RBL2,SMAD6,SQSTM1,TRAF1
8-bromoguanosine 3',5'-cyclic monophosphate	chemical reagent	0.0278	ADAM10,FOS,HMOX1,ITGAM,PLAUR,SLC12A4,TAGLN2,VEGFA
NSD2	enzyme	0.0278	BTG2,CDC25A,FOS,KMT2C,ROCK2,STAT1,STAT3,VEGFA
ARRB2	other	0.0278	ARRB1,CCR2,CTNNB1,GRK5,HIF1A,IL13,STAT1,VEGFA
JAG2	growth factor	0.0278	BCL6,BMP7,CCL20,CCL5,CXCR1,IL10RA,IL13RA1,IL1RN
grape seed extract	chemical drug	0.0278	APP,CREB1,CTNNB1,ENO1,HSPA8,MKI67,NR3C1
fludarabine	chemical drug	0.0278	DEK,HIF1A,IRF1,MCL1,MDM2,PPM1D,STAT1
colistin	biologic drug	0.0279	ABI1,AGPAT3,APOD,BMP6,BMP7,CFP,EPS15L1,FOS,GOLGA3,IL10RA,LAG3,LAMP2,RHOA,SCOC,SLC7A8,SOX4,STAT3
VIP	other	0.0279	CASP8,CCL4,CCL5,CEBPD,CLCF1,CREB1,EGR2,FOS,IL2RA,IRF1,POMC,PRF1,RELA,TLR4,TLR6,TLR8,TNFRSF1A
NR1I3	ligand-dependent nuclear receptor	0.0279	ABCC2,APOA1,CYP2F1,ENKD1,GADD45B,HSD17B4,ICAM1,INSIG1,MDM2,PPP6R3,SAT1,SCD,SHOC2,STEAP4,TNFAIP2,TNFRSF1A,UGT1A1
BCL2	transporter	0.0279	BAK1,CCNG1,FOS,HIF1A,ICAM1,IL21,IL23A,MCL1,MDM2,PLAUR,PRDM1,PRF1,RBL2,SNAP25,SP1,SQSTM1,VEGFA
pyridostatin	chemical reagent	0.0281	ADAR,CCL5,CMPK2,IFIT2,IRF1,IRF9,OGFR,PARP14,PARP9,SELL,TMEM140,TRIM5
Histone h3	group	0.0282	ADAM10,ADRA1A,ASCL2,ATF7IP,CCL5,CDK4,CFLAR,CTNNB1,DAB2IP,ENO3,EOMES,FGFR1,FMR1,FOS,FSHB,GFI1,HAND1,HPSE,HSPA5,ICAM1,IGF1R,IL13,IL21,IL2RA,IL6R,KLK3,KMT2C,MCM4,MDM2,MGMT,NANOG,NCF1,NDUFS1,OPN1LW,PALLD,PAX3,PAX5,PIK3R5,PRDM1,RARA,RB1,RELN,RETN,SCD,SELL,SGK1,SLC16A6,SUZ12,TBATA,TGFBR1,TGFBR2,TNFSF10,TPM3,TSHZ3,UQCRC1,USP3,VEGFA,WDR1,WLS,ZBTB18
RXRA	ligand-dependent nuclear receptor	0.0285	ABCA1,ABCC2,ABCG1,ACSL1,AHCY,AKR1C1/AKR1C2,APOA1,APP,AQP7,CCL20,CEBPD,ECM1,FGF19,FGF21,FOS,GHRHR,GPT,HADHA,HCK,HIF1A,HMOX1,HSD17B4,IL13,IL25,IL32,INSIG1,KLF9,LCN2,MID1IP1,PDPK1,PPARD,RARA,RBP1,SAT1,SCD,SDC1,STRA6,TFAP2A,VDR,VEGFA
WNT5A	cytokine	0.0285	AKR1C1/AKR1C2,BMP6,BTG2,CD14,CD34,CTNNB1,ERBB2,FAM234B,HMOX1,IKBKB,IRF1,IRF8,LAG3,LCP1,PECAM1,RABL6,RBL2,SDC1,SELPLG,SEMA3E,STAT1,STAT3,STC1,TLR4,TNFSF10,TULP3,VEGFA,ZNF385B
UCHL1	peptidase	0.0285	ADCY9,C1QTNF12,CPD,FCRL1,GABARAPL1,GIT2,HSPA5,ITPRIP,ORC1,PRSS23,PSMB5,RBM26,SLC39A8
miR-199a-5p (and other miRNAs w/seed CCAGUGU)	mature microRNA	0.0285	CALD1,CMPK2,HIF1A,ITGB4,LCN2,MX2,RELA,SMTN,TGFBR1,TGFBR2,TGFBR3,WNT6,ZBTB16
lithium	chemical drug	0.0287	ADCY2,APP,CASP8,CREB1,CTNNB1,FOS,GNAI2,HDAC1,MDM2,NCAM1,NPTX1,RAB7A,TACR1,YBX1
CREB3L2	transcription regulator	0.0288	HSPA5,MCL1,SEC24C,USO1
KCNN4	ion channel	0.0288	CCL5,FOS,NFATC1,TSC22D3
HIF3A	transcription regulator	0.0288	HIF1A,PLAUR,STAT3,VEGFA
TLE1	transcription regulator	0.0288	DUSP1,FOS,MCL1,ROCK2
CRY2	enzyme	0.0288	ARNTL,DBP,FOS,SGK1
TIA1	other	0.0288	CASP8,MAP1LC3B,TIAL1,VEGFA
GFER	enzyme	0.0288	ABCD3,DNM1L,NANOG,NR1I3
BCR	kinase	0.0288	CCL20,CFLAR,GPT,NFATC1
CD163	transmembrane receptor	0.0288	CCL5,HMOX1,ICAM1,NANOG
CDC37	other	0.0288	CDK4,ERBB2,KLK3,RAF1
PTGER1	G-protein coupled receptor	0.0288	EGR2,FOS,ICAM1,POMC
CRY1	enzyme	0.0288	ARNTL,DBP,FOS,SGK1
sevoflurane	chemical drug	0.0288	FOS,GRIN1,GRIN2B,HMOX1
RV 538	chemical reagent	0.0288	ABCA1,ICAM1,LAMP2,PRNP
nordihydroguaiaretic acid	chemical drug	0.0288	HMOX1,IGF1R,NFATC1,VEGFA
PROM1	other	0.0288	DHCR24,INSIG1,PKM,SQLE,TM7SF2
RRM2	enzyme	0.0288	CTNNB1,ERBB2,HIF1A,THBS1,VEGFA
mir-515	microRNA	0.0288	APP,HIF1A,KHSRP,RELA,TGFBR2
miR-186-5p (miRNAs w/seed AAAGAAU)	mature microRNA	0.0288	HMGA2,NFAM1,TGFBR1,TGFBR2,TGFBR3
CSF3R	transmembrane receptor	0.0288	CD14,CSF3R,FOS,GFI1,ITGAM
FDFT1	enzyme	0.0288	ABCA1,HMGCR,HSPA5,LRP1,SQLE
NRTN	growth factor	0.0288	ASIC2,EGR2,FOSB,IL13,P2RX3
triflusal	chemical drug	0.0288	APP,CCL4,CD74,RELA,XCL1
helenalin	chemical - endogenous non-mammalian	0.0288	CCL20,HMOX1,IL19,PRDM1,RELA
MFAP5	other	0.029	ANGPT4,DUSP1,ECM1,FBXO2,IL23A,MKI67,NOTCH2,PECAM1,TICAM2,TNN
salirasib	chemical drug	0.029	ADM,COL5A2,HDAC1,HIF1A,HRAS,PFKFB4,PGAM1,PKM,STC1,VEGFA
Pkc(s)	group	0.0292	ABCA1,ADM,APOA1,APP,AQP3,ATF6,CCR2,CTNNB1,DBP,DUSP1,EGR2,FOS,FSHB,GADD45B,GNRH1,HIF1A,HMGCR,HMOX1,HSPA5,LIPA,MAP3K5,MAPK1,P4HB,RARA,RB1,RBL2,SP1,STC1,VDR,VEGFA
Tlr	group	0.0295	BCL6,C5AR2,CASP4,CCL4,CCL5,CXCR2,DUSP1,FPR2,ICAM1,IFNA14,IRF1,LCN2,NOTCH2,P2RX4,PAX5,RGS18,SOCS1,STAT1
mir-1	microRNA	0.0295	ADAR,ADPGK,CAPRIN1,CREB1,HNRNPU,IGF1R,MAN1C1,NUP50,PICALM,POGK,RASA1,SERP1,SH3BGRL3,SLC25A1,TAGLN2,TMX1,TWF1,VEGFA
SOX2	transcription regulator	0.0299	ABCC6,ABTB2,ACVR1,ALOX5,ASCL2,BMI1,BMP6,CCL20,CCL5,CEMIP2,CER1,CERS2,CHST15,CLDN7,COL11A2,CST6,CTNNB1,DUSP1,ELF1,EOMES,ETS2,FA2H,FOS,GAB1,GADD45B,GOLGA7,HAND1,HOXC4,IL23A,JARID2,KRT6A,KRT7,LEF1,LEFTY1,LRRC4,MAX,MTF2,MYD88,NANOG,PARD6G,PAX2,PECAM1,PIK3R3,PPL,PRDM1,PRKCD,QKI,S100A13,SEMA5A,SERINC5,SERPINA1,SNX18,SS18,STRA6,TTYH2,TULP3,TXNRD1,VEGFA,WIPF1,WLS,ZFHX3
estrogen	chemical drug	0.0299	ABCA1,AP3D1,APOA1,CDC25A,CDC25C,COL6A2,COMT,DUSP1,ERBB2,FOS,GALK1,GNRH1,HIF1A,HMGCR,ICAM1,IGF1R,LCN2,LIG1,MCM4,MDM2,NCOA3,PHF5A,PISD,PTAFR,PTGIS,RAB11A,RAF1,RARA,RPS6KA5,SCRIB,SERPINB9,SOAT2,STAT1,STAT3,STAT5A,TGFBR1,VDR,VEGFA
NCOA1	transcription regulator	0.0301	ABCA1,AGL,BTG2,CASP8,DBP,DGKQ,EOMES,FOS,GPBP1,GYG1,HIC1,HIF1A,IL1RN,KLK3,NADK,NCOA2,NR1I3,PDPK1,PGS1,PPARD,RB1,SMG6
SPRY2	other	0.0302	CBR4,CCL20,CLDN7,EOMES,EPHB4,FOS,HIF1A,IL10RA,LAT2,LCP1,MAP7,NIN,PLAUR,PRDM1,RETN,TLR8,TRIB2
norepinephrine	chemical - endogenous mammalian	0.0304	ABCA1,APP,ARNTL,CCR2,DUSP1,EOMES,FGF21,FOS,FOSL2,FPR2,GNRH1,GRIN2B,GRK3,GRK5,GXYLT1,HMOX1,IGF1R,MAT2A,P2RX3,PDE4B,POMC,SGK1,TBC1D1,UBE2I,VEGFA
ABCG1	transporter	0.0307	APP,CCL4,HMGCR,IL10RA,IL10RB,IL13,IL13RA1,INSIG1,TLR4
N-cor	group	0.0307	ABCA1,ACSL1,ARNTL,ASAP1,CCL5,ELOVL5,FAM20C,NFATC1,PLA2G3,SCD,SGK1,SHISA5,SNX1,SOCS1,TRERF1,WIPF1
3-deazaneplanocin	chemical drug	0.031	ANXA8/ANXA8L1,HIF1A,IL10RA,IRF8,KRT7,MVP,NOTCH2,SEL1L,SQSTM1,TGFBR1,TSC22D3,ZKSCAN5
BMP10	growth factor	0.0312	AASS,CCNT1,CD74,CMPK2,ECM1,EGR2,FCGR2A,FCGR3A/FCGR3B,FOS,ICAM1,LCN2,NCAM1,SMAD6,TBX20,THBS1
doxycycline	chemical drug	0.0312	ABCD3,CEBPD,CSF3R,EGR2,GFI1,IL2RA,IRAK4,MAP3K5,MAPK14,MMP8,NFE2L2,PRDM1,SDC1,SOCS1,XDH
cerivastatin	chemical drug	0.0314	APOA1,ETV6,HMGCR,HMOX1,ICAM1,IGF1R,ITGB4,NFYA,PLAUR,TGFBR3,TIE1,TSC22D3,VEGFA
vorinostat	chemical drug	0.0314	ABCG1,APAF1,ARNTL,BAK1,BMF,CAMP,CASP1,CASP2,CASP8,CCR2,CD74,CDK4,CFLAR,DUSP1,ELAVL1,ERBB2,HDAC1,HDAC2,HMGCR,HSPA5,ICAM1,IRF1,MCL1,MKI67,MVK,PNPLA3,PRDM1,RAF1,RB1,RELA,SOCS1,SP1,TGFBR1,TNFRSF1A,TNFSF10,TRAF1,TRAF2
FOXL2	transcription regulator	0.0314	ACVR1,AVPR2,CCL20,ETV6,FOS,FSHB,ICAM1,MYO6,NFE2L2,RAF1,RXFP3,SMAD6,SOX4,TNFRSF1A
AHI1	other	0.0318	ELAVL1,HCK,IL1RN,MLLT11,NKG7,OXCT1
PALMD	other	0.0318	CCL20,ENO1,HIF1A,ICAM1,PGM2,PKM
PLD1	enzyme	0.0318	APP,CTNNB1,ICAM1,IL13,RB1,SOS2
L 663536	chemical reagent	0.0318	ALOX5,APOA1,HSPA5,LCN2,PPARD,RELA
aristolochic acid I	chemical toxicant	0.0318	FOS,HIF1A,HMOX1,IVD,MCCC1,MT-CO3
RAC1	enzyme	0.0318	BCL6,CDC25A,CTNNB1,DUSP1,FOS,HIF1A,HMOX1,ICAM1,IL13,IL23A,IL6R,MCL1,PAK1,PLAUR,RHOA,STAT1,STAT3,VEGFA
1,4-bis[2-(3,5-dichloropyridyloxy)]benzene	chemical toxicant	0.0318	ABCC2,APOA1,CDK4,CYP2F1,ENKD1,GADD45B,ICAM1,INSIG1,MDM2,NR1I3,PPP6R3,SAT1,SCD,SHOC2,STEAP4,TNFAIP2,TNFRSF1A,UGT1A1
ENG	transmembrane receptor	0.0319	MMP19,NBN,PAK1,PECAM1,SMAD6,TGFBR1,TGFBR2,THBS1
TLR7/8	group	0.0319	CFLAR,DNAAF1,KCNMA1,PLAUR,PNRC1,RRP7A,TRIB3,VDR
JUN	transcription regulator	0.032	APP,ARTN,BAK1,C5AR1,CAMP,CASP4,CCL20,CD14,CD164,CDK4,CFLAR,CFP,COMT,CXCR1,CYP11B1,DICER1,DMTF1,DUSP1,EIF4A1,ERBB2,EZR,FOS,FSHB,GNRH1,GPT,HLA-G,HMOX1,HNRNPU,ICAM1,IGF1R,IL23A,IL2RA,ITGAM,ITGB4,LAMP2,MAT2A,MDM2,MMP8,NANOG,NCAM1,NFATC1,PEA15,PLAUR,PPM1D,PRNP,PXDN,RARA,RASA1,SCD,SDC1,SERP1,SERPINB9,SGK1,SLC38A2,STAT1,SVIL,THBS1,VAV3,VDR,VEGFA,WNT4
E2F3	transcription regulator	0.0323	AKR1C1/AKR1C2,AKR1C3,BMI1,CA12,CCL20,CDC25A,DEK,ECE1,EED,FAM102A,INSL4,LAMA4,LBR,MCM4,MT1X,ORC1,PDS5A,RB1,RBPMS,RRM1,SMG6,THBS1,TM9SF2,TNFAIP2,TPX2
AHCY	enzyme	0.0325	CD34,EOMES,HAND1,ICAM1,NANOG,STAT3,ZFHX3
TAB1	enzyme	0.0325	CCL20,CCL5,GBP1,MCL1,RELA,TNFSF10,XAF1
TAS4464	chemical drug	0.0325	BCL6,CDC25A,CFLAR,FOS,MCL1,SLC3A2,VEGFA
HDL	complex	0.0325	ABCG1,CCL5,CCR2,HIF1A,HSPA5,ICAM1,INSIG1,ITGAM,MYD88,PTGIS
TSHZ3	transcription regulator	0.0325	ADCY2,AMPD3,BHLHE22,CASP4,FOSB,FOSL2,KCTD12,SLA,SLITRK3,TRPC7
NOX4	enzyme	0.0325	BMF,HIF1A,HMOX1,ICAM1,MCL1,NCF1,NFE2L2,RHOA,RHOC,VEGFA
salicylic acid	chemical drug	0.0325	APOA1,CCL4,CCL5,CFLAR,FGF21,GRIN2B,MCL1,TLR4,TNFSF10,XCL1
colchicine	chemical drug	0.0325	ABCC2,FOS,HIF1A,MCL1,MDM2,MEFV,NR1I3,TMEM123,TNFRSF1A,TUBB1
kanamycin A	chemical drug	0.0326	ABI1,AGPAT3,APOD,BMP6,BMP7,CFP,EPS15L1,FOS,GOLGA3,IL10RA,LAG3,LAMP2,RHOA,SCOC,SLC7A8,SOX4,STAT3
hydrocortisone	chemical - endogenous mammalian	0.0329	ADM,APP,CAMP,CBR1,CEBPD,CIAO3,DDX17,EZR,GADD45B,GBP1,GPR153,H6PD,ICAM1,IL2RA,ITGAM,KLK3,NR1I3,NR3C1,SP1,STAT5A,TNFAIP2,TSC22D3,TUBB
3,5-L-diiodothyronine	chemical - endogenous mammalian	0.0332	GPD2,ME1,SCD
PDCD10	other	0.0332	CTNNB1,RHOA,VEGFA
GPX5	enzyme	0.0332	PDIA5,PDIA6,TMX1
Meg3	other	0.0332	IQGAP1,PKM,VEGFA
PON2	enzyme	0.0332	C5AR1,CXCR1,CXCR2
ZNF382	transcription regulator	0.0332	HMGA2,STAT3,STAT5B
USP29	peptidase	0.0332	HIF1A,PKM,RARA
IL-2R	complex	0.0332	FOS,IL2RA,PHGDH
CD8A	other	0.0332	CASP8,CD8B,IGHM
U1 snRNP	complex	0.0332	CCL4,CCL5,LY9
CYSLTR1	G-protein coupled receptor	0.0332	FOS,NFATC1,NFE2L2
silmitasertib	chemical drug	0.0332	CTNNB1,MGMT,STAT3
FERMT1	other	0.0332	LEF1,WNT4,WNT6
SLIT2	other	0.0332	BTRC,CTNNB1,IL23A
TRIM8	enzyme	0.0332	CCL5,IFIT2,SOCS1
SDC2	other	0.0332	TGFBR1,TGFBR2,TGFBR3
ATF7	transcription regulator	0.0332	DUSP1,DUSP8,MAPK14
PLP2	transporter	0.0332	EPHB4,ICAM1,PECAM1
FBXO2	enzyme	0.0332	APP,FBXO2,GRIN1
UACA	other	0.0332	CEBPD,GPT,HSPA5
PIWIL2	enzyme	0.0332	CABLES1,LATS2,STAT3
GLP1R	G-protein coupled receptor	0.0332	ABCA1,CAMP,FOS
perifosine	chemical drug	0.0332	BAK1,CFLAR,MCL1
protocatechuic acid	chemical - endogenous non-mammalian	0.0332	APP,HIF1A,HMOX1
S42	chemical reagent	0.0332	IGF1R,KLK3,MKI67
magnesium sulfate	chemical drug	0.0332	ADM,AQP3,HMGB1
ETV6-NTRK3	fusion gene/product	0.0332	IRF9,NGEF,STAT1
JNJ-39933673	chemical reagent	0.0332	RELA,SCD,TLR4
sulfo-N-succinimidyl oleate	chemical toxicant	0.0332	IRAK4,TLR4,TLR6
SYVN1	transporter	0.0333	ADCY9,APLP2,APP,CD46,CDA,CRTAP,DUSP1,GNB2,IGF1R,IGHM,ITGB4,NFE2L2,PLPP3,PVR,SETX,SLC16A1,SLC3A2,SLC4A7,SNAP23,TRERF1,ZC3HAV1
ARNT2	transcription regulator	0.0336	ABCG1,ABI1,AQP7,ARID1A,ARNT2,CCS,CELF2,CHRNE,EIF5A,FCGR2A,FHIT,GRIN1,GZMH,ICAM1,IL6R,KLK3,LCP1,NGEF,PDLIM4,PEA15,PLA2G5,RBL2,SIN3B,SRSF1,ST6GALNAC6,TSC22D3,VEGFA,ZDHHC14
RETN	other	0.0337	APOA1,FOS,HMGB1,HMOX1,ICAM1,MKI67,RELA,RETN,SCD,STAT3,TLR4
RIPK2	kinase	0.0343	ABCA1,ACSL1,CCL5,DGAT2,HMGCR,ICAM1,MEFV,PDE4B,PPARD,RALGDS,SCD,TRAF1
TCOF1	transporter	0.0343	ADM,ASAP1,CAPRIN1,GALK1,GPBP1,IQGAP1,MAPK14,NUDT14,RASA1,TXNRD1,UBOX5,UPF2
SASH1	other	0.0343	CCL4,CMPK2,HDAC1,IFIT2,IRF1,PELI1,SLCO3A1,SOCS1,STAT1,TCF4,TIMELESS,TSC22D1
BCL11B	transcription regulator	0.0343	IL13,IL2RA,IL4R,LEF1,MDM2,NCR1,NGEF,PLXND1,RELN,SOX4,TGFBR1,ZBTB16
silibinin	chemical drug	0.0343	CDC25C,CDK4,CTNNB1,HIF1A,IGF1R,KLK3,MCL1,NFATC1,PECAM1,PLAUR,RETN,VEGFA
NFYB	transcription regulator	0.0345	ACTB,AMD1,ARID4B,BRF1,CBX5,CCNO,CDC25A,CDC25C,CENPF,CPEB3,CTNNB1,DNAJB6,EIF3C,ELAVL1,FRYL,GRK3,HOXB13,INTS7,ITM2C,KIAA0930,MVK,PAX2,PGRMC1,PITPNM3,SLC39A8,ST8SIA4,STX16,SYNJ2,TGFBR2,TMBIM6,UBE2D3,USP10,VWF,ZMPSTE24,ZNF417/ZNF587
MASTL	kinase	0.0347	ACVR1,ASAP1,DICER1,PACSIN2,RAB11FIP1,SH2B3,STK24,TPM4,UBQLN2
MLX	transcription regulator	0.0347	CASP4,EOMES,FGF21,IL16,IL1RN,MAX,MID1IP1,SCD,WNT4
CCL2	cytokine	0.0352	ABCA1,ABCG1,CCL5,CCR2,CEBPD,CFLAR,FOS,ICAM1,IL13,IL23A,IL32,LCN2,MKI67,NCF1,SLC11A1,STAT1,VEGFA
dacinostat	chemical drug	0.0355	CEBPD,CFLAR,ERBB2,HIF1A,VEGFA
CYB5R4	enzyme	0.0355	ATF6,EIF2S1,HMOX1,HSPA5,SCD
Ferritin	complex	0.0355	BMP6,CCL5,ICAM1,IGHM,SDC1
PIM2	kinase	0.0355	CDC25A,IL2RA,PKM,SELL,SOCS1
jasminoidin	chemical drug	0.0355	CBR1,CCNG1,MVP,RAD23B,RBP1
Klra7 (includes others)	transmembrane receptor	0.0355	ABCD3,CASP4,CCL4,CCL5,XCL1
antimycin A	chemical - endogenous non-mammalian	0.0355	CFLAR,FGF21,HIF1A,SELL,TLR4
MRTFB	transcription regulator	0.0357	ACTB,ADM,CALD1,CAMP,CAVIN2,CCL5,CNN2,COL5A2,CTSG,DHCR24,DMKN,ETV6,F11R,FHL1,FILIP1L,FLI1,GFI1,KAZN,LCN2,PRSS57,SGK1,SLFN5,THBS1,TUBB1
MED1	transcription regulator	0.0358	ADAMTS18,ARID1A,BCL6,CDK4,CLTC,CREB5,EDF1,ERBB2,FAM89B,HSD17B4,IRF8,KLK3,LAD1,LBR,LEF1,MCL1,MDM2,NANOG,NF1,NR1I3,NR3C1,PRDM1,PXK,SCD,SLC39A8,THBS1,TNNT1,TOP1,VDR
trans-hydroxytamoxifen	chemical drug	0.0363	ACVR1,ADCY9,ADM,ALDH4A1,AP1G1,ARNT2,BAK1,CBX6,DUSP1,EPB41L3,ERBB2,GNS,H2BC21,HIF1A,HOXC4,KRT7,P4HB,PRSS23,PXDN,SERPINB9,SP100,STAT1,STC1,TGFBR2,WARS1
RNASEH2A	enzyme	0.0365	ADAR,DDX58,IFIT2,IFNGR1,IRF1,IRF9,PARP9,TLR4
PGF	growth factor	0.0365	ALOX5,CASP1,CCL20,CCL4,ETS2,FOSB,HIF1A,NRP2
CCR5	G-protein coupled receptor	0.0365	CASP8,CCL4,CCL5,FOS,IL23A,SERPINA1,TNFRSF1A,TNFRSF1B
TREM1	transmembrane receptor	0.0371	ABL2,BABAM2,CCL20,CCL5,CD14,DUSP14,EGR2,ETS2,FERMT2,FNDC3A,GADD45B,IFIT2,IL23A,IL6R,IRF1,LY9,MMP19,MYD88,NEDD4L,NOD2,OAZ2,PIM2,PLPP3,PTTG1IP,SYNJ2,THBS1,TLR4
STAR	transporter	0.0373	ABCA1,ABCG1,CASP1,CCL5,CLEC7A,LCN2,NR1H2,POMC,PTCD3,RB1,RRM2B
miR-182-5p (and other miRNAs w/seed UUGGCAA)	mature microRNA	0.0373	CASP2,CMPK2,COL11A2,DDX58,FNDC3A,IGF1R,NCAM1,SLFN5,STAT1,VWF,XAF1
STUB1	enzyme	0.0373	ARNTL,CDC25C,ERBB2,IFNGR1,JAK1,KLK3,RB1,RBL2,RIPK1,RIPK3,VEGFA
5Z-7-oxo-zeaenol	chemical - endogenous non-mammalian	0.0373	CFLAR,CTNNB1,MAP3K7,RIPK1
TRAF3IP3	other	0.0373	CCL5,IL13,IL21,MKI67
N(2)-(gamma-D-glutamyl)-meso-2,2'-diaminopimelic acid	chemical reagent	0.0373	CASP1,CCL4,CCL5,ICAM1
brodalumab	biologic drug	0.0373	CCL20,IL23A,IL4R,KRT6A
TYR	enzyme	0.0373	CCR2,CXCR1,CXCR2,KLRD1
mir-373	microRNA	0.0373	CSDC2,LATS2,RELA,TGFBR2
PLCE1	enzyme	0.0373	CCL20,CCR2,CXCR2,HRAS
TRAF4	other	0.0373	CCL5,IL13,IL25,STEAP4
RBP3	transporter	0.0373	IL22RA1,RIPK1,RIPK3,TNFRSF1A
ferric ammonium citrate	chemical drug	0.0373	BMP6,HMOX1,MDM2,NFYA
noscapine	chemical drug	0.0373	CFLAR,ICAM1,MCL1,TRAF1
hydroxypropyl-beta-cyclodextrin	chemical drug	0.0377	ABCA1,ABCG1,APOD,CCR6,HMGCR,LIPA,NFATC4,SDC1,SQSTM1,STAT3,TLR4,TLR8
Secretase gamma	complex	0.0377	APP,CXCR1,IL21,IL2RA,MME,RELN,SLC16A1
RAB1B	other	0.0377	ARL1,COPG1,GOLGA3,KDELR1,SERP1,STX3,USO1
ZBTB7A	transcription regulator	0.0377	FOS,IL2RA,IL32,MDM2,NFATC1,PKM,RELA
Z36	chemical reagent	0.0377	CREBRF,HMOX1,HSPA5,INSIG1,MAP1LC3B,TRIB3
TLN1	other	0.0377	CCL4,CD14,ICAM1,IL2RA,ITGAM,MCL1
mir-9	microRNA	0.0377	BCL6,CTNNB1,JAK1,JAK3,PRDM1,SP1
ECSIT	transcription regulator	0.0377	CFLAR,HMOX1,IL1RN,PLAUR,STAT5A,TRAF1
cyanocobalamin	chemical - endogenous mammalian	0.0377	APP,CSNK1A1,PRNP,PSEN1,WNT4,WNT6
GNA15	enzyme	0.0379	ADARB1,ADM,CASP4,CCL20,CEBPD,FHL1,HLA-E,HMOX1,IL1RN,MAT2A,NEXN,PDLIM1,RBP1,TRIB3,UGDH,XCL1,XDH
GATA2	transcription regulator	0.039	ADGRE5,ADGRG1,ALOX5,AQP9,ARNT2,ARPP21,CAMP,CCL5,CCR2,CD34,CLEC4G,CTSG,CYP2F1,DDIT4L,ETV6,F13A1,FSHB,FUT7,GFI1,GRM6,HMOX1,ICAM1,IL13,IL16,IL4R,ITGAM,KLK3,KRT13,LCN2,MAFB,MAPK9,MCTP2,MEP1A,NKG7,OLFM4,PAX3,PECAM1,PRSS57,RGS18,RHAG,ROCK1,S100A5,SEL1L3,SERPINA1,SYTL3,TGFBR3,THBS1,TRPM2,TUBB1,VEGFA,ZNF750
IL23	complex	0.039	CCL20,CCR2,CCR6,HSPA5,IL17RC,IL21,IL2RA,STAT3,TLR4
Srgn	other	0.039	BANP,CD300LF,IL21,IL21R,ITGAM,RINL,SBK1,SERPINB9,THBS1
POU5F1	transcription regulator	0.0399	ACVR1,APAF1,BAK1,BCL10,BMI1,CASP1,CASP2,CCL20,CCL5,CHST15,CLDN7,CST6,CTNNB1,DUSP1,EED,ENO1,EOMES,FUCA1,HAND1,HIF1A,HOXC4,IGF1R,JARID2,KDM2B,LAMP2,LEFTY1,LEFTY2,MAX,MCL1,MTF2,NANOG,NCAM1,NFATC4,PECAM1,PHC3,PPL,PSAP,RARA,SERPINA1,SLC11A1,TFCP2L1,TNFRSF1A,TNFRSF21,TNFSF10,TRAF2,TXNRD1,VEGFA,WLS,ZFHX3
testosterone	chemical - endogenous mammalian	0.0404	ACSL1,AMD1,ATF6,BCL7B,BMP7,CASP8,CDK4,CRHR2,CYB5A,DDX3Y,DHCR24,EIF2S1,ERBB2,FAM89B,FGFR1,FOS,FOSB,FOSL2,FSHB,GDI2,GNRH1,HIF1A,HMGCR,HNRNPK,HOXB13,HPCAL4,HSPA5,IGF1R,KLK3,MT-CO3,POMC,PSEN1,PTP4A1,PXN,RAF1,RALA,RARA,RELA,SDC1,SLC39A8,STAT3,STX3,TGFBR1,TGFBR2,THBS1,TLR4,TXNRD1,YWHAZ
mir-146	microRNA	0.0405	DUSP1,HIF1A,MYD88,P2RX7,PGAM1,PKM,RELA,SOCS1,STAT1,TLR4
ABCA1	transporter	0.0405	ABCA1,ABCG1,APOA1,APP,DGAT2,HMGCR,HSPA5,INSIG1,MYD88,TLR4
FGF19	growth factor	0.0406	ACSL1,CTNNB1,ENO3,FOS,HMGCR,IL1RN,LCN2,MME,SCD,SERPINA1,SGK1,SLC2A5,SQLE,TCEA1
secondhand smoke	chemical toxicant	0.0412	CASP2,CCL4,CDC25A,CDC25C,HIF1A,JAK1,PRKCG,PTP4A1,STAT1,TGFBR1,VEGFA
GNRH1	other	0.0412	APP,EGR2,FOS,FOSB,FSHB,GNAQ,GNRH1,IL2RA,PRKCD,PSEN1,RPLP2
THRB	ligand-dependent nuclear receptor	0.0413	ABCD3,AKT2,AMPD3,APOA1,BTG2,CASP1,CCR6,CDK4,CSNK1A1,CTNNB1,FGF21,FGFR1,FOS,FSHB,GHRHR,H2AC6,HIF1A,IGF1R,IGHM,IL25,IL32,KCNMA1,KLF9,LEF1,MAPK14,ME1,NCOA4,NMNAT1,OPN1LW,PTAFR,RABL3,STAT5B,STRA6,TNFSF10,TOGARAM2,WNT4
Mir122a,b	group	0.0415	ADAM10,CCNG1,HMGCR,IGF1R,MVK,PLAUR,RELA,SOCS1
AGTR1	G-protein coupled receptor	0.0415	CYP11B1,DUSP1,FOS,HMOX1,MAPK1,RHOA,SGK1,XDH
HOXC6	transcription regulator	0.0415	BMP7,CARD8,CASP1,HOXC6,IRAK4,MME,PAK1,RFX7
chloropromazine	chemical drug	0.0415	FOS,HMGCR,HPN,MVK,SCD,SQLE,TMEM140,TSC22D3
PAX5-ELN	fusion gene/product	0.0415	AMOTL1,CD248,IL2RA,PDE8A,RGS18,SEMA6D,SH3BGRL2,TGFBR3
naringenin	chemical - endogenous non-mammalian	0.0415	CCL4,CCL5,HMOX1,HSPA5,LYN,NR3C1,SOAT2,TLR4
fisetin	chemical drug	0.0415	BAK1,CCL5,FOS,ICAM1,IL13,MCL1,NFATC1,TRAF1
CD44	other	0.0416	ACTB,BMI1,CCL4,CCL5,CCNG1,CCR2,CD8B,CLEC7A,COL5A2,COMMD3,ECM1,ERBB2,IL1RN,IL2RA,LEMD1,LHX6,MCL1,MMP8,NANOG,NECAP2,PECAM1,PLPP3,SBK1,SELL,SERPINA1,THBS1,TLR8,XCL1
PKD1	ion channel	0.0416	ADCY7,APOO,AVPR2,CLCF1,CPEB3,CTNNB1,DDX3Y,FGFR1,FOSB,GRAMD1A,ITIH2,JPH2,KLK3,P2RX7,PDE4B,PICALM,PRDX5,PSEN1,RAB9B,RHOA,RPS6KA5,SEMA4C,SMURF1,SYNJ2,TBC1D4,TGFBR1,TRAF2,VWF
MMP3	peptidase	0.0419	ADAR,BTBD1,CAPRIN1,CDC40,CSTF2T,DHX8,ESRP2,PAPOLA,SF3A1,SNRNP48,SQSTM1,SRPK2,SRSF1,TDRD3,TOP1,YBX1
SP600125	chemical drug	0.0426	ABCA1,ADM,AKR1C3,ALOX5,APOA1,ATF6,BAK1,BTG2,CCL20,CCL4,CCL5,DDIT4L,DUSP1,FOS,FOSB,GNS,H2BC21,HMOX1,HSPA5,ICAM1,IL13,IL1RN,IL23A,IL2RA,IL6R,ITGB4,MAFB,MAP1LC3B,MCL1,NANOG,POLD3,PPM1D,RB1,RELA,RETN,SCD,SLC16A6,SQSTM1,THBS1,TLR4,TRIB3,VDR,VEGFA
TNFSF13B	cytokine	0.043	ARCN1,BAK1,BCL6,CCL4,CD74,CDK4,CLEC4M,DAB2IP,FPR2,HCAR2,ICAM1,IL1RN,MCL1,MEFV,PIM2,PLAUR,PRDM1,SELL,THBS1,TNFRSF12A,VDR
Fibrinogen	complex	0.043	CCL4,CEACAM8,FCGR3A/FCGR3B,ICAM1,ITGAM
TNFRSF11A	transmembrane receptor	0.043	AKAP13,MME,NANOG,RELA,TFAP2A
SOCS6	other	0.043	CEBPD,IL23A,SLA,STAT3,STAT5A
PPP1R15A	other	0.043	EIF2S1,HSPA5,MAP1LC3B,MCL1,SNAP25
PD 153035	chemical drug	0.043	FOS,HSPA5,KRT13,MCL1,VEGFA
epirubicin	chemical drug	0.043	CTNNB1,DUSP1,EZR,NBN,WNT6
linalool	chemical - endogenous non-mammalian	0.043	ACSL1,APOA1,HMGCR,SQLE,STAT3
Bay 11-7082	chemical - kinase inhibitor	0.043	ABCA1,CASP1,CCL4,CCL5,CCR2,ELAVL1,FPR2,HMOX1,HSPA5,ICAM1,IL13,IL23A,IRAK4,MCL1,TNFSF10
Ap2	group	0.0434	ADM,ERBB2,ICAM1,IFNGR1,LIPA,ORM1,VEGFA
mir-221	microRNA	0.0434	BMF,KLK3,MGMT,STAT5A,TFAP2A,TGFBR1,TGFBR2
PRKCZ	kinase	0.0434	ABCA1,CASP2,HMOX1,IL13,MAPK1,PHGDH,VEGFA
betulinic acid	chemical drug	0.0434	ABCA1,LMNB1,PKM,RELA,SP1,SP3,TLR4
OGA	enzyme	0.0434	APOC2,BCL2L13,CALCRL,CASP1,CASP2,CAVIN2,CCL20,CD14,CD93,CDK10,CLDN7,CNOT1,CREB5,CTNNB1,DAGLB,EGR2,ELF1,FERMT2,FGF21,FGFR1,GALNT7,HMGCR,IL21R,IL23A,IL6R,IP6K3,JAK1,LRIG1,MDM2,NANOG,NDUFA13,NDUFB11,NDUFS1,NGEF,NOTCH2,PDCD6IP,PIAS3,PLPP3,PRF1,RB1,RPS6KA3,SERPINB9,SOCS1,STAT1,TAF5L,TFDP1,TGFBR2,TGFBR3,THBS1,THRA,TNFRSF12A
estrogen receptor	group	0.0437	ABCA1,ABCG1,AGO1,AKT2,BMP7,CA12,CALD1,CLDN23,COL13A1,COL6A2,DICER1,DSC2,ERBB2,F11R,FGFR1,FOS,HRAS,ICAM1,KRT7,LYN,MAN1A1,PLAUR,SAT1,SELL,SERPINB9,SMAD6,TFF2,TGFBR1,TGFBR2,TGFBR3,TLR4,TSC22D3,VEGFA
YBX1	transcription regulator	0.0437	APAF1,APOL2,CCL5,DYNLL2,ERBB2,FGFR1,FOS,G3BP1,HIF1A,MCL1,MKNK1,MVP,NFE2L2,RELN,S100A13,SP3,TMBIM6
ELOVL5	enzyme	0.0443	ABHD5,FGF21,HADHA,RICTOR,SCD,TRIB3
CLDN6	other	0.0443	ATF6,BRF1,CLDN7,EIF2S1,GRK3,HSPA5
PKNOX1	transcription regulator	0.0443	AMD1,COL5A2,GNRH1,HIF1A,OSBP,VEGFA
SFN	other	0.0443	BCL6,BTG2,CTNNB1,DSC2,ERBB2,SGK1
CARD11	kinase	0.0443	BCL10,CCL4,CCL5,IL13,IL2RA,MME
titanium dioxide	chemical drug	0.0443	ALKBH7,ERBB2,HCAR2,IL13,IL25,SPHK2
amino acids	chemical - endogenous mammalian	0.0443	ACTB,ELAVL1,FOS,FOSB,HIF1A,SLC38A2
sterol	chemical - endogenous mammalian	0.0443	ABCG1,ACSL1,EBP,HMGCR,LIPA,PCYT1A
NANOG	transcription regulator	0.0444	ACY3,AMER1,CDC25A,EOMES,FOS,FOSB,HOXC4,IFNGR1,IGF1R,JARID2,LEFTY1,LYN,MAX,MS4A15,MTF2,NANOG,NPTX1,PHACTR2,PPM1B,ROCK1,SMAD6,TGFBR1,ZFHX3
melatonin	chemical - endogenous mammalian	0.0444	APAF1,ARNTL,ATG12,CASP1,CCL5,CTNNB1,ECE1,FOS,GNRH1,HIF1A,HMGB1,HMOX1,HSPA9,ICAM1,IL13,MAP1LC3B,NCAM1,NFE2L2,NR3C1,RELA,SQSTM1,TLR4,WNT4
ciglitazone	chemical drug	0.0447	ABCA1,ABCG1,AQP3,CCL5,CD34,CDK4,CFLAR,COMMD3,DGKA,EOMES,ICAM1,KLK3,LCN2,LEFTY1,LEFTY2,MXD1,PTGER4,SERPINA1,TNFSF10,XIST
Firre	other	0.0448	BANP,COTL1,EDF1,FAM222A,GNAI2,GNB2,LYPLA2,MBD3,SUV39H1,TAGLN2,TRABD,TSEN34,XIST
NTRK2	kinase	0.0448	APP,CASP1,CDK4,DDX11,FOS,POMC,RB1,SLC31A1,SNAP25,TGFBR1,THBS1,TNFSF10,VEGFA
trichloroethylene	chemical toxicant	0.0449	CCNG1,DHCR24,ECE1,FBXO3,IL13RA1,MDM2,NDUFS1,SLC16A1,SOS2,TNFRSF1A
IL-1R	group	0.0449	APP,CASP8,CCL20,ICAM1,MMP8,PLAUR,SMAD6,TNFRSF10C,TNFRSF1B,VEGFA
CASP8	peptidase	0.0449	CASP1,CASP8,CD14,CFLAR,FOS,HDAC1,HDAC2,IL13,IL19,IL2RA
brefeldin A	chemical - endogenous non-mammalian	0.0449	APP,FSHB,GADD45B,GRIN2B,HMOX1,HSPA5,HSPA9,PRNP,TFDP1,THBS1
benzene	chemical toxicant	0.0449	CCNG1,DHCR24,ECE1,FBXO3,IL13RA1,MDM2,NDUFS1,SLC16A1,SOS2,TNFRSF1A
TEAD4	transcription regulator	0.0451	ADM,CALD1,CD34,COL5A2,DGAT2,EOMES,FGFR1,FILIP1L,HIF1A,KAZN,NANOG,NOTCH2,RB1,SLFN5,THBS1,VEGFA
RNF31	enzyme	0.0453	APOA1,CCL20,CCL4,CCL5,IL10RA,IL13RA1,IL17RC,IL19,IL1RN,IL4R,IL6R,KCNMA1
miR-145-5p (and other miRNAs w/seed UCCAGUU)	mature microRNA	0.0453	CDK4,CLINT1,EIF4E,F11R,FBXO28,FLI1,IGF1R,KRT7,LAMP2,MDM2,RASA1,TPM3
ATM	kinase	0.0453	ACTB,CDC25C,CDK4,CFLAR,DUSP1,GADD45B,HMOX1,IGF1R,IRF1,MXD3,PPP2R5D,RRM1
TRAF6	enzyme	0.0453	CCL20,CTNNB1,GABARAPL1,HIF1A,ICAM1,IL19,MAP1LC3B,MAT2A,MCL1,NCF1,NFE2L2,RELA
FLT3LG	cytokine	0.0453	ADGRE5,CCL5,CTNNB1,ICAM1,IL2RA,IRF8,ITGAM,MCL1,PAX5,ROCK1,SOCS1,TCF4
sulindac sulfide	chemical drug	0.0453	AGTPBP1,APP,HSPA5,INSIG1,PGAM1,PPARD,PRSS23,RERE,RRM2B,SPTBN1,STAT3,STC1
miR-122-5p (miRNAs w/seed GGAGUGU)	mature microRNA	0.0454	CCNG1,ENTPD4,HMGB1,MEP1A,NCAM1,NDRG3,NFATC1,P4HB,PKM,RAB11FIP1,TPD52L2
C5AR1	G-protein coupled receptor	0.0454	ATF6,C5AR1,C5AR2,CD28,CD46,FCGR2A,HSPA5,IL13,IL23A,TGFBR1,TGFBR2
Fus	transcription regulator	0.0454	APLP2,APP,CLSTN2,CSMD1,GRIN1,HSPA5,RO60,RPS26,SLC44A2,SPOCK2,SV2A
methylmercury	chemical toxicant	0.0454	CCNG1,DHCR24,ECE1,FBXO3,HMOX1,IL13RA1,MDM2,NDUFS1,SLC16A1,SOS2,TNFRSF1A
L-cysteine	chemical - endogenous mammalian	0.0464	CTNS,FOS,SCD
novobiocin	chemical drug	0.0464	ERBB2,MKI67,RAF1
ST-4 SEC2 mutant superantigen	chemical reagent	0.0464	HMGCR,INSIG1,SCD
APC/APC2	group	0.0464	CTNNB1,MCL1,TRAF1
Pde	group	0.0464	ATP5F1A,FOS,HMOX1
FCGR3A/FCGR3B	transmembrane receptor	0.0464	F2RL1,FCGR3A/FCGR3B,SELL
FBXO42	other	0.0464	CCL5,ICAM1,STAT1
TACSTD2	other	0.0464	CLDN7,CREB1,NCAM1
GSE1	other	0.0464	ICAM1,IRF8,ITGAM
STK17A	kinase	0.0464	CCS,MT1X,NUDT1
nicotiflorin	chemical reagent	0.0464	ICAM1,RELA,STAT3
low molecular weight heparin	chemical drug	0.0464	HPSE,SDC1,TIE1
ABCD1	transporter	0.0464	ABCD3,ALOX5,RELA
GLRX	enzyme	0.0464	HIF1A,ICAM1,VEGFA
GRM1	G-protein coupled receptor	0.0464	FMR1,GRIN1,HIF1A
RGFP966	chemical reagent	0.0464	APP,FGF21,MME
ILF2	transcription regulator	0.0464	FOS,IL13,NANOG
SLC30A3	transporter	0.0464	APP,GRIN2B,SNAP25
flufenamic acid	chemical drug	0.0464	FSHB,KLK3,SELL
RP 73401	chemical toxicant	0.0464	BTG2,RARA,STAT1
NPM1-ALK	fusion gene/product	0.0464	HIF1A,KDM6B,STAT5A
manassantin B	chemical - endogenous non-mammalian	0.0464	CEBPD,HIF1A,SCD
cobalt chloride	chemical reagent	0.0465	ADM,APAF1,CYBRD1,DUSP1,HIF1A,HMOX1,MCL1,MDM2,NCOA2,NCOA4,PKM,PLAUR,SLC11A2,SMAD6,VEGFA
5-fluorouracil	chemical drug	0.0468	BAIAP2,BAK1,BTG2,CALU,CANX,CCNG1,CDHR5,CES2,CFLAR,EIF3C,EIF4A1,ELOB,FKBP1A,FXYD3,HADHA,HMOX1,HRAS,HSPA8,ITGB4,JAG2,LCN2,MAT2A,MCL1,MDM2,MVP,MXD1,PKM,POLR2L,PSMB5,RAD9A,RAF1,RB1,RNF19B,SAT1,SDC1,SLA,SQSTM1,TFF2,THBS1,TLR4,TNFRSF12A,TRIB3,TSC22D1,VDR,YBX1
5-N-ethylcarboxamido adenosine	chemical reagent	0.0469	ADM,BTG2,CBFA2T2,CCL20,CEBPD,CTNNB1,EGR2,GNRH1,HIF1A,HMOX1,IFIT2,IL23A,NANOG,SLC4A7,THBS1,VDR,VEGFA
48s	complex	0.0472	CDK11A,HSPA5,IGF1R,VEGFA
SMC3	other	0.0472	PIM2,SOX4,TFF2,THBS1
miR-374b-5p (and other miRNAs w/seed UAUAAUA)	mature microRNA	0.0472	BMP6,PDE4B,PTGER4,VEGFA
PRKRA	other	0.0472	DICER1,IL23A,IRF1,THBS1
SIRPA	phosphatase	0.0472	CCL5,IL13,RELA,TLR4
DEK	transcription regulator	0.0472	AKT2,CSF3R,LEF1,MCL1
finerenone	chemical drug	0.0472	DUSP1,IP6K3,LCN2,TSC22D3
dexmedetomidine	chemical drug	0.0472	FOS,FOSB,HMGB1,MYD88
hydroxyflutamide	chemical drug	0.0472	GNRH1,KLK3,TGFBR2,UGDH
albuterol	chemical drug	0.0472	CCL5,CCR2,IL13,VEGFA
geranylgeranylacetone	chemical drug	0.0472	BCL6,HMGB1,PRDM1,STAT3
citric acid	chemical - endogenous mammalian	0.0472	CASP1,CASP4,CASP8,MCL1
AF-2364	chemical reagent	0.0472	MAPK1,MAPRE1,PAK2,RICTOR
Rp-8-Br-cGMPS	chemical - kinase inhibitor	0.0474	FOS,ITGAM
2,4-diamino-6-hydroxypyrimidine	chemical reagent	0.0474	NFE2L2,VEGFA
6-dimethylaminopurine	chemical - endogenous mammalian	0.0474	ICAM1,MAPK1
IGF receptor	group	0.0474	ICAM1,VEGFA
platelet activating factor-C16	chemical - endogenous mammalian	0.0474	ITGAM,PTAFR
5-deoxy-rutaecarpine	chemical reagent	0.0474	ABCA1,RELA
repertaxin	chemical drug	0.0474	CEACAM8,ITGAM
Bvr	group	0.0474	HMOX1,RELA
1-methyl-2-pyrrolidinone	chemical drug	0.0474	FOS,NFATC1
methyleugenol	chemical toxicant	0.0474	FHIT,WWOX
FAM83A-AS1	other	0.0474	HIF1A,PKM
PFKFB4	kinase	0.0474	NCOA3,XDH
UBA5	enzyme	0.0474	CANX,HSPA5
ZXDC	transcription regulator	0.0474	CD14,ITGAM
USE1	other	0.0474	CA6,HSPA5
UFC1	enzyme	0.0474	CANX,HSPA5
DKK4	other	0.0474	CTNNB1,NLK
SP6	transcription regulator	0.0474	LEF1,TGFBR2
CDK5RAP3	other	0.0474	CANX,HSPA5
CLASP2	other	0.0474	ICAM1,SNAP25
CUEDC2	other	0.0474	NR3C1,YWHAZ
APH-1	group	0.0474	APP,PSEN1
STX12	other	0.0474	ABCA1,VWF
DIO1	enzyme	0.0474	SLC16A1,SLC16A3
MELTF-AS1	other	0.0474	ANXA8/ANXA8L1,GOLM2
SPTBN1	other	0.0474	FOS,STAT3
RGL2	other	0.0474	RALA,RALB
miR-200a-5p (and other miRNAs w/seed AUCUUAC)	mature microRNA	0.0474	BMI1,SUZ12
mir-431	microRNA	0.0474	CD34,EHF
miR-127-3p (miRNAs w/seed CGGAUCC)	mature microRNA	0.0474	BCL6,PRDM1
miR-331-3p (miRNAs w/seed CCCCUGG)	mature microRNA	0.0474	ERBB2,PLAUR
mir-32	microRNA	0.0474	BTG2,MDM2
SRXN1	enzyme	0.0474	FSHB,GPT
GCLC	enzyme	0.0474	FOS,SLC39A8
IGL	other	0.0474	IL13RA1,IL4R
ABCC9	ion channel	0.0474	HIF1A,XDH
PER3	other	0.0474	DBP,H6PD
KPNA1	transporter	0.0474	GPT,STAT1
PDIA3	peptidase	0.0474	FCGR3A/FCGR3B,PRNP
KLK6	peptidase	0.0474	ADAM10,APP
SART3	other	0.0474	CDK4,KLK3
LSINCT5	other	0.0474	CASP1,STAT3
SSTR3	G-protein coupled receptor	0.0474	KIF3A,TULP3
RING1	transcription regulator	0.0474	FOS,ME1
ACP1	phosphatase	0.0474	CTNNB1,FOS
CRABP2	transporter	0.0474	APAF1,BTG2
CYP4V2	enzyme	0.0474	LAMP2,SQSTM1
TBPL1	transcription regulator	0.0474	FOS,NF1
NTRK3	kinase	0.0474	GRIN1,GRIN2B
DPYSL2	enzyme	0.0474	CTNNB1,RELA
unsaturated guluronate oligosaccharide	chemical reagent	0.0474	FCGR3A/FCGR3B,RELA
OSU-CG12	chemical reagent	0.0474	BTRC,HSPA5
1-(2-hydroxy-5-methylphenyl)-3-phenyl-1,3-propanedione	chemical reagent	0.0474	CEBPD,CREB1
bafilomycin	chemical - endogenous non-mammalian	0.0474	HIF1A,SQSTM1
CV 6209	chemical reagent	0.0474	CASP1,PRNP
hoechst 33342	chemical reagent	0.0474	EPC1,FOS
PTIO	chemical reagent	0.0474	ITGAM,NCAM1
lamotrigine	chemical drug	0.0474	HDAC2,HDAC5
phenylhydrazine	chemical toxicant	0.0474	LCN2,SLC11A2
glabridin	chemical - endogenous non-mammalian	0.0474	FOS,NFATC1
Activin	complex	0.0474	ACVR1,GNRH1
moxifloxacin	chemical drug	0.0474	CCR2,RELA
lomefloxacin	chemical drug	0.0474	HMOX1,MDM2
protoporphyrin IX	chemical - endogenous mammalian	0.0474	BAK1,HMOX1
TAN 67	chemical reagent	0.0474	ITGAM,MAPK1
salsalate	chemical drug	0.0474	NCF1,RELA
SF2523	chemical drug	0.0474	MAP1LC3B,SQSTM1
NC9	chemical reagent	0.0474	ITGB4,RELA
Phe-Pro-Arg-chloromethyl ketone	chemical - protease inhibitor	0.0474	HMOX1,ICAM1
phosphoramidon	chemical - endogenous non-mammalian	0.0474	APP,ECE1
goserelin	biologic drug	0.0474	IGF1R,VEGFA
5R,11R-diethyl-5,6,11,12-tetrahydrochrysene-2,8-diol	chemical reagent	0.0474	CRHR2,TGFBR3
steroid hormone	chemical - other	0.0474	CREBRF,GNRH1
promegestone	chemical drug	0.0477	BCL6,BTG2,ERBB2,FAM89B,FSHB,MT1X,NCOA1,PIM2,SGK1,STAT1,STAT3,STAT5A,STAT5B,ZBTB16
TCF	group	0.0477	AKAP13,APOD,CNN2,CRYBG1,DDX17,DEFA5,ECM1,F13A1,FOS,KLK3,LEF1,MME,SERPINA1,TSC22D1
IKBKB	kinase	0.0483	ABCA1,AMPD3,CASP8,CCL20,CCL4,CCL5,CEBPD,CFLAR,CTNNB1,DGKA,FOS,GNRH1,GRK5,HIF1A,HMOX1,ICAM1,IKBKB,IL13,IL1RN,IRF1,LCN2,LMNB1,MAT2A,MDM2,MYD88,PPM1D,RBP1,RELA,SGK1,SMURF1,SOCS1,STAT3,TGFBR1,TGFBR2,TNFAIP2,TNFRSF1B,TRAF2,VEGFA
SUPT16H	transcription regulator	0.0484	AMPD3,ANKRD35,AP1G1,ARHGAP9,CBR1,CCDC144A,CDK4,CLSTN2,DLG3,H2AC6,HNRNPK,MLIP,NFAT5,RIPOR2,SGCA,TMC3,TOP1,TTYH2
CXCL8	cytokine	0.0485	CD74,CEACAM8,CFLAR,CXCR1,CXCR2,ICAM1,IL2RA,IL32,ITGAM,KLK3,NANOG,NR3C1,SELL,SOCS1,TGFBR1,VEGFA
zymosan	chemical - endogenous non-mammalian	0.0487	ARNT2,CCL4,CCL5,DICER1,FGF21,FPR2,HIF1A,HMOX1,IL23A,IL4R,ITGAM,SOCS1,THRA
H2AB3 (includes others)	other	0.0488	AQP3,FOS,HIP1R,ICAM5,IGFN1,IL13,JAK3,MELTF,SERPINB9
HSPA5	enzyme	0.0488	APP,ATF6,CCL5,HADHA,HSPA5,HSPA8,MAP1LC3B,P4HB,SCD
IL11RA	transmembrane receptor	0.0488	CCL20,CCL4,CCL5,FOS,HIF1A,ICAM1,IL4R,STAT3,VEGFA
candesartan	chemical drug	0.0488	ADM,CREB1,FOS,FOSL2,ICAM1,MAPK1,NCF1,POMC,RHOA
ETS2	transcription regulator	0.0494	CD34,CHRNE,ERBB2,FOS,HMOX1,HPSE,ICAM1,IL2RA,PSEN1,RAF1,TGFBR2,TIE1
cadmium	chemical toxicant	0.0494	CYB5A,DLD,GNS,HIF1A,HMOX1,HNRNPK,HSPA5,RBP1,SGK1,SLC39A8,SLC7A9,SP1
Stat3-Stat3	complex	0.0497	FOS,HIF1A,ICAM1,IL13,IL21,POMC,VEGFA
NLRP12	other	0.0497	CASP1,HLA-E,HLA-G,ICAM1,IL1RN,NR3C1,TLR4
NFIL3	transcription regulator	0.0497	EOMES,FGF21,GADD45B,IL13,PRNP,SCD,TNFSF10
AIM2	other	0.0497	CASP1,CCL20,FCGR2A,IFNGR1,LCN2,STAT1,TNFRSF1B
vinblastine	chemical drug	0.0497	BAK1,CCL5,CCNG1,CTNNB1,FOS,HIF1A,MCL1
NFkB (family)	group	0.0497	CASP1,CASP4,CCL4,CCL5,CFLAR,IRF1,NCAM1,RELA,SQSTM1,TNFSF10
PRKCG	kinase	0.0497	ATP5F1A,FMR1,NCOA1,NDUFA13,NDUFB11,NDUFB8,RB1,RICTOR,TACR1,UQCR11
verapamil	chemical drug	0.0497	ENO1,FOS,GPT,HLA-G,HMGCR,IL21,IL32,INSIG1,NFATC1,TXNRD1
gentamicin	chemical drug	0.0497	ABCC2,ABI1,AGPAT3,APOD,ASL,BMP6,BMP7,BTG2,CAPZA1,CCNG1,CFP,CPEB1,CPQ,EED,EPS15L1,FOS,GFER,GOLGA3,HMOX1,HNRNPU,HSD17B4,HSPA5,ICAM1,IL10RA,IRF1,LAG3,LAMP2,LCN2,MDM2,MGMT,PAFAH1B1,PHGDH,PTP4A1,RHOA,SCOC,SLC7A8,SOX4,SQSTM1,STAT3,TSC22D1,TTC36,TUBB,UBQLN1
Salmonella enterica serotype abortus equi lipopolysaccharide	chemical toxicant	0.0497	ABL2,BABAM2,CCL20,CCL4,CCL5,CFLAR,ETS2,FERMT2,GADD45B,GBP1,IFIT2,IL23A,IL2RA,IL32,IRF1,NEDD4L,OAZ2,PIM2,PTTG1IP,RAPGEF2,SYNJ2,THBS1,TRAF1

## Sheet: URs-5
© 2000-2022 QIAGEN. All rights reserved.					12.09.2022
Upstream Regulator	Molecule Type	p-value of overlap	Target Molecules in Dataset	Mechanistic Network
lipopolysaccharide	chemical drug	2.51e-23	ABCC6,ADM,AGTR1,AIM2,AKR1C3,ALDOA,ALDOC,ALOX5,ANXA2,API5,APOBEC3A,APOBEC3B,ARHGEF3,ARVCF,ATF3,ATP6V0D1,AXIN2,BCL11B,BGN,BIRC5,BRI3,BTK,C18orf25,C3AR1,CAPG,CCDC85C,CCL2,CCL3,CCL3L3,CCNB2,CCND2,CCNL2,CCR1,CCR2,CD14,CD163,CD180,CD33,CD37,CD38,CD3E,CEBPA,CFB,CFP,CHRFAM7A,CIITA,CISH,CLEC11A,CLEC4D,CLEC4E,CLEC7A,CMPK2,CNP,COL9A3,CSF2RA,CSF3R,CST3,CSTB,CTLA4,CTSB,CTSC,CUX2,CXCL1,CXCL10,CYTIP,DDX58,DDX6,…	493 (17)
Interferon alpha	group	7.68e-16	ADA2,AIM2,ALDH18A1,ANXA2,APOBEC3A,APOBEC3B,ATF3,AUTS2,BST2,C3AR1,CCL2,CCL3,CCNB2,CCND2,CCR1,CD38,CES1,CIITA,CISH,CMTR1,CNP,CSTA,CXCL1,CXCL10,DDX58,DOCK10,EPSTI1,FPR1,GATA3,GATC,GBP5,GIMAP4,GPR180,HERC6,HSPA1A/HSPA1B,IFI44L,IFI6,IFIT1,IFIT2,IFIT3,IFITM1,IFITM2,IFNL2,IGLL1/IGLL5,IKBKE,IL18R1,IL18RAP,IL1RN,IRF5,LAP3,LCK,LILRB4,MEFV,MMP1,MX1,MX2,MYD88,MYOF,NCR3,NPM1,NPM3,OAS1,OAS2,OAS3,PARP9,PARVG,PI…	330 (16)
TNF	cytokine	5.23e-14	AAK1,ACADVL,ADGRB1,ADM,AGTR1,AK2,AKT3,ALOX5,APOBEC3B,AQP9,ARHGAP23,ARHGEF4,ARHGEF40,ARID5B,ATF3,ATP2B4,AXIN2,BCKDHA,BCKDHB,BGN,BIRC5,BLVRA,BST2,BTRC,C3AR1,CCL2,CCL3,CCL3L3,CCND2,CCR1,CCR2,CD14,CD163,CD247,CD38,CD3E,CEBPA,CERS6,CFB,CIITA,CISH,CLEC11A,CLEC2D,CLEC4E,CNP,COL2A1,CRISPLD2,CTLA4,CTSB,CTSC,CTSZ,CXCL1,CXCL10,CYTIP,DDX58,DEFB104A/DEFB104B,DHRS3,DIO1,DUSP14,EMP1,EPHB2,ETS1,FABP5,FADS1,FCER1…	500 (18)
IL2	cytokine	6.63e-14	ALDOA,ARHGAP12,ARHGEF3,ATF5,AUTS2,CAPG,CAPN5,CCL2,CCL3,CCL3L3,CCND2,CCR1,CCR2,CD2,CD247,CD38,CD3G,CEBPA,CFP,CISH,CORO2A,CSF2RA,CTLA4,CTSC,CXCL10,CYTIP,DKKL1,DOCK9,EMP1,EPHA4,ETS1,EVL,FCER1G,FPR2,GADD45G,GATA3,GFRA2,GPR183,HLA-DRB1,HLA-DRB5,HOPX,HRH4,HSP90B1,HSPA1A/HSPA1B,HVCN1,IFI6,IKZF2,IL18R1,IL18RAP,IL1RN,INSIG1,ITGA6,ITGB7,ITK,JAK2,JUN,JUNB,KIR2DL2,KIR2DL4,KLRB1,LCK,LDHA,LILRB4,LY6E,MAF,MAP2K…	428 (18)
IFNA2	cytokine	4.7e-13	ALOX5,ATF5,BIRC5,BST2,CCL2,CCL3,CIITA,CISH,CMPK2,CNP,CORO2A,CXCL10,DDX58,HERC6,HLA-DRB1,IFI44L,IFI6,IFIT1,IFIT2,IFIT3,IFITM1,IFITM2,IRF5,LILRB4,LY6E,MT1B,MT1F,MT1M,MT2A,MX1,MX2,OAS1,OAS2,OAS3,OASL,OGFR,PARP9,PLSCR1,RB1,RBL2,SLC15A3,SOCS2,STAT4,TNFRSF10B,TNFRSF1A,VEGFA	302 (16)
TCR	complex	9.43e-13	ABCD3,ABLIM1,ADM,AIM2,AK2,AKT3,ALDOA,CCL3,CCL3L3,CCR1,CCR2,CD38,CD6,CISH,CTLA4,CTSB,CXCL10,CYTIP,DDX58,GADD45G,GATA3,HSP90B1,IFI44L,IFI6,IFIT1,IFIT2,IFIT3,IL18R1,ITGB7,JUN,JUNB,LCK,MAF,MX1,MX2,MYD88,OAS1,OASL,P2RX7,PIK3R1,PIM1,PLCG1,PRDM1,PRELID1,PTEN,RASGRP1,RPL17,RPS3A,SCARB2,SERPINA3,SLC1A5,SLC2A1,SOCS2,STAT4,TALDO1,TCF3,TLR7,TNFRSF1A,TNFSF13B	454 (18)
IFNG	cytokine	9.75e-13	ABCD3,ADA2,ADM,AFMID,AGTR1,AIM2,AQP9,ARL6,ATF3,AUTS2,BST1,BST2,CCL2,CCL3,CCL3L3,CCND2,CCR1,CCR2,CD14,CD163,CD2,CD38,CEBPA,CERS6,CFB,CFP,CIITA,CISH,CLEC2D,CLEC4E,CLEC7A,CMPK2,CTSB,CTSC,CTSH,CTSZ,CXCL1,CXCL10,CYTIP,DDB2,DDX58,DEFB104A/DEFB104B,DIO1,DLL1,E2F2,EIF2A,ENTPD2,ETV7,FAAH,FABP5,FCER1G,FCGR1BP,FCGR2A,FKBP1A,FPR2,FZD2,GAS5,GATA3,GBP5,GLIPR2,GNB4,H4C9,HAAO,HERC6,HLA-DMA,HLA-DRB1,HLA-DRB5,HP,H…	402 (16)
filgrastim	biologic drug	2.27e-12	ADAM15,ALOX5,ARRB1,ATF3,ATP13A3,ATP2B4,CCL3,CCL3L3,CD163,CLEC4D,CLEC7A,CST3,CST5,CXCL1,CXCL10,DDX58,DYRK2,E2F2,EMILIN2,EPSTI1,ETV7,FABP5,FCER1G,GBP5,GPR162,GPR183,HLA-DRB1,HLA-DRB5,HP,HRH4,IFI6,IFIT1,IFIT2,IFIT3,IL18R1,IL18RAP,ITGB7,JAK2,JUN,KLRB1,KNL1,LAP3,LDHA,LILRA5,MAP2K6,MPEG1,MS4A4A,MX1,NCR3,NECTIN2,NHS,NMNAT2,OAS3,OASL,PLB1,RBP7,RFX5,RNASE2,RNASE3,S1PR1,SERPING1,TAGAP,TLE5,TRPM2
Immunoglobulin	complex	6.84e-12	ACO2,ADM,AGPAT2,ALDOA,AQP9,BIRC5,BLVRB,BTK,C3AR1,CAPG,CCL2,CCL3,CCL3L3,CCND2,CCR2,CD14,CD163,CD33,CFP,CIITA,CISH,CLEC7A,CMPK2,COL6A2,CORO2A,COX11,COX8A,CRISPLD2,CST3,CTLA4,CTSB,CTSH,CTSZ,CXCL1,CXCL10,DGAT2,DSP,DYSF,EIF2A,FAP,FCER1G,FCGR2A,FPR1,GATA3,HK3,HLA-DRB1,HLA-DRB5,IFI30,IFIT1,IFIT2,IFIT3,IFITM1,IKZF2,IL18R1,IL1RN,IRF3,IRF5,ITGB2,JAK2,JCHAIN,KAT2A,KCTD12,LCK,LILRB3,LILRB4,LOC102724788/PRODH…	397 (18)
IL4	cytokine	1.02e-11	ABLIM1,AK2,ALDOC,ALOX5,ANXA2,AUTS2,BIRC5,CAPG,CCL2,CCL3,CCL3L3,CCND2,CCR1,CD14,CD163,CD2,CD33,CD38,CD6,CIITA,CISH,CLEC7A,CMPK2,CNRIP1,COL6A2,CRISPLD2,CSF3R,CSTA,CSTB,CTLA4,CTSC,CXCL1,CXCL10,DDAH1,DGAT2,DOCK10,DUSP14,FAAH,FADS1,FCER1G,FCGR2A,FPR1,FPR2,FSCN1,GADD45G,GATA3,GBP5,GLIPR2,GNB4,HGF,HLA-DMA,HLA-DRB1,HLA-DRB5,HLX,HOPX,HP,HSPA1A/HSPA1B,IFI30,IFI44L,IFIT1,IFIT3,IFITM1,IL13RA1,IL18R1,IL18RAP,…	390 (18)
RNY3	other	2.73e-11	CXCL10,EPSTI1,IFI44L,IFIT1,IFIT3,LY6E,MX1,OAS1,OAS2,OAS3,OASL,SERPING1,SIGLEC1,SPATS2L	263 (7)
dexamethasone	chemical drug	5.16e-11	ABCC6,ADAM15,ADAMTS15,ADM,AGPAT3,AKR1C1/AKR1C2,AKR1C3,AKR1C4,ALDH18A1,ALOX5,ARHGAP23,ARRB1,ATF3,ATOH8,ATP13A3,ATP2B4,AXIN2,BCKDHA,BCKDK,BCL9L,BGN,BIRC5,BLVRB,C3AR1,CCDC102B,CCL2,CCL3,CCL3L3,CCND2,CCR1,CCR2,CD163,CD38,CD3E,CEBPA,CES1,CFB,CISH,CKLF,CLEC11A,CLEC4D,CLEC7A,CMPK2,COL6A2,CORO2A,CRISPLD2,CST3,CST5,CTLA4,CTSB,CTSC,CXCL1,CXCL10,CYP2S1,DDX58,DGAT2,DHFR,DIO1,DLL1,DYRK2,E2F2,E2F8,EMILIN2,EPST…	473 (15)
SPI1	transcription regulator	5.47e-11	BTK,C3AR1,CCL3,CCNB2,CCND2,CD14,CD180,CD3E,CEBPA,CEBPE,CIITA,CMPK2,CSF2RA,CSF3R,CXCL10,E2F2,FCER1G,FCGRT,HK3,IFI44L,IFI6,IFIT1,IFIT2,IFIT3,IFITM1,IKZF1,IL1RN,ITGB2,JUN,LILRB3,LTF,LY6E,MMP1,MRC1,MT1B,MT1E,MT1F,MT2A,MX1,NCF1,NCF4,OASL,PRDM1,PTEN,RUNX3,TFEC,TK1,TREM1	338 (14)
NONO	transcription regulator	1.66e-10	CD38,CMPK2,CXCL10,DDX58,EPHB2,EPSTI1,GBP5,HERC6,IFI44L,IFI6,IFIT1,IFIT2,IFIT3,IFITM1,IFITM2,IKBKE,LY6E,MX1,MX2,OAS1,OAS2,OAS3,OASL,PARP9,PLSCR1,SECTM1,SERPING1,SIGLEC1,TNFSF13B
IL6	cytokine	1.86e-10	ACVRL1,ADGRB1,ADM,ANG,ARL6,ATF3,AXIN2,BGN,BIRC5,BST2,CCL2,CCL3L3,CCNB2,CCR1,CCR2,CD14,CD163,CD38,CEBPA,CES1,CFP,CIITA,CISH,CLEC4E,COL2A1,CSF3R,CST3,CTSB,CTSC,CXCL1,CXCL10,CYTIP,DHFR,DIO1,E2F2,EPHA4,FCGRT,FPR2,FSCN1,GADD45G,HGF,HLA-DMA,HLA-DRB5,HOMER3,HP,IFIT1,IFIT2,IKBKE,IL1RN,JAK2,JCHAIN,JUN,JUNB,KIF22,KLRB1,LRG1,LTF,LY86,MAF,MKI67,MMP1,MT1E,MT1F,MT1M,MT2A,MYD88,NUCB2,PCLAF,PECAM1,PIM1,POU2F1,PR…	408 (16)
TCL1A	transcription regulator	4.24e-10	C3AR1,CCR1,CFP,CLEC4D,CLEC4E,CSF3R,CTSB,CTSC,CTSH,FCER1G,FPR1,ITGB2,LTF,LY9,MAFB,MARCO,MPEG1,NETO2,NEU1,S100A9,SCARB2,SLC15A3,TLR7	229 (7)
STAT3	transcription regulator	9.05e-10	ADM,BCL9L,BIRC5,BST2,CCL2,CCL3L3,CCND2,CCR1,CD163,CEBPA,CFB,CIITA,CMPK2,CTLA4,CTSB,CXCL10,DLL1,FCER1G,FSCN1,GADD45G,GATA3,GBP5,HAVCR1,HBB,HERC6,HGF,HLA-DMA,HLA-DRB5,HP,IFI30,IFI6,IFIT1,IFIT2,IFIT3,IFITM1,IFITM2,IKBKE,IKZF2,IL18R1,IL1RN,IRF5,ITGA6,ITGB2,JAK2,JUNB,LDHA,LILRB4,LTBR,LTF,MAF,MAFB,MGST2,MMP1,MX1,MX2,MYD88,NOX4,NPM1,OAS1,OAS2,OAS3,OASL,OSBPL5,PDK1,PECAM1,PIM1,PLSCR1,POLE4,POU2F1,PRDM1,P…	395 (17)
resiquimod	chemical drug	1.55e-09	AIM2,APOBEC3A,APOBEC3B,ATF3,BST2,C3AR1,CCL2,CCL3,CCL3L3,CCR1,CIITA,CLEC4E,CLEC7A,CXCL1,CXCL10,FCER1G,FCGR1BP,FCGR2A,GATA3,GM2A,IFI44L,IFIT1,IFIT2,IFIT3,IFITM1,IL18RAP,JUN,LAP3,MX1,MX2,MYD88,OAS1,OAS2,OAS3,OASL,PLSCR1,PRDM1,PYCARD,SIGLEC1,TLR7,TNFRSF1A,TNFSF13B,TRPM2,VEGFA	260 (15)
EP300	transcription regulator	1.56e-09	ACACB,ALDOA,ARHGEF3,AXIN2,BIRC5,BTK,CAPG,CCL2,CCL3,CEBPA,COL2A1,COMT,CRISPLD2,DDX3Y,DHFR,DHRS3,DIO1,EPHB2,EPSTI1,EVL,FOXP1,GATA3,GIMAP4,GM2A,H2AW,HBB,HVCN1,IL18R1,IL18RAP,ITGA6,ITGB2,ITGB7,JUN,LDHA,MAF,MCF2L,MKI67,MMP1,NPR1,OAS3,PDGFRB,PIM1,PLA2G7,PLEKHA1,POLE4,PSEN1,PTEN,RASA3,RB1,RETN,SLC2A1,SMAD6,STAT4,TANC2,TK1,TMEM38A,TNFRSF10B,UBE2C,VEGFA,WNT5B	450 (17)
IFNL1	cytokine	1.59e-09	ATF3,BST2,CMPK2,CXCL10,DDX58,GBP5,HERC6,IFI44L,IFI6,IFIT1,IFIT2,IFIT3,IFITM1,IFITM2,IFNL2,MX1,OAS1,OAS2,OAS3,OASL,PLSCR1,SLC15A3	393 (16)
IRF8	transcription regulator	3.09e-09	ACVRL1,ARID5B,ATF3,CCR2,CD14,CD37,CEBPA,CEBPE,CFB,CIITA,CSF3R,CUX2,CXCL10,DDX58,IFI44L,IFI6,IFIT2,IFIT3,IL1RN,IRF5,ITPR3,KCNQ1,LTF,MAF,MAFB,NF1,OAS1,OAS2,OAS3,PRDM1,STX11,STXBP2,TK1,TNFSF13B	347 (12)
IL13	cytokine	4.73e-09	ACADVL,ADAM15,ATF3,BLVRA,C3AR1,CCL2,CCL3,CCL3L3,CD14,CD163,CD247,CD37,CD3E,CEBPA,CHCHD7,CISH,CLEC4E,CLEC7A,COL6A2,CSF2RA,CTSB,CTSC,CTSH,CXCL1,CXCL10,DIPK2B,EVL,FADS1,FCGR2A,FKBP1A,FPR2,GATA3,HLA-DRB5,HPSE,HTRA1,IL13RA1,IL1RN,JAKMIP2,JUN,KCNJ15,LILRB3,MAF,MAP2K6,MMP1,MMP14,MRC1,MS4A4A,NCAPH,NFE2,PCDH1,PID1,SLC43A3,SLC7A7,TFEC,TIMP2,TNFRSF1A,TNFSF13B,TRPV1,VEGFA	466 (18)
STAT1	transcription regulator	5.32e-09	APOBEC3B,BIRC5,BST2,CCL2,CCL3,CCL3L3,CCND2,CCR1,CCR2,CD14,CFB,CIITA,CMPK2,CSF3R,CXCL10,EPSTI1,FCER1G,GATA3,GBP5,HERC6,HLA-DRB5,HTRA1,IFI30,IFI44L,IFI6,IFIT1,IFIT2,IFIT3,IFITM1,IFITM2,IFNL2,IRF5,JAK2,JUN,KCTD12,LY6E,MMP1,MX1,NFE2,NOX4,OAS1,OAS2,OAS3,OASL,PARP9,PDGFRB,PECAM1,PIM1,PLSCR1,SERPINA3,SERPING1,SLFN13,TNFRSF10B,TNFSF13B,VEGFA	361 (19)
ERBB2	kinase	5.33e-09	ABHD5,ALDOC,ANG,ANXA2,ASPM,ATF3,AXIN2,BCKDHB,BIRC5,CAPN15,CCL2,CCNB2,CCND2,CD33,CDC42SE1,CENPF,CES1,CLEC11A,CLEC3B,CLEC4E,COL6A2,CTSB,CXCL10,DDX10,DHFR,DLL1,E2F2,E2F8,EBP,EMP1,EPHB2,EPS15,EPSTI1,FSCN1,GATA3,GDPD3,GPAM,HM13,HP,HSPA1A/HSPA1B,HTRA1,ITGA6,JCHAIN,JUN,JUNB,LAMB1,LAMP2,LDHA,MAF,MAPK4,MKI67,MKNK2,MMP1,MMP14,MRC1,MYBL1,NDST1,NOX4,NPC2,NPNT,NUCB2,ORC2,PCDH1,PDGFD,PDK1,POLE4,POLR2E,POLR3GL,…	455 (20)
IL10	cytokine	6e-09	ADM,CCL2,CCL3,CCL3L3,CCND2,CCR1,CCR2,CD14,CD163,CD2,CENPF,CIITA,CLEC7A,CSF3R,CTLA4,CTSB,CTSC,CTSH,CTSZ,CXCL10,E2F2,E2F8,FAAH,FCER1G,FCGR2A,FPR1,HGF,HLA-DMA,HLA-DRB5,IFI30,IFIT2,IL13RA1,IL18R1,IL1RN,ITGB7,JUN,LAMP2,LILRB4,MAF,MARCO,MEFV,MKI67,MMP1,MMP14,MRC1,MYD88,PAK1,PRDM1,RAB20,S100A9,STAT4,STX11,SUV39H1,TLR7,TNFRSF17,TNFRSF1A,TNFSF13B,TREM1,VEGFA	441 (18)
TREX1	enzyme	7.33e-09	BST2,CCL2,CFB,CLEC4E,CMPK2,CXCL10,DDX58,EPSTI1,GBP5,HERC6,HLA-DRB1,IFI44L,IFIT1,IFIT2,IFIT3,IFITM1,IKBKE,LY6E,MEFV,MX1,MX2,MYD88,NLRC3,OAS1,OAS2,OAS3,OASL,PARP9,PRKCH	164 (12)
BTK	kinase	7.89e-09	BTK,CCND2,CD2,CD38,CEBPA,CISH,CXCL10,EMP1,ETS1,FABP5,IFI44L,IFIT1,IFIT3,IFITM1,IFNL2,IGLL1/IGLL5,JUN,LILRB4,MX1,MX2,OAS2,OAS3,PIM1,RB1,YES1	395 (21)
RC3H1	enzyme	1.56e-08	APOBEC3B,BST2,CCL2,CTLA4,DDX58,IFI30,IFI44L,IFI6,IFIT1,IFIT2,IFIT3,IFITM1,MT2A,MX1,OAS1,OAS2,OAS3,PARP9,PLSCR1	344 (10)
KLF6	transcription regulator	2.57e-08	ACVRL1,ADM,ALDOA,ALDOC,ALOX5,ARID5B,ATF3,BCKDHA,BCKDHB,BIRC5,CCL2,CCL3L3,CCR1,CD38,CFB,CSF2RA,GNB4,HK3,IFI30,IL13RA1,JAK2,JUNB,LDHA,MEFV,MKI67,MMP14,MRC1,MYD88,NINJ1,NR1D1,OGFR,PIM1,PLA2G7,PRDM1,PTCH1,RHOB,RHOG,TALDO1,TNIP2,VEGFA	373 (12)
TGM2	enzyme	2.6e-08	AQP9,C12orf29,CCL2,CCL3,CFP,COX11,CXCL10,FCER1G,GM2A,HK3,IFI6,IFIT1,IFIT2,IFIT3,ITGA6,LILRA5,LY6E,MAFB,MT2A,MYO9A,NLN,NPC2,OAS1,OAS2,OAS3,OASL,PAK1,PARP9,PDGFRB,PIM1,PLSCR1,PNRC1,RARA,SACS,SIRPA,SLC20A1	294 (18)
NUPR1	transcription regulator	2.91e-08	ADM,ALDOC,ANP32A,API5,APOBEC3B,ASPM,ATF3,CCNB2,COA5,DENND5B,DNTTIP1,E2F8,ETS1,FCHSD2,GK,GOLGA6L6 (includes others),H1-5,H2AC13,H3C13,H3C15,H3C3,H3C7,IFIT2,IL13RA1,IPP,ITPR3,JOSD1,KIF23,KNL1,MKI67,MSANTD3,MX2,MYD88,NR1D1,PARP9,PDK1,PFKFB4,PIK3R1,PIM1,PM20D2,PPWD1,PTPRJ,RAB11FIP5,RAB20,RAB32,RCN2,RFTN2,RFX5,RPA1,SAMD4A,SERF1A/SERF1B,SLC16A10,SLC2A1,SPATS2L,SPC24,SRGAP2,SYNE2,SYTL2,TARDBP,TMEM268,UA…
CSF3	cytokine	3.01e-08	AGTR1,BIRC5,C3AR1,CAMK1,CAPG,CCL3,CCL3L3,CCND2,CD14,CEBPA,CEBPE,CISH,CSF3R,CST3,CTLA4,DNM3,ETS1,FPR1,GADD45G,GNB4,GNLY,GPR183,HGF,HLA-DRB1,IL1RN,ITGB2,JUN,LTF,PIM1,PLSCR1,PTEN,RARA,TAGLN,TNFRSF1A,VEGFA	461 (18)
IL1B	cytokine	3.47e-08	ABCD3,ADM,AGTR1,AKT3,ANKH,ATF3,ATF5,BGN,BTRC,CCL2,CCL3,CCL3L3,CCR1,CCR2,CD14,CEBPA,CERS6,CFB,CHRFAM7A,CIITA,CISH,CMPK2,COL2A1,CRISPLD2,CTSB,CTSZ,CXCL1,CXCL10,CYTIP,DIO1,DLL1,E2F2,EPSTI1,FABP5,FOXP1,FPR2,GAS5,GATA3,GBP5,GLI2,GM2A,H1-10,H3C7,HGF,HP,HSPA1A/HSPA1B,IFIT1,IFIT2,IFIT3,IFITM2,IKBKE,IKZF2,IL18R1,IL18RAP,IL1RN,IRF5,ITGA6,JUN,JUNB,KLRB1,LAMB1,LDHA,MAP2K6,MEFV,MMP1,MMP14,MT1E,MT1F,MT1M,MT2A,…	481 (17)
CSF2	cytokine	4.67e-08	ALOX5,ARRB1,BIRC5,CCL2,CCL3,CCL3L3,CCND2,CCR1,CCR2,CD14,CD163,CD180,CD33,CD38,CIITA,CISH,CLEC4E,CLEC7A,CSF2RA,CTLA4,CTSC,CXCL1,CXCL10,E2F8,FPR2,GHRL,GK,HGF,HRH4,IL1RN,ILF3,IRF5,JAK2,JUN,JUNB,LAMP2,LDHA,LY9,MARCO,MKI67,MMP1,MMP14,MRC1,NCAPH,NDST1,NFE2,PECAM1,PIM1,PRKAA1,PSEN1,RARA,RB1,RBM3,RHOH,SCIMP,SLC1A5,SLC2A1,SMPD2,SOCS2,TNFRSF1A,TREM1,UBE2C	395 (16)
IL15	cytokine	6.19e-08	ALDOA,ALDOC,APBA1,CCL2,CCL3,CCND2,CCR1,CCR2,CD2,CD33,CD38,CISH,CXCL10,DHRS4,DUSP14,EBP,ETS1,FKBP1A,GATA3,GLDC,GNLY,HLX,IFI6,IFIT1,IFITM1,IL18R1,IL18RAP,ITGB7,JUN,JUNB,KLRB1,LCK,LDHA,MAF,MKI67,MLLT3,MX1,MYD88,NAGA,NCR3,PDK1,PGAM4,PIK3R1,PIM1,PRDM1,PTPRJ,RPS3A,S1PR1,SOCS2,TALDO1,TNFRSF10B,TNFRSF10C,TNFRSF17,TNFRSF1A,VEGFA,YES1	432 (19)
ETV6-RUNX1	fusion gene/product	6.88e-08	ABLIM1,ADM,AIM2,ALOX5,BSPRY,CYFIP2,DLL1,FABP5,FCGRT,GATA3,GIMAP4,H4C12,H4C9,IFI30,IFI6,IFIT1,IFIT3,IFITM1,IRF3,IRF5,ITGB2,ITM2C,JAK2,KLC4,MKNK2,NCK2,NLRC3,OAS1,OAS2,PAK1,PDGFRB,PDLIM5,PECAM1,PIK3C2B,PIM1,RASAL3,STX11,TBC1D10C,TDRD1,TDRD9,TNFRSF10B,TNK2,TRIM7	143 (6)
MAPK1	kinase	9.13e-08	ATF3,BIRC5,BST2,CCL2,CCL3L3,CFB,CISH,CSTA,CTSB,DDX58,DOCK10,EMP1,GATA3,GBP5,GDPD3,GFOD1,HBB,HLA-DMA,IFI30,IFI6,IFIT1,IFIT2,IFIT3,IFITM1,IL1RN,JUN,JUNB,LAMA4,LAP3,MECP2,MKI67,MMP1,MX2,NRN1,OAS1,OAS2,OAS3,OASL,OGFR,OLFML2A,PLAAT2,PLSCR1,PPT2,SCNN1A,SECTM1,SOCS2,TM4SF5,TNFRSF10B,UBE2C	341 (17)
IFNL4	cytokine	9.31e-08	CXCL10,DDX58,IFI6,IFIT1,MX1,OAS1,OAS2,OASL	129 (7)
CNOT7	transcription regulator	1.04e-07	BST2,CMPK2,CSTA,HERC6,IFI44L,IFI6,IFITM1,OAS1,OAS2,OAS3,PLSCR1,SLC14A1	131 (7)
SLC15A4	transporter	1.1e-07	ALDH18A1,ANXA2,CCL2,CCNB2,CNP,CXCL10,DDX58,DOCK10,EPSTI1,FPR1,GBP5,IFIT1,IFIT2,IFIT3,JCHAIN,MAFB,MYOF,OASL,RAD51AP1,SHTN1,TIGIT,TLR7,TNFRSF17,TXNDC11,TXNDC5	290 (17)
TLR3	transmembrane receptor	1.12e-07	AIM2,AKT3,ATF3,AUTS2,CCL2,CCL3,CCL3L3,CD300E,CD38,CFB,CMPK2,CXCL10,DDX58,DEFB104A/DEFB104B,HGF,IFI44L,IFI6,IFIT1,IFIT2,IFIT3,IFNL2,IL1RN,IRF3,JUNB,LILRB4,MMP1,MX1,MX2,MYD88,OAS1,OASL,PECAM1,PIK3R1,RHOB,TLR7,TNFRSF1A,TNFSF13B,TREM1	282 (16)
ziritaxestat	chemical drug	1.25e-07	AKR1C1/AKR1C2,AKR1C3,C3AR1,HDAC5,IFIT1,IFIT2,IFIT3,LAP3,MX1,MX2,OAS1,OAS2,OAS3,OASL,TAGLN
cardiotoxin	chemical - other	1.46e-07	ANG,BGN,BIRC5,CCL2,CCL3L3,CCND2,CCR1,CCR2,CD180,COL6A2,CSF3R,CTSB,CTSH,CXCL10,DLL1,E2F2,FPR1,GM2A,HGF,HP,IL13RA1,IL1RN,ITGA6,ITGB2,ITGB7,LRG1,LTF,LY86,MRC1,NPM1,PAX7,S100A9,SERPINB10,STXBP2,TREM1,VEGFA
IFN Beta	group	1.62e-07	AFMID,ATF3,BST2,C3AR1,CCL2,CCL3,CD163,CD247,CMPK2,CXCL1,CXCL10,DDX58,GAS5,HAAO,HERC6,IFI6,IFIT1,IFIT2,IFIT3,IFITM1,IL1RN,INSIG1,KIR2DS2 (includes others),KLRB1,LILRB4,MMP1,MX1,MX2,OAS1,OAS2,OAS3,OASL,PLCG1,SNAPC1,STAT4,TLR7	326 (16)
mir-183	microRNA	1.64e-07	BRMS1L,CMPK2,DDX58,FOXP1,HERC6,IFI44L,IFI6,IFIT1,IFITM1,LRP1,OAS2,PTEN,SLC30A1,SLC39A1,TCF3	179 (11)
CSF1	cytokine	1.66e-07	BIRC5,CCL2,CCL3,CCND2,CCR1,CCR2,CD163,CEBPA,CFP,CLEC7A,CTSH,CXCL10,EBP,FCER1G,FCGR2A,HSP90B1,IFIT1,IFIT2,IKBKE,IRF5,JUN,JUNB,LDHA,MAFB,MARCO,MRC1,MX1,OAS1,OAS2,OAS3,PTPRJ,SIGLEC1,SLC1A5,SLC2A1,SLC37A2,SOCS2,STAB1,TNFRSF1A,VEGFA	423 (18)
pyridostatin	chemical reagent	1.7e-07	BST2,CMPK2,CMTR1,CXCL10,HERC6,IFI44L,IFIT1,IFIT2,IFIT3,IFITM1,IFITM2,LY6E,MX1,OASL,OGFR,PARP9,PLSCR1	295 (13)
IL21	cytokine	1.77e-07	CCL3L3,CCND2,CD2,CD38,CMPK2,CXCL10,FCER1G,GATA3,GBP5,HERC6,HLA-DRB5,HLX,IFIT1,IFIT2,IFIT3,IL18R1,IL18RAP,IRF5,KLRB1,MKI67,MYD88,NCR3,OAS2,OASL,PRDM1,SLFN13,SOCS2,STAT4,TIRAP	387 (17)
TP53	transcription regulator	2.12e-07	ACACB,ACADVL,ACO2,ACOT11,ACSM5,ADD3,ADGRB1,AGTR1,AKT3,ALDH18A1,ALDOA,ALDOC,ALOX5,ANAPC4,ANKH,ANXA2,API5,ARHGEF4,ARRB1,ARVCF,ASPM,ATF3,ATG2B,AXIN2,BIRC5,BTK,CCL2,CCL3L3,CCNB2,CCND2,CCR2,CD247,CD3E,CEBPA,CENPF,CERS6,COL2A1,COL6A2,COMT,COX11,CSF2RA,CSF3R,CSTB,CTSB,CTSH,CXCL1,CXCL10,CYFIP2,DDB2,DDR1,DHFR,DNTTIP1,DRAM1,E2F2,E2F8,EIF4E2,FABP5,FKBP1A,GADD45G,GAL3ST4,GLI2,GPR162,HDAC5,HGF,HSPA1A/HSPA1B,I…	453 (16)
ESR1	ligand-dependent nuclear receptor	2.32e-07	ABLIM1,ADD3,AFMID,AGGF1,ALOX5,ANP32A,AP1M1,AP2S1,AQP9,ARRB1,ASPM,ATF3,ATF5,ATP6V0D1,AXIN2,BIRC5,C18orf25,CAMK1,CCL2,CDC42SE1,CDC42SE2,CEBPA,CENPF,CENPM,CISH,CLEC7A,COMT,COPZ1,CTSB,CTSC,CXCL1,CYFIP1,CYFIP2,DDB2,DLL1,DYRK2,FAP,FIBP,FLCN,FZD2,GADD45G,GATA3,GLI2,GM2A,GPAM,HOMER3,HSP90B1,HTRA1,IFI44L,IFI6,IFITM1,IFITM2,IKBKE,IRF5,ITGA6,JAK2,JUN,JUNB,KIF23,KNL1,LAMB1,LCK,LILRB5,LTF,MAP2K6,MC1R,MCF2L,MC…	490 (18)
ribavirin	chemical drug	2.72e-07	APOBEC3B,CCL3L3,CD38,DDX58,IFI44L,IFI6,IFIT2,IFIT3,IFITM1,ITGB2,MX1,OASL,RNF125	382 (16)
LMO2	transcription regulator	2.89e-07	AIM2,ATP8A2,AXIN2,BTK,CCND2,CCR2,CD247,CD3E,CD3G,CLEC4E,COMT,CSF2RA,CSTB,CYFIP2,GATA3,GBP5,GPR183,HLX,ITGB7,ITM2C,LCK,LTBR,LYL1,MGST2,MZB1,NFE2,PLSCR1,PTPRJ,RAB11FIP4,RAB32,RASGRP1,RHOH,SCARB2,SNTB2,STX7,SYNE2,TSPO,UBQLN3,UNC93B1	135 (5)
fluticasone propionate	chemical drug	3.71e-07	ADM,ALOX5,AQP9,BGN,CCL2,CD163,CES1,CFB,CSF2RA,CXCL1,CXCL10,DEFB104A/DEFB104B,EMP1,FSCN1,GAPT,GBP5,HLA-DMA,HTRA1,IFIT1,IL1RN,ITGB7,MDFIC,MT2A,MX1,OAS2,RNASE2,TNFSF13B,TPST1	202 (7)
RNASEH2B	other	4.09e-07	BST2,CFB,CMPK2,CXCL10,DDX58,EPSTI1,GRM2,HERC6,IFI44L,IFIT1,IFIT2,IFIT3,IFITM1,MX1,MX2,NLRC3,OAS1,OAS2,OAS3,PARP9,PRKCH,PYCARD	69 (4)
KDM1A	enzyme	4.49e-07	ADM,ATF3,C3AR1,CAPG,CCL2,CCL3L3,CCND2,CDA,CENPF,CIITA,CLEC7A,CTSC,CTSZ,CXCL10,DNAAF3,E2F8,EPSTI1,GATA3,GBP5,HBB,HLA-DRB5,IFIT3,IL1RN,ITGB2,KHDRBS3,LCK,LY86,LY9,MPEG1,NEBL,OAS1,OASL,POLE4,PTEN,RETN,RIN1,SIGLEC1,SLC1A5,SLC37A2,SLC43A3,SLFN13,SOCS2,SUV39H1,TNRC6C,UBE2H,VCL	357 (14)
HRAS	enzyme	4.81e-07	ADM,ADRA2C,ANXA2,BIRC5,BTBD11,CAPG,CCL3,CCND2,CFB,CISH,COL2A1,COL6A2,CSTA,CTSB,CTSC,CTSZ,CXCL1,CXCL10,DIXDC1,DLL1,EIF4E2,ETS1,FAM167A,FZD2,GADD45G,HGF,HOXC8,HTRA1,IFI30,IFITM2,IGLL1/IGLL5,IL13RA1,ITGA6,JUN,JUNB,LBH,MMP1,MMP14,MSRB1,NLN,NPM1,PDGFRB,PDIA5,PDLIM5,PIP5K1A,PLOD1,PRELID1,PRSS23,PSEN1,PTEN,PTGFRN,RASA3,RASGRP1,RHOB,RPL37,RPS10,SCNN1A,SERPINA3,SIRPA,SLC1A7,SOCS2,TAGLN,TK1,TNFRSF10B,TNFRS…	395 (16)
TICAM1	other	5.23e-07	AGTR1,APOBEC3B,CCL2,CCL3L3,CCNL2,CD38,CFB,CMPK2,CXCL10,DDX58,FPR1,FPR2,IFIT1,IFIT2,IFIT3,IKBKE,IRF3,MEFV,MKI67,NOX4,OASL,RHOB,TFEC,TOR1AIP2,TREM1	284 (15)
CD40LG	cytokine	5.66e-07	ATF3,ATF5,CCL2,CCL3,CCL3L3,CCR1,CCR2,CD38,CFP,CIITA,CSF2RA,CTSC,CXCL1,CXCL10,CYTIP,E2F2,EIF2A,FSCN1,GPR183,HSPA1A/HSPA1B,IFI6,IFIT1,IFIT2,IFIT3,IFITM1,IL13RA1,ITGB2,ITGB7,JAK2,JUN,JUNB,LYL1,MAPK4,MMP14,MT1E,MT2A,MX1,NINJ1,PIM1,PRDM1,PVR,RB1,RNASE3,RUNX3,STAT4,TNFRSF17,TNFSF13B,VEGFA	400 (16)
ZBTB10	transcription regulator	6.91e-07	BIRC5,CCL3L3,CXCL10,DDX58,FCER1G,GBP5,HPSE,IFIT1,IFIT2,IFIT3,IFITM2,IL1RN,LRP1,LY9,MYD88,OAS1,OASL,OPTN,PARP9,PRKCQ,PTPN22,SLFN13,SP4,TIGIT,TNFRSF1A,UNC93B1
LDB1	transcription regulator	7.24e-07	AIM2,ATP8A2,AXIN2,BTK,CCND2,CCR2,CD247,CD3E,CD3G,CLEC4E,COMT,CSF2RA,CSTB,CYFIP2,GBP5,GPR183,HLX,ITGB7,ITM2C,LCK,LTBR,LYL1,MGST2,MZB1,NFE2,PLSCR1,PTPRJ,RAB11FIP4,RAB32,RASGRP1,RHOH,SCARB2,SNTB2,STX7,SYNE2,TSPO,UBQLN3,UNC93B1
GAPDH	enzyme	8.42e-07	CCL2,CCL3,CXCL1,FCER1G,IFI6,IFIT2,IFITM1,IFITM2,OAS1,OAS2,OAS3,PRAME	115 (6)
calcitriol	chemical drug	1.02e-06	ABLIM1,ACADSB,ALOX5,ANXA2,ARHGEF3,ATP2B4,BIRC5,CCND2,CD14,CD163,CD38,CEBPA,CENPM,CES1,CISH,CLMN,COMT,CTLA4,CXCL1,CXCL10,DDAH1,DLL1,EPHB2,GADD45G,GATA3,IFI44L,IFITM1,IKBKE,IL1RN,ITGB7,JUN,JUNB,KCTD12,KIF22,KIF23,LBH,LDHA,LILRB4,LTF,MAF,MMP1,MRC1,MX1,MYD88,NOX4,OLFML2A,PCLAF,PLCG1,PTEN,RAB32,RAD51AP1,RB1,S100A9,SDSL,SLC14A1,SLC30A1,SLC34A1,SLC37A2,SLC7A7,SNX24,SUV39H1,TCF3,TIMM50,TIMP2,TK1,TLR7,TNF…	544 (20)
beta-estradiol	chemical - endogenous mammalian	1.3e-06	ABHD5,ABLIM1,ACADVL,ADAMTS18,ADM,AGTR1,AKT3,ALDH18A1,ALDOA,ANAPC4,ANKH,ANKRD12,ANXA2,APBA1,APCDD1,ARID5B,ATF3,ATF5,BCAS1,BGN,BIRC5,CCL2,CCL3L3,CCNB2,CCND2,CCR1,CCR2,CD14,CDH15,CEBPA,CENPF,CENPM,CFB,CISH,CLEC4D,CNP,COL6A2,COL8A2,COL9A3,COMT,CSF3R,CST5,CSTB,CTLA4,CTSB,CTSH,CXCL1,CXCL10,DDAH1,DDB2,DDR1,DIO1,DLL1,DRAM1,DSP,DYRK2,E2F2,E2F8,EIF3D,EMP1,ETS1,FAAH,FABP5,FADS1,FCGR2A,FCGRT,FPR2,FRS2,FSCN1,…	540 (18)
IRF7	transcription regulator	1.56e-06	CMPK2,CTLA4,CXCL10,DDX58,GBP5,IFI44L,IFI6,IFIT1,IFIT2,IFIT3,IFITM1,IFITM2,IFNL2,IRF5,JAK2,LILRA5,MX1,MX2,OAS1,OAS2,OAS3,OASL,PLSCR1,SAP30,TMBIM6,TNFSF13B,TPST1	213 (15)
PRL	cytokine	1.93e-06	AKR1C3,AKR1C4,ANXA2,BST2,CAMK1,CCL2,CISH,CMPK2,CST3,CTSB,CTSH,CXCL10,DDX58,EPSTI1,FZD2,HERC6,IFI44L,IFI6,IFIT1,IFIT3,IFITM1,JAK2,JUN,LY6E,MGST1,MMP14,MX2,OAS1,OAS2,OAS3,PDIA5,PIM1,PKIG,PLSCR1,RARA,RHOG,SERPINA3,SOCS2,TIMP2,TNFSF13B	404 (19)
tretinoin	chemical - endogenous mammalian	1.97e-06	ABHD5,ABLIM1,ACACB,ADD3,ADM,AGTR1,ALOX5,ANXA2,APBA2,APCDD1,AQP9,ATF3,ATOH8,BIRC5,C12orf29,C3AR1,CASZ1,CCL2,CCL3,CCND2,CCR1,CD14,CD38,CD6,CEBPA,CEBPE,CES1,CFP,CLEC11A,COL2A1,COX11,CSF3R,CTLA4,CTSB,CTSC,CXCL1,CXCL10,CYP2S1,DDB2,DDX10,DDX58,DHRS3,DLL1,DSP,DUOXA1,ETS1,FABP5,FCER1G,GATA3,GLI2,GM2A,GRM2,HK3,HOXD3,IFI44L,IFI6,IFIT1,IFIT2,IFIT3,IFITM1,IKZF1,ILF3,ITGA6,ITGB2,ITGB7,JAK2,JCHAIN,JUN,KIF23,LA…	446 (16)
IL5	cytokine	2.47e-06	ALDOA,ALDOC,ANXA2,CCL2,CCL3,CCND2,CCR1,CCR2,CIITA,CISH,CSF3R,CTSC,DENND11,EBP,GADD45G,GALK1,GK,GLIPR2,GPAM,HLX,HSP90B1,IFI30,IL13RA1,ITGB7,JCHAIN,LRRC8C,NFE2,PDK1,PIM1,PRDM1,RBM3,RHOH,SAP30,SLC1A5,SLC2A1,SOCS2,YES1	406 (18)
TGFB1	growth factor	3.14e-06	ACVRL1,ADAM15,ADAMTS10,ADGRB1,ADM,AIM2,AKR1C1/AKR1C2,AKT3,ALDH18A1,ALDOA,ALOX5,ANKH,ANXA2,AQP9,ARID5B,ASPM,ATF3,ATP13A3,AUTS2,AXIN2,BGN,BIRC5,C3AR1,CAPN15,CCL2,CCL3,CCL3L3,CCNB2,CCND2,CCR1,CCR2,CD14,CD163,CDC42SE1,CDHR1,CEBPA,CENPF,CFB,CIITA,CLEC2D,COL2A1,COL6A2,CST3,CTLA4,CTSB,CTSC,CTSH,CXCL1,CXCL10,DDB2,DDX6,DGAT2,DOCK9,DSP,DYRK2,E2F2,EPHB2,ETS1,FABP5,FAP,FCER1G,FPR2,FSCN1,FZD2,GATA3,GLI2,GNAZ,…	576 (19)
IRGM	enzyme	3.17e-06	BST2,DDX58,IFI44L,IFIT1,IFIT2,IFIT3,IFITM1,MX1,MX2,OAS1,OAS2,OASL,PLCG1
salmonella minnesota R595 lipopolysaccharides	chemical - endogenous non-mammalian	3.33e-06	CCL2,CCL3L3,CCNL2,CD38,CMPK2,CXCL1,CXCL10,FPR1,FPR2,HLA-DMA,IFIT2,IKBKE,JUN,JUNB,MDFIC,MEFV,MKI67,OASL,PTPRJ,SLFN13,TFEC	401 (15)
mir-96	microRNA	3.5e-06	BRMS1L,CMPK2,DDX58,HERC6,IFI44L,IFI6,IFIT1,IFITM1,OAS2,SLC30A1,SLC39A1,TCF3
GFI1	transcription regulator	3.87e-06	CCND2,CEBPA,CEBPE,CEP95,DDB2,ETS1,GADD45G,GATA3,GIMAP4,GPR183,ITGB7,JUN,LTBR,MAFB,PTEN,RASGRP1,RB1,RUNX3,S1PR1,SERPINA3,SLFN13,STAT4,TNFRSF1A,TNK2	434 (16)
poly rI:rC-RNA	biologic drug	4.13e-06	ACO2,ATF3,AUTS2,BIRC5,BST2,CCL2,CCL3,CCL3L3,CCNB2,CCND2,CD14,CD33,CENPF,CFB,CIITA,CLEC4E,CLEC7A,CMPK2,CNP,CXCL1,CXCL10,DDX58,DEFB104A/DEFB104B,DIO1,DLL1,FPR1,HERC6,IFI44L,IFI6,IFIT1,IFIT2,IFIT3,IFITM1,IFNL2,IKBKE,IRF3,IRF5,JAK2,JUN,JUNB,LTF,LY6E,MARCO,MKI67,MMP1,MX1,MYCL,MYD88,OAS1,OAS2,OAS3,OASL,OPTN,PIM1,PLCG1,PRKCQ,PSIP1,PTPRJ,RPL17,SERPING1,SIRPA,SLFN13,STAB1,TIRAP,TNFRSF10B,TNFSF13B,TRPV1,VE…	334 (17)
CpG ODN 2006	chemical reagent	4.15e-06	CCL2,CLEC2D,CXCL10,DDX58,EPSTI1,GBP5,IFI44L,IFI6,IFIT1,IFIT2,IFIT3,MAFB,MX1,MX2,MYD88,OAS1,OASL,TLR7,TNFRSF17,TNFSF13B	225 (14)
TASL	enzyme	4.67e-06	CCL2,DDX58,EPSTI1,GBP5,IFIT1,IFIT2,IFIT3,MAFB,OASL	139 (9)
PD98059	chemical - kinase inhibitor	4.8e-06	AGTR1,ALDOA,APOBEC3B,ARRB1,ATF3,BGN,BIRC5,CCL2,CCL3,CCL3L3,CCND2,CCR1,CCR2,CD14,CD37,CDC42EP1,CEBPA,CTSB,CTSH,CXCL1,CXCL10,DHRS3,DYRK1B,E2F2,EMP1,ETS1,FPR2,GHRL,HGF,IL1RN,INSIG1,ITGB2,JUN,JUNB,KIF22,LAMP2,LDHA,MCF2L,MKI67,MMP1,MMP14,MT1B,MT1F,MT1M,NINJ1,PIK3R1,PIM1,RAB20,RB1,RETN,SCNN1A,SIRPA,SLC2A1,SOCS2,ST3GAL4,TAGLN,TCF3,TIMP2,TNFRSF10B,VEGFA	410 (15)
interferon beta-1a	biologic drug	4.98e-06	CCR2,FCER1G,FCGRT,FKBP1A,FPR1,GBP5,GNB4,GNLY,HLA-DRB5,IFI6,IFIT1,IL1RN,JAK2,LILRB3,LTF,MX1,NFE2,S100A12,S100A9,SERPING1,TNFSF13B	176 (10)
BCOR	transcription regulator	5.04e-06	ADM,ARID5B,CD37,CEBPA,CIITA,COL2A1,DDX58,FOXQ1,HOXC4,HOXC8,ITGA6,PRDM1,PTCH1	15 (2)
tetradecanoylphorbol acetate	chemical drug	5.42e-06	ACSM5,ADAM15,ADM,AGTR1,APOBEC3A,APOBEC3B,ATF3,ATP2B4,BIRC5,BTK,C3AR1,CAPG,CCL2,CCL3,CCL3L3,CCND2,CCR2,CD14,CD163,CEBPA,CES1,CIITA,CLEC2D,CSF2RA,CSF3R,CSTA,CTLA4,CTSB,CTSH,CXCL10,DGKD,DIO1,EPHA4,ETS1,FAAH,FAHD1,FCER1G,FOXP1,GATA3,GNAZ,GPR35,H1-10,HAVCR1,HGF,HPSE,IKBKE,IKZF1,IL18R1,IL1RN,ILF3,ITGB2,ITPR3,JUN,JUNB,LBH,LTBR,MAF,MECP2,MEFV,MMP1,MMP14,MRC1,MT2A,MUC20,NCF1,NDFIP2,NEU1,NF1,NINJ1,NPM1,OAS…	509 (19)
KLF3	transcription regulator	5.44e-06	ACOT11,ADPGK,AGGF1,ALDH3B1,ARHGEF3,CAPG,CFP,CMPK2,CSF2RA,CTSC,DOK3,E2F2,FCGRT,GAPT,GLIPR2,HBB,HM13,HNRNPDL,IL1RN,ITGB7,JAK2,KLF12,LILRB3,MBLAC2,MGST2,MZB1,OGFRL1,PARP3,PECAM1,PSEN1,SCIMP,SIGIRR,SLC14A1,SLC39A11,SNRK,STAT4,SUSD3,TMEM108,TRABD,TSPAN17,WDR20,ZDHHC14
SN-011	chemical reagent	5.88e-06	CCL2,CLEC4E,CXCL10,DDX58,GBP5,HERC6,IFIT2,IFIT3,IKBKE,LY6E,MYD88,OAS1,OAS2,OAS3,OASL
LDLR	transporter	5.96e-06	AXIN2,BGN,BIRC5,CCL2,CCL3L3,CCNB2,CCR1,CCR2,CD300E,CEBPA,CENPF,CFB,CLEC4E,CTSC,CYTIP,FABP5,FPR1,FPR2,GADD45G,GPAM,IL1RN,KIF23,KNL1,LRP1,LY86,MKI67,MMP14,PCYT2,PRKAA1,SLC2A1,UBE2C,UBE2D3	435 (17)
palbociclib	chemical drug	7.5e-06	ADM,ATF3,CENPF,DDX58,IFIT1,IFNL2,IRF5,JUN,JUNB,MKI67,MX1,OAS1,OASL,RHOB,TIMP2,TK1,TNFRSF10B	371 (16)
oblimersen	biologic drug	7.83e-06	ADM,ATF3,BST2,IFI6,IFIT1,IFIT3,IFITM1,MX1,MX2,OAS1,OAS2,OASL,SNAPC1
STAT6	transcription regulator	8.4e-06	ABLIM1,CCL2,CCL3L3,CCND2,CD2,CD38,CISH,CMPK2,CNRIP1,CTSB,CXCL10,DDAH1,DOCK10,FADS1,FCER1G,FCGR2A,FSCN1,GADD45G,GATA3,GBP5,GNB4,HBB,HLA-DMA,HLX,IFI44L,IFIT3,IL18R1,IL1RN,ITGB7,JAK2,KCTD12,LACTB,LILRB4,MAF,MMP14,MPEG1,NEDD1,OAS3,OASL,PLBD1,PLSCR1,PSMB6,SAMD4A,SOCS2,STAT4,STAT5B,TFEC,TNIK,TNIP2,TSPAN6	405 (19)
PRDM1	transcription regulator	8.58e-06	AIM2,AXIN2,BTK,CASZ1,CIITA,CRISPLD2,FAM167A,FAR2,FZD2,GNLY,GPAT3,HLA-DMA,IFIT1,IFIT2,IFIT3,IL18RAP,JCHAIN,KHDRBS3,MAF,MAFB,MS4A4A,MT2A,NLRP12,OAS1,OAS2,OAS3,PRDM1,S100A9,SERPINA3,SOCS2,SRD5A1,STAT4,TIGIT,TNFRSF17,TNFRSF1A,TNFSF13B	364 (17)
NCOR1	transcription regulator	9.73e-06	CEBPA,CEBPE,COX8A,CSF3R,CXCL10,DDX58,DIO1,FOXQ1,HP,IFIT2,IFIT3,MYD88,NR1D1,OAS1,OAS2,OAS3,PRDM1,RARA	404 (20)
KLF7	transcription regulator	1.09e-05	HBB,IFI6,IFIT1,IFIT3,IL1RN,MX1
SP110	transcription regulator	1.17e-05	ARRB1,ATF3,BST2,CD3E,CTSB,CXCL10,ETS1,IFI6,IFIT1,IFIT3,IFITM1,MTHFR,MX1,OAS1,OAS3,P2RX7,PLCG1,PLSCR1,RPA1,TCF3,TNFRSF1A,YES1
OSM	cytokine	1.21e-05	AKR1C1/AKR1C2,AKR1C3,ANXA2,AQP9,ATF3,ATP13A3,ATP2B4,CASK,CCL2,CCND2,CDA,CEBPA,CISH,COL2A1,CTSH,CXCL1,CXCL10,DENND5A,DHRS3,EPHB2,GADD45G,HGF,HP,IL13RA1,JUN,JUNB,LRG1,MKNK2,MMP1,MRC1,MT2A,MX1,MYD88,NMT2,NUAK1,OAS1,OLFML2A,PAX7,PDLIM5,PKIG,POLR2E,PRDM1,PTEN,S100A12,S100A9,SBF1,SERPINA3,SERPING1,SNRPE,STX11,SYNE1,TCN1,TMBIM6,TOM1,UAP1,VEGFA,ZNF266	460 (16)
DUSP1	phosphatase	1.26e-05	CCL2,CCL3L3,CFB,CMPK2,CXCL1,CXCL10,IFIT1,IFIT2,IFIT3,IL1RN,JUN,LTF,MEFV,MMP1,MRC1,MX1,OASL,PIK3R1,PNRC1,PRDM1,PTEN,S100A9,SLC15A3	393 (16)
SOCS1	other	1.32e-05	CCL2,CCL3,CCND2,CIITA,CISH,CXCL10,DDX58,FCER1G,GBP5,IFIT1,IFIT2,IFIT3,IFNL2,JAK2,JUN,MMP1,MX1,MYD88,OAS1,OAS2,RALGDS,RB1	319 (16)
PDK1	kinase	1.35e-05	CCNB2,CD38,CD3G,ITK,LCK,MLLT6,NRN1,P2RX7,PAK1,PIK3R1,PRKCQ,PRKCZ,PTEN,SYNE1
STAG2	other	1.37e-05	CMPK2,CXCL10,HERC6,IFI44L,IFIT2,IFIT3,IFITM1,OAS1,OASL,PARP9,PLSCR1
IFNB1	cytokine	1.45e-05	BST2,CCL2,CCL3,CD14,CD38,CLEC4E,CMPK2,CXCL10,DDX3Y,DDX58,DLL1,GBP5,GNB4,IFI6,IFIT1,IFIT2,IFIT3,IFITM1,IRF3,LAMB1,MGST2,MX1,MX2,MYD88,OAS1,OAS2,PARP9,PRDM1,PTCH1,SLFN13,STAT4,TIMP2,TLR7,UBE2E2,VCL,ZDHHC14	269 (14)
IL12 (complex)	complex	1.62e-05	CCL2,CCL3,CCR2,CISH,CXCL10,CYTIP,DDB2,FAAH,GADD45G,GAS5,GATA3,HLX,IFIT2,IL18R1,IL18RAP,ITGA6,ITGB2,JUN,KLRB1,MARCO,MYD88,PIM1,PRDM1,RPA1,SOCS2,STAT4,TNFRSF1A,VEGFA	416 (17)
BACH2	transcription regulator	1.62e-05	CD38,GATA3,JUN,JUNB,MAF,MAFB,MYCL,PRDM1,PTEN,RARA,S100A9,SATB1,STAT4,TIGIT	420 (16)
NQO1	enzyme	1.83e-05	ALDOA,BIRC5,CCR1,CCR2,CEBPA,CSF3R,FPR1,LDHA,PDK1,PTEN,SLC1A5,SLC2A1	452 (18)
NR1H3	ligand-dependent nuclear receptor	2.12e-05	ATF3,BIRC5,CCL2,CCL3L3,CCNB2,CCR1,CCR2,CD300E,CD38,CENPF,CFB,CLEC4E,CTSC,CXCL10,CYTIP,FPR1,FPR2,GPAM,IFIT2,IL1RN,KIF23,KNL1,LY86,MKI67,PTCH1,RARA,RB1,SLC16A10,UBE2C,VEGFA	455 (19)
STAT2	transcription regulator	2.59e-05	APOBEC3A,CIITA,CXCL10,IFI6,IFIT1,IFIT2,IFIT3,IFITM1,IFITM2,IRF5,MX1,OAS1,OAS2	294 (15)
Irgm1	other	2.81e-05	APOBEC3B,CCNB2,CXCL10,DDX58,GBP5,HERC6,IFIT2,IFIT3,LILRB4,MKI67,MX2,OAS1,OAS2,OAS3,OASL,TK1,UBE2C	279 (17)
IL27	cytokine	2.84e-05	BST2,CCL2,CCL3,CCND2,CD14,CD163,CD38,CIITA,CKLF,CTLA4,CXCL10,GADD45G,GATA3,HLA-DMA,IL1RN,MAF,MRC1,MX1,OAS1,PIM1,PRDM1,TNFSF13B	376 (18)
IgG	complex	3.01e-05	ABCD3,ADM,ALDH3B2,ATP6V0D1,BIRC5,CCL2,CCL3,CCL3L3,CCND2,CCR2,CTLA4,CTSC,CXCL10,DDX58,DENND5A,DSP,DUSP14,EMP1,FABP5,FCGR2A,GPR183,IFITM1,IL1RN,ITGB2,JUNB,LY9,MAF,MAFB,NINJ1,PIM1,RHOB,S1PR1,STAB1,STAT4,TIGIT,TLR7,TNFRSF17,VEGFA	502 (19)
CD3	complex	3.24e-05	ANG,APBA1,ATP8A2,BIRC5,BST2,CCL3,CCL3L3,CCND2,CCR1,CCR2,CD2,CD247,CD3E,CENPF,CISH,CTLA4,CXCL10,DHRS4,DUSP14,EBP,ETS1,FCER1G,FKBP1A,GATA3,GLDC,HSP90B1,HSPA1A/HSPA1B,IFIT1,IFITM1,IGLL1/IGLL5,IL18R1,ITGB7,JAK2,JUN,JUNB,LCK,LRP1,MAF,NAGA,NDFIP2,NPM1,PCSK7,PCYT2,PTEN,PTPN22,PTPRJ,PUM3,RB1,RBM3,RHOH,RPS3A,SERPINB10,SOCS2,TAF15,TARDBP,TCF3,TERF2,TFEC,TPST1,VEGFA,YES1	424 (19)
ILF3	transcription regulator	4.04e-05	ATF3,C3AR1,CAPG,CD14,CD163,CIITA,CXCL1,CXCL10,EBP,FABP5,IL1RN,MAFB,PLA2G7,POLR2E,STAT4,TFEC
IMMT	other	4.11e-05	ANG,ATF5,CXCL1,CXCL10,IFIT1,IFIT2,MX1,MX2,OAS2,OAS3	200 (7)
CEBPB	transcription regulator	4.14e-05	ADM,AKR1C3,APCDD1,ARL6,BIRC5,BRMS1L,C3AR1,CCL2,CCL3,CCL3L3,CCNB2,CCND2,CCR1,CD14,CD163,CEBPA,CENPM,CLEC4E,CSF3R,CTSC,CXCL10,DDB2,DGAT2,DHFR,E2F8,ENTPD2,FCER1G,GLIPR2,GNLY,H4C12,H4C9,HBB,HGF,HP,IFIT2,IFIT3,IKBKE,IL1RN,JPT1,JUN,KIF22,MKI67,MMP1,NUP107,ORC2,PLXND1,POLE4,PRDM1,PSIP1,RAD1,RAD51AP1,RFC2,RIC8B,RPA1,SLC2A1,SPC24,SUV39H1,TK1,TNFRSF1A	431 (18)
TCF3	transcription regulator	4.31e-05	ACACB,ATF3,ATOH8,AXIN2,BIRC5,BTNL2,CCNB2,CCND2,CCR2,CD2,CD3E,CD3G,DDX58,E2F8,ETS1,GATA3,GIMAP4,GM2A,GPAM,HSP90B1,IGLL1/IGLL5,IKZF2,IL18R1,IL18RAP,ITGB7,JUN,LCK,LDHA,LILRB4,MAF,MKI67,MZB1,OPTN,POLE4,PRDM1,PTPRU,RASA4,RPS3A,S1PR1,SPC24,TCF3,TXNDC11,TXNDC5,VEGFA	131 (6)
IRF3	transcription regulator	4.35e-05	APOBEC3B,CCL2,CCL3,CCL3L3,CMPK2,CXCL1,CXCL10,DDX58,GBP5,IFI44L,IFI6,IFIT1,IFIT2,IFIT3,IFNL2,IRF3,IRF5,JUNB,NECTIN2,OAS1,OAS2,OAS3,OASL,POLR3C,PVR,SAP30,TPST1	197 (13)
TERT	enzyme	4.52e-05	ATF3,BIRC5,BTBD11,CCL2,CTSC,CXCL10,DDX58,ETS1,FAM167A,HTRA1,IFIT1,IFIT2,IFIT3,IL13RA1,MMP1,MMP14,MX1,OAS1,OAS2,OASL,PRSS23,RASA3,RB1,TERF2,TK1,TNFRSF1A	359 (21)
mir-155	microRNA	4.65e-05	AGTR1,ALDOA,ANXA2,CCL2,CCL3,CD163,CEBPA,CXCL10,IFIT3,IKBKE,IL13RA1,MAF,MRC1,MX1,MYD88,P2RX7,PECAM1,PSIP1,PTEN,S1PR1,TP53INP1	373 (18)
CREBBP	transcription regulator	4.81e-05	ARHGEF3,BIRC5,CAPG,CCL3,CCND2,CEBPA,COL2A1,CRISPLD2,CXCL10,DDX3Y,DHFR,DHRS3,EPSTI1,EVL,FOXP1,GIMAP4,GM2A,H2AW,HBB,HVCN1,IL18R1,IL18RAP,ITGA6,ITGB7,JUN,MAF,MCF2L,MGA,OAS3,PDGFRB,PIM1,PLEKHA1,RASA3,RB1,RETN,SERPINA3,STAT4,TAGLN,TANC2,TMEM38A,TNFRSF10B,VEGFA,WNT5B	468 (21)
IL1RN	cytokine	4.96e-05	ATF3,BTRC,CCL2,CIITA,CXCL1,DDX58,HERC6,IFI44L,IFI6,IFIT3,MMP1,MX1,MX2,OAS1,OAS2,OAS3,OASL,S100A9,SLC15A3,VEGFA	431 (16)
TLR9	transmembrane receptor	5.06e-05	AIM2,ATF3,CCL3,CCL3L3,CD300E,CD38,CERS6,CISH,CXCL10,IFI44L,IFIT1,IFIT2,IFIT3,IFITM1,IFNL2,LAMP2,LILRB4,MX1,MX2,MYD88,OAS2,OAS3,ORMDL1,PRDM1,PYCARD,SMPD2,SPTLC2,TLR7,TNFSF13B,UAP1	177 (12)
C10orf99	cytokine	5.21e-05	CIITA,CXCL1,DEFB104A/DEFB104B,HSD3B7,IFIT1,IFIT2,IFIT3,JUN,MTARC1,S100A9
miR-155-5p (miRNAs w/seed UAAUGCU)	mature microRNA	5.27e-05	AGTR1,BET1,CCL3,CTLA4,CXCL1,ETS1,FADS1,IKBKE,IL13RA1,MAF,MAFB,MTARC1,MYD88,PDLIM5,PIK3R1,PLXND1,POLE4,PTPRJ,RCN2,SATB1,SLC30A1,SYNE2,TP53INP1	185 (7)
Tgf beta	group	5.85e-05	ALDOA,ANKH,ARID1B,ATOH8,BASP1,BGN,BLVRB,BST1,CCL2,CCL3,CCL3L3,CCND2,CCR2,CIITA,COL6A2,CTLA4,CXCL10,EID2,FSCN1,GATA3,GLI2,IL1RN,ITGA6,JUN,JUNB,LDHA,LYL1,MAF,MMP1,MMP14,MPEG1,MYCL,NCR3,NOX4,PFKFB4,PRELID1,PTEN,PTF1A,RHOB,RUNX3,SMAD6,STAT4,TAGLN,TCF3,TFEC,TIMP2,TREM1,VEGFA	403 (14)
CITED2	transcription regulator	6.21e-05	ADM,ARHGEF3,CCL2,CMPK2,CXCL1,CXCL10,DDX58,GBP5,HK3,HOPX,IFIT2,IFIT3,IL13RA1,IL1RN,MMP1,MRC1,OAS1,OAS3,OASL,PARP9,PIM1,SCIMP,SECTM1,TAGAP,TLR7,TMEM67,TTC39B,VEGFA	395 (20)
PRKCA	kinase	6.53e-05	CCL2,CIITA,CSTA,CTSB,CXCL10,ETS1,HSPA1A/HSPA1B,IFIT1,IFIT3,INSIG1,JUN,LAMP2,MMP1,OASL,PTEN,PVR,RB1,S100A9,VEGFA	337 (17)
5-O-mycolyl-beta-araf-(1->2)-5-O-mycolyl-alpha-araf-(1->1')-glycerol	chemical - endogenous non-mammalian	6.68e-05	AQP9,ATF3,CCL2,CCL3L3,CXCL1,CXCL10,GPAT3,IFIT1,IFIT2,IFIT3,IL18RAP,MMP1,NLRC3,PLA2G7,STAT4	399 (12)
arsenic trioxide	chemical drug	6.71e-05	ANAPC4,ATP6V0B,ATP6V0D1,BLVRA,BLVRB,CCL2,CEBPE,CST3,EBP,FADS1,GLI2,HSBP1,HSP90B1,KCNQ1,LOC102724788/PRODH,MAF,MAPK4,MKNK2,MT1B,MT1E,MT1F,MT2A,NCF1,NDFIP2,NFE2,NPM1,NQO2,PIM1,PTCH1,PTEN,RASA4,RBM25,SLC20A1,TNFRSF10B,TNFRSF1A,VDAC1,VEGFA	411 (16)
SYK	kinase	6.82e-05	CCL2,CD247,CDH12,CXCL10,DOCK10,FCER1G,FOXP1,GATA3,LY9,OAS1,OAS2,PIM1,PRKCQ,TAGAP,TNFSF13B,TP53INP1,USP53,VEGFA	448 (19)
NGEF	other	7.67e-05	BCL11B,CCND2,CIITA,COL2A1,GLDC,IFI44L,MAFB,MX1,NCR3,OLFML2A,PARP3,PECAM1,PTPRU,SERPING1,TAGLN
Notch	group	7.74e-05	ABLIM1,ADAM15,ADM,BIRC5,CAPG,CSF3R,DDX6,FCGR2A,GAPT,GATA3,HPSE,IL13RA1,LTBR,NCF1,NFAM1,RUNX3,SMAD6,TAGLN,TNFRSF1A,VCL,VEGFA	276 (12)
ETV7	transcription regulator	7.94e-05	CCL2,CFB,DDX58,HERC6,IFITM2,LY6E,PLSCR1,RARA
TNFSF10	cytokine	8.43e-05	BIRC5,CD14,CD3G,CTSB,GATA3,IFI6,IFIT1,IFITM1,IFITM2,IL1RN,JUN,LCK,LILRB4,PLCG1,PTPN22,SLC2A1,TNFRSF10B,TNFRSF10C,TNK2,VEGFA	465 (20)
TP63	transcription regulator	8.5e-05	ADA2,ADAMTS18,ADM,APOBEC3B,ATG2B,BST2,CCND2,CCR1,CEBPA,CSTA,DDAH1,DDB2,DLL1,EMP1,FOXQ1,FSCN1,HGF,HOXC4,HSPA1A/HSPA1B,HTRA1,IKBKE,IL13RA1,IRF5,ITGA6,JUN,JUNB,KIF23,KRT78,LAMB1,LOC102724788/PRODH,MKI67,MMP14,PAK1,PCBP4,PCNX2,POU2F1,PRKCZ,PTEN,PTPRU,RASA3,RASAL3,RASGRP1,RIN1,RPA1,S1PR1,SMAD6,SRD5A1,SUFU,TAGLN,TMBIM6,TNFRSF10B,TNFRSF1A,UBE2H,VAMP4,VEGFA	396 (15)
KRAS	enzyme	8.97e-05	ALDOA,ALDOC,ATF3,ATF5,AXIN2,BGN,BIRC5,CAMK1,CCL2,CD33,CSF2RA,CSF3R,CXCL10,DDAH1,DDR1,DHFR,FCGR2A,FRAT1,GLI2,HLA-DRB1,HM13,HNRNPDL,HOPX,IFI6,IFIT1,IFITM1,IFITM2,ITGB2,JUN,JUNB,KIF22,KLRB1,LAMA4,LAMB1,LAMP2,LBH,LDHA,LYL1,MCOLN1,MRC1,MUC20,MX1,MX2,NCF1,NCF4,NETO2,NF1,NRN1,OAS1,PAK1,PCDH1,PECAM1,PIM1,PSEN1,PTCH1,PTEN,PTPRM,PUM3,PYCARD,RAB20,RHOB,SERPINA3,SIRPA,SLC20A1,SLC2A1,SLC43A3,ST3GAL4,TIMP2,TK1…	443 (18)
medroxyprogesterone acetate	chemical drug	9.25e-05	AKT3,ALDH18A1,ASPM,BIRC5,CCL2,CCL3,CCNB2,CCND2,CEBPA,CENPF,CSF3R,CTSB,CXCL10,DDB2,ETS1,FZD2,GM2A,HGF,HPSE,HSP90B1,HTRA1,ITGA6,ITGB2,JAK2,JUN,JUNB,LAMP2,MMP1,NPR1,OGT,PAK1,PDGFD,PIK3R1,PLCG1,PPT1,PTCH1,RALGDS,SLC2A1,SSH1,STAT4,STAT5B,SUFU,TBL1X,TNFRSF10B,VCL,VEGFA,WDR38,WNT5B	504 (19)
GLI1	transcription regulator	9.28e-05	ACADVL,AKR1C1/AKR1C2,AKR1C3,ALOX5,ANG,APOBEC3B,ASPM,ATF3,CAPN15,CAPRIN2,CCND2,CLMN,CMPK2,COL2A1,CTSB,EMP1,FAM131B,FOXQ1,FUCA2,GLI2,HENMT1,HPSE,IFITM1,IMPA2,INSIG1,KLF12,KNL1,MKI67,MLLT6,MT1F,MT2A,NQO2,OGFRL1,PIM1,PLOD1,PPT2,PTCH1,PVR,RASA4,RHOB,S100A9,SCD5,SOCS2,SOX18,SYNE1,SYTL2,TIMP2,TNFRSF10B,TNFSF13B,TNIK,TOM1,VEGFA	374 (12)
IFNAR1	transmembrane receptor	9.37e-05	ATF3,CCL3L3,CIITA,CLEC4D,CLEC4E,CMPK2,CXCL10,DLL1,FAP,IFI6,IFIT2,IFIT3,IFITM1,MX2,OAS1,OAS2,OAS3,OASL,PLA2G7,RNASE2,TLR7,TNFSF13B	245 (13)
TCF12	transcription regulator	0.000103	CCR2,CD33,CD3E,CD3G,ETS1,GATA3,IKZF2,IL18R1,IL18RAP,ITGB7,JUN,LCK,LDHA,LILRB4,MAF,MZB1,PTPRU,RPS3A,S1PR1,VEGFA	202 (8)
BCR (complex)	complex	0.000109	AFMID,ALDOA,ATF3,ATP6V0B,ATP6V0D1,BTK,CCL3,CCND2,CLEC2D,FAM107B,GPR183,HLA-DMA,HSP90B1,IRF5,JAK2,JUNB,LCK,LDHA,MLLT6,NPM1,PIM1,PRDM1,PTPN22,RAPGEF6,RRP12,S1PR1,SEMA4B,SLC19A1,SLC1A5,SLC2A1,SLC38A1,SUPV3L1,TBL1X,ZNF217	438 (18)
IFIH1	enzyme	0.000115	CCL2,CCL3,CISH,CXCL10,IFI44L,IFIT1,LCK,OAS1,OAS2,PTPRJ,SIGLEC1	223 (14)
TBK1	kinase	0.000126	APOBEC3B,CCL3L3,CMPK2,CXCL10,DDX58,IFIT1,IFIT2,IFIT3,IFNL2,IRF3,MARCO,OAS1,OAS2,OAS3,OASL,SLFN13,VEGFA	288 (15)
GSK2837808A	chemical reagent	0.000133	LDHA,PDK1,SLC1A5,SLC2A1
PG3-Oc	chemical reagent	0.000139	ATF3,DDB2,DRAM1,PIDD1,PRDM1,SLC2A1,TNFRSF10B,TP53INP1	284 (7)
CD276	other	0.000139	CXCL10,IFIT1,IFIT2,MX1,OAS1,OAS2,OAS3,SOCS2	304 (10)
VCAN	other	0.000148	ADM,ANG,CCL2,CCL3L3,CD247,CRISPLD2,FABP5,IFI44L,IFI6,IFIT1,IFIT2,IFITM1,IL1RN,LAMB1,MX1,MX2,OAS2,OAS3,SERPING1,SPATS2L,VCL,VEGFA	343 (12)
NFAT5	transcription regulator	0.000166	B3GAT1,CCL2,CCR1,CIITA,CXCL10,HLA-DMA,HLA-DRB5,IFIT2,IFIT3,IL18R1,IL1RN,NOX4,POLE4,PTGFRN,RFC2,RPA1,SCNN1A,SEMA4C,SLFN13,VCL,VEGFA	363 (16)
STAT4	transcription regulator	0.000166	ACVRL1,ALDOC,AP2A2,CAPN5,CCL2,CCNL2,CXCL10,DDX58,FCER1G,FSCN1,GADD45G,GAS5,GATA3,H3-3A/H3-3B,IFIT2,IL18R1,IL18RAP,LRP1,MLLT3,PBX4,PDK1,PRDM1,TAF15,TSPAN5,VAMP4,VDAC1,VEGFA	352 (19)
LMK-235	chemical reagent	0.000174	IFIT1,IFIT3,OAS1
IFNLR1	transmembrane receptor	0.000184	ATF3,CCL3L3,CLEC4D,CLEC4E,CMPK2,CXCL10,IFIT2,IFIT3,MX1,OASL	256 (12)
SD6	chemical reagent	0.000188	CXCL1,IFITM1,MX1,MX2,OAS1
MSC	transcription regulator	0.000194	CCL2,EPSTI1,GPAT3,HGF,IFI44L,IFIT1,JCHAIN,PCED1B,PSD3,SDSL,SYNE2,TLR7	215 (7)
mir-10	microRNA	0.000197	ALOX5,ANKH,AP1M1,BTRC,CCL2,EPHB2,MAF,MKNK2,MYD88,NF1,NOX4,PRDM1,PTEN,RB1,SLC1A5,SUV39H1,VEGFA	435 (18)
GRN	growth factor	0.000197	CCL2,CCL3,CCR2,CD14,CD33,CLEC7A,COL2A1,CST3,CTSB,CTSZ,FZD2,HLA-DRB1,ITGB2,NPC2,SIRPA,TARDBP,VEGFA	417 (16)
gefitinib	chemical drug	0.000204	ADAMTS15,BIRC5,CCL2,CTSB,DHFR,EPSTI1,FRAT1,FSCN1,HSP90B1,KIF23,LTF,MAP2K6,MKI67,MMP1,NOX4,PPP2R2B,RHOB,S100A9,SLC20A1,TIMP2,TNFRSF10B,TP53INP1,VEGFA,WNT5B	433 (16)
KIT	transmembrane receptor	0.000219	ANKH,BIRC5,C3AR1,CCL2,CCND2,CCR2,CISH,CXCL10,IFIT2,IFIT3,ITGB2,LILRB4,MGST2,NF1,PRKCQ,RAB32,SOCS2	459 (18)
ISG15	other	0.000223	CES1,CSTA,DDX58,GATC,IFI6,IFIT1,IFIT2,MMP1,MX1,OAS1	273 (11)
aldesleukin	biologic drug	0.000223	FCGR2A,HLA-DRB1,IFI30,IFITM1,JAK2,KIR2DL2,MX1,NUP62,PSMB6,TNFRSF10C
IL7	cytokine	0.000223	CCL2,CCL3,CCND2,CD2,CD247,CD3G,CISH,CXCL1,E2F2,GATA3,IL18R1,IL18RAP,ITGB7,MAF,MLLT3,MX1,PIM1,S1PR1,SLC2A1,TCF3	371 (17)
STING1	other	0.000225	BTK,CCL3L3,CXCL10,DDX58,GBP5,HOPX,IFI44L,IFIT1,IFIT2,IFIT3,IFITM1,IL18R1,IRF5,MX1,OAS1,OAS3,OASL,SERPING1	277 (17)
TP73	transcription regulator	0.000231	AGGF1,ATF3,ATG2B,BCL11B,BIRC5,CCL2,CD3E,CLEC7A,CLMN,CXCL1,CXCL10,DHFR,DHRS3,DRAM1,HPSE,HSPA1A/HSPA1B,IRF5,ITGB2,KCNQ1,KIF22,KIF23,LBH,LDHA,LOC102724788/PRODH,LRG1,MMP14,MT1B,PDGFRB,PDK1,PNRC1,PTEN,RB1,SERPINA3,SERPING1,SNRK,SYNE2,TBL1X,TNFRSF10B,TNFRSF1A,UBE2C,VAMP4,VEGFA	399 (17)
rosiglitazone	chemical drug	0.000248	ACADVL,ACO2,AGTR1,ALOX5,CCL2,CCL3L3,CCR2,CEBPA,CIITA,CLEC7A,CXCL10,DGAT2,DHRS3,ERP44,ETS1,FABP5,GATA3,GK,GPAM,GPAT3,HGF,HP,IFIT2,IFIT3,IL1RN,INSIG1,LDHA,LRG1,LRP1,MX2,NCK2,NOX4,NR1D1,OAS1,OAS2,OAS3,PDGFRB,PDK1,PECAM1,PIK3R1,POU2F1,PTEN,RETN,S100A9,SLC27A3,SLC2A1,VEGFA	483 (18)
AS1842856	chemical reagent	0.000293	ALOX5,CCL2,COL2A1,CXCL1,CXCL10,IFIT2,LDHA,MMP1
TLR4	transmembrane receptor	0.000302	ADM,ALDOA,APOBEC3B,ATF3,CCL2,CCL3,CCL3L3,CCND2,CD14,CD163,CD38,CERS6,CFB,CISH,CMPK2,CXCL10,GADD45G,HPSE,HTRA1,IFIT2,IFIT3,IRF3,LDHA,LILRB4,MARCO,MMP1,MX1,MYD88,NLRP12,OASL,ORMDL1,PAK1,PRDM1,SAP30,SIGIRR,SLC2A1,SMPD2,SPTLC2,TOR1AIP2,TREM1,TSPO	427 (16)
LY-2510924	biologic drug	0.000308	CD14,LILRA5,LILRB3,S100A12,TREM1
MAFB	transcription regulator	0.000316	CCL2,CCND2,CD163,CD38,FPR1,GFRA2,ITGB7,LILRB5,MAFB,NUAK1,PRDM1,RETN,STAB1,TAGLN	193 (7)
PAF1	other	0.000319	CCL3,CCL3L3,DDX58,IFI44L,IFIT3,IFNL2,LRRN3,OAS2,OAS3,OASL	163 (7)
ACKR2	G-protein coupled receptor	0.000319	CCL3L3,CCR2,CXCL10,DDX58,IFIT2,IFIT3,OAS1,OAS2,OAS3,OASL	218 (7)
IFNA1/IFNA13	cytokine	0.00032	CXCL10,IFI6,IFIT1,IFIT2,IFITM1,MX1,OAS1,OAS2,PLSCR1,SIGLEC1,STAT4	299 (16)
imatinib	chemical drug	0.000323	ANAPC4,ATP6V0B,ATP6V0D1,BIRC5,CCND2,CEBPA,CEBPE,CXCL10,HSBP1,HSP90B1,IFIT2,IFIT3,LOC102724788/PRODH,MAPK4,MKNK2,MMP1,MT1B,MT1E,MT2A,NDFIP2,NFE2,NPM1,OPTN,PIM1,RASA4,RBM25,SLC20A1,SNRPD2,SNRPE,SOCS2,TCF3,TNFRSF10B,TNFRSF1A,TNFSF13B,VEGFA	370 (20)
Brd4	kinase	0.000324	ALDOA,CCR2,CFB,COX8A,GPR183,HGF,ITGA6,ITGB7,LCK,LY86,MKNK2,NFE2,PECAM1,POLE4,SLC2A1,TAGLN
2-aminopurine	chemical reagent	0.00033	CXCL1,CXCL10,DDX58,IFI6,IFIT1,IFIT2,OAS1	114 (6)
aphidicolin	chemical toxicant	0.00033	APOBEC3B,IFI44L,IFIT1,MMP1,MX1,OAS1,TK1	326 (15)
PI3K (complex)	complex	0.000338	ATF3,BIRC5,CCL2,CCL3,CCND2,CCR1,CD2,CXCL10,ETS1,FABP5,GATA3,GLI2,IFIT1,IL1RN,ITGA6,ITGB2,JUN,MMP1,MMP14,MRC1,MT2A,NOX4,PIM1,PLB1,PRDM1,PRKCZ,RASA3,RBL2,RHOB,TAGLN,TREM1,VEGFA	414 (16)
MYD88	other	0.000338	AGTR1,APOBEC3B,AXIN2,CCL2,CCL3L3,CCNL2,CD14,CD38,CISH,CMPK2,CXCL1,CXCL10,FCER1G,FPR1,FPR2,HP,IFIT2,IKBKE,IL1RN,ITGB7,JUN,MARCO,MEFV,MKI67,MMP14,MRC1,NOX4,OASL,PLCG1,TFEC,TNFRSF1A,TNFSF13B	382 (16)
IRF5	transcription regulator	0.000357	CCL3,CMPK2,CXCL10,DDX58,IFIT1,IFIT2,IFIT3,IRF5,OAS1,OAS2,OASL,PLSCR1,PRDM1,VEGFA	317 (17)
STAT5A	transcription regulator	0.000376	AKR1C3,AXIN2,CCL3L3,CCND2,CEBPA,CISH,FCER1G,FOXQ1,GADD45G,GDPD3,HENMT1,IFITM2,KLRB1,LTBR,MAF,MUC20,OAS1,PIM1,PRDM1,PRSS23,QPCT,RPA1,S1PR5,SERPINA3,SETBP1,SLC2A1,SLC7A7,SOCS2,STAT5B,SYTL2,TNFRSF1A	466 (19)
AHR	ligand-dependent nuclear receptor	0.000389	ADM,AFMID,ALDOA,ALOX5,ATOH8,CAPN5,CD14,CD247,CD38,CD3E,CD3G,CEBPA,CERS6,COL9A3,COX8A,CXCL10,CYP2S1,DHFR,DIO1,E2F8,EMILIN2,GPAM,HP,IL18RAP,ITGA6,ITK,JUN,JUNB,LCK,LDHA,MMP1,MT2A,NMT2,NPNT,PDGFRB,PRKCQ,PVR,RASGRP1,RNGTT,SDSL,SLC16A10,SLC2A1,SPTLC2,TIMP2,TK1,VCL,VEGFA	421 (17)
PML	transcription regulator	0.000393	ACACB,BIRC5,BST2,CEBPE,CIITA,CXCL1,EPSTI1,GPAM,HBB,HERC6,IFI44L,IFIT1,IFIT3,IFITM1,MAF,MX1,OAS1,OAS2,OAS3,PLSCR1,PRKCH	416 (21)
MYOD1	transcription regulator	0.000398	ACACB,ALDOA,CCL2,CCNB2,CDH15,CENPF,CYP2S1,DHFR,DYSF,E2F2,GADD45G,IFIT2,IGLL1/IGLL5,JUNB,KNL1,MAFB,MKI67,MMP1,MX2,MYCL,NCAPH,PAX7,PCLAF,RB1,SBK1,SLC2A1,SPC24,TROAP	391 (18)
LGALS3	other	0.0004	CCL2,CCL3L3,CCNB2,CCR1,CCR2,CEBPA,CTSH,FSCN1,ITGA6,ITPR3,MGST1,PLEK2,PRDM1,PRKCZ,PTEN,RB1	425 (16)
USP8	peptidase	0.000402	BST2,CXCL10,IFIT1,IFIT2,IFIT3,IFITM1,MYD88,OAS1,OAS2,OAS3,OASL,PSMB6	245 (7)
CD38	enzyme	0.000427	ALDOA,ALDOC,ANXA2,CCND2,CISH,DENND11,GADD45G,GALK1,GLIPR2,GPAM,IFI30,ITGB7,JCHAIN,LRRC8C,NOX4,PDK1,PIM1,PRDM1,SAP30,SLC2A1,SOCS2	231 (7)
DDX58	enzyme	0.00043	BTK,CCL2,CCL3,CFB,CXCL10,DDX58,DLL1,IFIT1,IFIT2,IFIT3,IFITM1,IFNL2,IRF3,MX1,OAS1,OAS3,SERPING1,TOR1AIP2,UBE2E2	183 (15)
USP22	peptidase	0.000434	CCND2,CSF2RA,CSF3R,FCGR2A,IFIT1,ITGB2,LYL1,MRC1,NCF1,NCF4,NF1
ponesimod	chemical drug	0.000435	CCL2,MT1E,MT1F,MT1M,MT2A,S1PR1
BCL6	transcription regulator	0.000439	ABCD3,ACADVL,CCL2,CCL3,CCL3L3,CCND2,CD2,CIITA,CISH,COL2A1,CTLA4,CUX2,CXCL10,DOCK10,FCGRT,GATA3,HERC6,IL13RA1,JUNB,KMT2A,LBH,MAF,MRC1,PRDM1,PRSS23,PTEN,SOCS2	436 (18)
PGR	ligand-dependent nuclear receptor	0.000452	ADAMTS18,AKR1C3,CCNB2,CDH12,CEBPA,COL6A2,COMT,EP400,GATA3,IFI44L,IFIT1,IFIT2,IFIT3,ITGA6,MBOAT7,MX1,MX2,NQO2,OAS1,OAS2,OAS3,OASL,PCDH1,PHF21A,PRAME,PRKCH,SNAPC1,SNTB2,ST3GAL4,STAT5B,TK1,VCL	302 (14)
MAP3K7	kinase	0.000465	CD14,CFB,CXCL10,DDX58,IFIT1,IFIT2,IFIT3,IFITM1,JUN,MMP1,OAS2,OASL,TNFSF13B	353 (18)
genistein	chemical drug	0.000481	ADM,AKR1C3,ALOX5,ATP6V0B,ATP6V0D1,BIRC5,C16orf54,CCL2,CCNB2,CCR2,CEBPA,CKLF,CTSB,CTSH,CXCL10,DIO1,GM2A,HSPA1A/HSPA1B,IFIT2,ITGB2,JUN,JUNB,LTF,LY86,MCOLN1,MMP1,NEU1,NPC2,PFKFB4,PIK3R1,PIM1,PLA2G7,PPT1,PTEN,RASAL3,RASGRP1,SCARB2,SLC1A5,TAGLN,VEGFA	390 (15)
INSIG1	other	0.000491	ACACB,ATF3,CLEC4D,CLEC4E,CLEC7A,CXCL10,FABP5,FADS1,GPAM,JUN,MARCO,MRC1,PCYT2,PLA2G7,S100A9,STAT4
CLDN7	other	0.000492	ABLIM1,DENND5A,FOXQ1,FZD2,IFI6,ITPR3,MT2A,MX1,NETO2,NMU,PRKCZ,PRSS23,RPL34,SDCBP2,SYTL2,TIMP2,ZCCHC14
BCR-ABL1	fusion gene/product	0.000508	BIRC5,CCL2,CEBPA,CEBPE,CSF3R,HK3,LDHA,NUMB,PIM1,PTEN,SLC1A5,SLC2A1,SOCS2,TNFRSF10B	390 (15)
MAVS	other	0.00053	BTK,CFB,CMPK2,CXCL10,DDX58,IFIT1,IFIT2,IFIT3,IFITM1,IFNL2,IL18R1,MX1,OAS1,OAS2,OAS3,OASL,SERPING1,TLR7	190 (14)
cholecalciferol	chemical - endogenous mammalian	0.00053	ALOX5,ANXA2,BIRC5,CCL2,CD14,CD38,CDA,CEBPA,CXCL10,GHRL,ITGB2,JUN,MCEMP1,PDGFRB,RARA,RB1,RUNX3,SLC20A1	387 (18)
EIF2AK2	kinase	0.000533	ATF3,BIRC5,DDX58,IFI6,IFIT1,IFIT2,IFITM1,IFITM2,JUN,MT1M,OAS1,OAS3,PARP9,PLSCR1,ZNF292	219 (14)
butyric acid	chemical - endogenous mammalian	0.000539	ALOX5,ANXA2,ATP2B4,BIRC5,CCNB2,CCND2,CCR1,CD14,DDR1,GATA3,HBB,HLA-DRB1,IFI30,IFIT1,IFIT3,IFITM1,IFITM2,IL18R1,ITGB7,ITPR3,JCHAIN,LY6E,MAPK4,MKI67,MPP3,MT2A,MYCL,NEU1,NPM1,NPR1,OAS2,PDK1,PLCG1,PLSCR1,PRDM1,PTEN,PTPRM,RB1,RCN2,SLC2A1,STAT5B,TNFRSF10B,TRPV1,VEGFA	454 (22)
motexafin gadolinium	chemical drug	0.000567	MT1E,MT1F,MT2A,SLC30A1
BLM	enzyme	0.000567	IFI44L,IFIT1,MX1,OAS1
Duxbl1	other	0.000567	OAS1,OAS2,OAS3,OASL
HGF	growth factor	0.000574	ABCC6,ANP32A,ATF3,BIRC5,CCL2,CENPF,COL2A1,EBP,EMP1,EPHA4,ETS1,FPR2,HDAC5,HGF,HLX,INSIG1,ITGA6,ITPR3,JUN,JUNB,KIF22,KIR2DL4,KMT2A,LDHA,MEOX2,MKI67,MMP1,MMP14,NEK4,ORC2,PIM1,PLOD1,PNRC1,PRKAA1,PVR,RFC2,RHOB,RIN1,S100A9,SLC20A1,SOCS2,STAB1,TNFRSF10B,TNFRSF10C,TNFRSF1A,UBE2C,VEGFA	439 (17)
SB203580	chemical drug	0.000597	AIM2,APOBEC3B,AQP9,ATF3,ATP5MF,BIRC5,BST2,C3AR1,CCL2,CCL3,CIITA,CTSH,CXCL1,CXCL10,FOXQ1,FPR2,GK,IFIT1,IFIT2,IFIT3,IL1RN,JUN,JUNB,MAP2K6,MC1R,MMP1,MORC4,MX1,NOX4,NPR1,OPTN,PDGFRB,PLB1,RBM3,RETN,S1PR5,SECTM1,SERPING1,SLC15A3,SLC20A1,SLC2A1,TAGLN,TIMP2,TREM1,TRPV1,VEGFA	461 (17)
troglitazone	chemical drug	0.000612	AGTR1,AK2,ANXA2,ATF3,AXIN2,BCKDHA,BIRC5,BTRC,CCL2,CCL3,CCND2,CEBPA,CIITA,CXCL1,CXCL10,DGAT2,DHRS3,E2F2,ETS1,FABP5,GPAM,HGF,HP,ITGA6,JUN,LAMA4,LOC102724788/PRODH,MC1R,MKI67,NCAPH,NCF1,POU2F1,PTEN,RB1,RETN,SLC2A1,TALDO1,VEGFA	429 (16)
SMARCA4	transcription regulator	0.000617	ADAM15,AIM2,ATP2B4,AXIN2,BIRC5,CCL2,CCND2,CCR1,CCR2,CFP,CIITA,CNP,CSF2RA,CTSB,CTSH,CXCL1,DHFR,DLL1,DYSF,EPHA4,EPHB2,FAM167A,FCGR2A,FCHSD2,GADD45G,GPR183,H1-10,HBB,HENMT1,HNMT,IFI30,IFIT1,IFITM1,IFITM2,IFNL2,JUN,KHDRBS3,MMP1,NPC2,PCDH1,PDK1,PIDD1,POLE4,PTCH1,RAD1,RETN,RIC8B,SLC43A3,SMAD6,SOCS2,TAGLN,TIMP2,TNFRSF10C,TREM1,UBE2H,ZBED10P	472 (22)
Collagen type II	complex	0.00062	CCL3L3,CCR2,CXCL1,FZD2,IL1RN,JAK2,NLRP12,SIGLEC1,TLR7	285 (9)
BHLHE40	transcription regulator	0.00063	ALOX5,ATF3,BIRC5,C1orf21,C3AR1,CAPG,CCR1,CD14,CD38,CFB,CNP,EPSTI1,FPR1,HRH4,IFITM2,IRF5,ITGA6,JAK2,JCHAIN,LAP3,LDHA,MARCO,MEFV,MMP14,NCF4,PARP9,PLSCR1,PNRC1,RASGRP1,SAP30,SLC2A1,TPST1,XYLT2	235 (7)
CASR	G-protein coupled receptor	0.000633	ARHGEF3,BIRC5,CCND2,CISH,CXCL10,GADD45G,GATA3,ITGB7,KIF22,LBH,MYD88,RAD51AP1,RB1,S100A9,SLC7A7,TK1,VCL,VEGFA	342 (12)
PX 478	chemical drug	0.000667	LDHA,PDK1,SLC2A1
lanatoside C	chemical - endogenous non-mammalian	0.000667	CCND2,NUAK1,TNFRSF10B
AP2A1	transporter	0.000667	CEBPA,MT2A,TALDO1
NGLY1	enzyme	0.000692	ATG16L1,CXCL10,IFI44L,IFIT1,IFIT2,IFIT3,OAS1,OAS3
NCSTN	peptidase	0.000692	CD14,CEBPA,FCER1G,FCGR2A,NCF1,NCF4,PSEN1,PSENEN	313 (7)
APP	other	0.000692	ABCD3,ACO2,ALDOA,ALDOC,APBA2,ATP6V0D1,AXIN2,BASP1,CCL2,CCL3,CCL3L3,CCNB2,CCND2,CHRM4,CMPK2,CTSB,CXCL1,CXCL10,CYFIP1,CYFIP2,DDAH1,DDX58,DYRK1B,EPHB2,EVL,FAP,FCGR2A,FKBP1A,GALK1,H4C9,HERC6,HGF,HSPA1A/HSPA1B,IFIT2,IRF3,IRF5,ITGA6,ITPR3,JUN,JUNB,KAT2A,KMT2A,LDHA,LRP1,MAF,MAFB,MECP2,MMP1,MMP14,MRC1,MYD88,NCF1,NF1,NR1D1,PAK1,PDGFRB,PDK1,PIK3R1,PLCG1,PRPF40B,PSEN1,PSENEN,PSIP1,PYCARD,RBM3,S1PR1,SAP30,SA…	467 (20)
ionomycin	chemical reagent	0.000725	ANKH,B3GAT1,BTK,CCL2,CCL3,CCND2,CTLA4,CUL9,CXCL10,ETS1,GATA3,HPSE,IKZF1,ITGB2,ITPR3,LDHA,MAF,NDFIP2,PIM1,PRKCZ,PTPRJ,SOCS2,STAT5B	379 (18)
FLT3	kinase	0.000738	BIRC5,CCND2,CEBPE,CXCL10,IFIT2,IFIT3,NOX4,PIM1,SLC2A1	306 (13)
semaxinib	chemical drug	0.000753	ALDOA,ATF3,CCL3L3,CCR1,CD247,CD3E,CD3G,CXCL10,IL18RAP,ITK,LCK,LRG1,LTF,MYOF,OAS3,PECAM1,PRKCQ,RASGRP1	520 (19)
mir-21	microRNA	0.000756	ASPM,CCL2,CCL3L3,CD180,CSF3R,CXCL10,DDAH1,FCGR2A,FCGRT,GAS5,GATA3,GBP5,IPO11,ITK,JAK2,KIF23,MARCO,MKI67,MYD88,NINJ1,NMT2,OAS2,OAS3,PECAM1,PROSER2,PTEN,RAD51AP1,RHOB,RNASE6,SIGLEC1,SIRPA,SLC16A10,SSR1,TNFSF13B,UBE2E2	385 (18)
STAR	transporter	0.000768	CLEC7A,GATC,MYOF,NR1D1,NUAK1,OGA,OGT,PIK3R1,PSENEN,RB1,TP53INP1
CD247	transmembrane receptor	0.000768	ANG,CD3E,FCER1G,FCGR2A,NFE2,QPCT,RBM3,SERPINB10,TAF15,TARDBP,TFEC
Ttc39aos1	other	0.000768	CXCL10,DDX58,IFIT1,IFIT2,IFIT3,LY6E,OAS2,OAS3,PARP9,PYCARD,SLC15A3	141 (9)
ERN1	kinase	0.000778	ANG,ATF3,DGAT2,ERP44,ETS1,HSP90B1,IFITM1,JUN,NOX4,OAS2,PDIA5,PVR,SLC20A1,SRP19,SURF4,TCN1,TNFRSF10B,TXNDC5,VEGFA	288 (9)
LGR5	transmembrane receptor	0.00079	AKR1C3,AQP9,AXIN2,BLVRB,PLBD1,SLC16A10
batimastat	chemical - protease inhibitor	0.00079	ANG,HGF,MMP1,MMP14,SLC2A1,VEGFA	378 (12)
KLF2	transcription regulator	0.00079	ADAM15,ADM,CCL2,CCL3,CCR2,CEBPA,CNP,DLL1,HBB,HPSE,ITGB2,ITGB7,JUNB,MMP14,MT2A,PECAM1,PRDM1,PTPRJ,RNASE2,S1PR1,S1PR5,SLC2A1	333 (11)
molybdenum disulfide	chemical reagent	0.00082	AKR1C1/AKR1C2,AKR1C3,BST1,CCL2,CFB,COL8A2,CTSC,IFIT1,ITPR3,LBH,MGST1,PCSK7,PDGFRB,PFKFB4,PVR,SCD5,SIRPA,SLC2A1
IKZF1	transcription regulator	0.000841	BCL9L,CCL3L3,CCND2,CCR1,CD38,CISH,DNAJC6,DNM3,DOCK9,EMP1,EPSTI1,GATA3,HK3,IFI6,IFIT3,IGLL1/IGLL5,IL18R1,KIF23,KMT2A,LAP3,LCK,LILRB3,LRP1,MMP14,NFE2,PRKCQ,SLC19A1,SLC27A3,SLC2A1	347 (11)
ZC3H12A	enzyme	0.000856	AFMID,CCL2,CD38,CEBPA,FAM107B,FOXP4,GBP5,GPR183,IKZF1,IRF5,JUNB,MAF,MLLT6,NCF1,PECAM1,RAPGEF6,RARA,SEMA4B,TAGAP,TBL1X,ZNF217	269 (11)
hydroxyurea	chemical drug	0.000878	APOBEC3A,APOBEC3B,CCL2,CCL3,CCND2,E2F2,HBB,IFI6,IFIT1,MX1,OAS1,OASL,PRDM1,TK1	420 (18)
tributyrin	chemical drug	0.000879	ADM,ATF3,CCL2,DUSP14,ETS1,MYBL1,PDLIM5,SAMD4A,SLC30A1,SNAPC1,USP53
hemozoin	chemical - endogenous non-mammalian	0.000881	CCL2,CCL3,CCL3L3,CCR1,CCR2,CXCL1,S100A9	435 (16)
TAFAZZIN	enzyme	0.00094	ALDOC,ANXA2,BASP1,CCL2,CCL3L3,CCNL2,CCR2,CD180,COL6A2,CTLA4,CYTIP,HP,IFIT1,IFIT2,LDHA,LY6E,MRC1,MYOF,NCF4,PECAM1,PIK3R1,PRSS23,RNF2,S1PR1,SAMD4A,SLC2A1,SNAPC1,TAGLN,UBE2D3,VEGFA	410 (17)
ZBED2	transcription regulator	0.000975	CMPK2,MX1,OAS3,PIM1	147 (7)
LDL	complex	0.000997	APOBEC3B,ATF3,CCL2,CCL3,CCR2,CXCL1,CXCL10,GPR183,HSP90B1,IFIT2,IFITM1,IL1RN,INSIG1,JAK2,JUN,LRP1,MKI67,MMP1,MMP14,MX1,NCF1,NPC2,PECAM1,PTEN,RARA,SIGLEC1,SLC2A1,VEGFA,YES1	487 (17)
IL33	cytokine	0.00101	ALDOA,ARRB1,ATP5MJ,CCL2,CCL3,CCL3L3,CCR1,CCR2,CISH,CLEC4E,CLEC7A,CSF3R,CSTB,CXCL1,CXCL10,DGAT2,ETS1,FPR1,FPR2,GATA3,IKBKE,IL1RN,IRF5,JAK2,JUNB,LILRB4,MCEMP1,NCF4,PCDH1,PLCG1,PRDM1,RASGRP1,S100A9,SIGLEC1,SMAD6,SNX24,STX11,TFEC,TIGIT,VEGFA	402 (17)
nitrofen	chemical toxicant	0.00101	FOXQ1,ITGA6,KCNJ15,PLD3,RARA,SCNN1A,TIMP2,VEGFA
PRDM16	transcription regulator	0.00101	CXCL10,GADD45G,HGF,IFIT2,MX2,OAS2,OAS3,RETN	168 (10)
adavosertib	chemical drug	0.00108	BTK,CFB,CXCL10,DDX58,IFIT1,IFIT2,IFITM1,IL18R1,IRF5,MX1,OAS1,OAS3,OASL,SERPING1	313 (13)
camptothecin	chemical drug	0.00108	ALDOA,ANXA2,API5,ASPM,ATF3,BIRC5,BTK,CCL2,CCL3,CCR1,CHCHD7,CXCL1,DDB2,DENND5B,FCHSD2,FPR1,FSCN1,GADD45G,H3-3A/H3-3B,HPR,HSPA1A/HSPA1B,IL13RA1,IL18R1,IMPA2,INSIG1,JUN,LILRB4,LOC102724788/PRODH,MBOAT7,MMP1,OPTN,PCBP4,PDLIM7,PECAM1,PHF21A,PIDD1,PIK3C2B,POU2F1,PTEN,PYCARD,RARA,RB1,RNGTT,S100A12,SLC30A1,SNTB2,STAT5B,STX11,SYNE1,SYNJ2,TBL1X,TNFRSF10B,TNK2,TP53INP1,VEGFA	430 (18)
lenalidomide	chemical drug	0.00111	AUTS2,BCL11B,BCL9L,BTBD7,CCL3,CD38,CEBPA,COX11,DNM3,FZD2,H3C4,HLA-DRB1,HS3ST3B1,IFI6,IFIT3,IKZF1,LRP1,NCR3,NETO2,PDK1,PTEN,PTPRM,PVR,RRP1B,TCF3,TNFRSF10B,TNFSF13B	443 (19)
cigarette smoke	chemical toxicant	0.00113	ADM,AXIN2,BIRC5,CCL2,CXCL10,FABP5,GADD45G,IFITM1,JUN,LAMP2,LRP1,MMP1,MX1,MYD88,NOX4,OAS1,OAS2,OAS3,OASL,P2RX7,RUNX3,SERPINA3,SLC2A1,TNFRSF1A	424 (19)
vancomycin	biologic drug	0.00113	AGPAT3,ANXA2,ATP8A2,CD14,CFP,CMPK2,CST3,CTSB,FCGR2A,GANC,GAS5,JUNB,KHDRBS3,LAMP2,MCOLN1,MRC1,NIBAN2,NOX4,NPNT,NUAK1,PTPRM,RBM3,SLC37A2,SOCS2
GATA1	transcription regulator	0.00117	AGGF1,ALOX5,BIRC5,BLVRB,CCND2,CCR1,CEBPA,CIITA,CYFIP1,ETS1,GATA3,HBB,HPSE,HSF2,IKZF1,ITGA6,JUNB,LYL1,MGST2,NFE2,PECAM1,PIM1,RNASE2,RUNX3,SATB1,SLC19A1,SMARCE1,STAT4,TANC2,UAP1	266 (11)
PIK3R1	kinase	0.00117	ATF5,CCL3,CCND2,CXCL10,HSP90B1,LDHA,MKI67,PDGFRB,PDK1,PIK3R1,PTEN,SLC2A1,VEGFA	489 (20)
SMO	G-protein coupled receptor	0.00117	BGN,DIO1,DIXDC1,FZD2,GLI2,HBB,LAP3,NUMB,PAX7,PRDM1,PTCH1,SOX18,TNIK	361 (12)
Ige	complex	0.00118	ALOX5,ARRB1,BIRC5,CCL2,CCL3,CCL3L3,CCND2,CEBPA,CISH,CLEC4E,CLEC7A,CMPK2,FCER1G,HLA-DMA,IKBKE,ITK,JAK2,JUNB,MCF2L,MDFIC,MGST2,NCF4,PECAM1,PIP5K1A,PTPN22,RALGDS,RASGRP1,RNASE3,RRP15,SCIMP,SLC37A2,SNX1,TLR7	418 (15)
Ifnar	group	0.00119	AIM2,APOBEC3B,CCL2,CXCL10,DDX58,FCER1G,IFIT2,IFIT3,MYD88,OAS1,OAS2,OASL,TLR7,UNC93B1	274 (15)
sorafenib	chemical drug	0.0012	ATF5,BTRC,CCL3,CCND2,CISH,CXCL10,IFIT2,OAS1,PIM1	313 (17)
miR-34a-5p (and other miRNAs w/seed GGCAGUG)	mature microRNA	0.00121	ATF3,AXIN2,BIRC5,DHFR,DLL1,E2F2,FOXP1,IFITM2,LGALS9C,MVB12A,MZB1,PTCH1,PTEN,TAGLN,THEMIS,TP53INP1,VEGFA
CpG oligonucleotide	chemical drug	0.00123	BIRC5,CCL3L3,CCNB2,CCR1,CD14,CLEC4D,CLEC4E,CXCL10,DDX58,FCGRT,IFI6,IFIT2,IFIT3,MARCO,MYD88,OAS1,OAS2,OAS3,SLC1A5,TNFRSF17,TNFSF13B	186 (15)
EGFR	kinase	0.0013	AXIN2,BCKDHA,BIRC5,CCL2,CD33,COL6A2,CST3,CXCL10,E2F2,EPS15,FAP,GAS5,GIPC1,GNPDA2,HM13,HNRNPDL,HP,HSP90B1,IFIT2,ITGA6,JUN,JUNB,LAMA4,LAMB1,MCOLN1,MMP1,MMP14,MT1B,MT1F,MT1M,MTHFR,PCDH1,PDK1,PDLIM5,PDLIM7,PLCG1,PRKCZ,PSEN1,PSMB6,PTEN,RB1,RHOB,SERPINA3,SLC2A1,SNX1,ST3GAL4,TM4SF5,TPST1,VCL,VEGFA	510 (19)
PTGER2	G-protein coupled receptor	0.0013	ASPM,CCL3L3,CCNB2,CENPF,CFP,CLEC4D,CXCL10,FPR1,KIF22,MKI67,PIM1,TIMP2,TREM1,TROAP,VEGFA	389 (17)
COL18A1	other	0.0013	CCL2,EPHB2,ETS1,HGF,ITGB2,JUN,JUNB,LDHA,MMP1,PECAM1,TNFRSF1A,VDAC1,VEGFA	420 (18)
FOXP3	transcription regulator	0.00132	AKT3,CAPG,CCL3L3,CCR1,CCR2,CTLA4,DDB2,GATA3,IKZF2,IL18RAP,JUN,LDHA,MAF,NPR1,NRN1,PRDM1,PTPN22,SATB1,SOCS2,TIGIT,VEGFA	465 (18)
CD40	transmembrane receptor	0.00133	AGTR1,ATP6V0D1,BIRC5,CCL2,CCL3,CCND2,CD38,CLEC2D,COX8A,CTLA4,CXCL10,HSP90B1,IL13RA1,IL1RN,ITGB2,JCHAIN,JUN,LDHA,LTBR,MMP14,NPM1,PIM1,PRDM1,RRP12,SLC19A1,SLC1A5,SLC2A1,SLC38A1,SUPV3L1,TCF3,TNFSF13B,VEGFA	391 (17)
Ifn	group	0.00138	APOBEC3A,CXCL10,DDX58,HGF,IFIT1,IFITM1,IRF3,MX1,OAS2,OAS3,OASL,PECAM1,PTPRJ,SECTM1,TLR7,TNFSF13B	147 (10)
Srgn	other	0.0014	HLA-DRB5,JCHAIN,LCK,MZB1,RINL,S100A9,SBK1,TBC1D10C,TREM1
TCF7	transcription regulator	0.0014	AXIN2,BCL11B,CD3G,CEBPA,GATA3,LCK,MMP14,PRDM1,RARA	230 (9)
CGAS	enzyme	0.00144	CXCL10,IFI44L,IFIT1,IFIT2,IFIT3,OAS1,OAS3,OASL	292 (17)
FCGR2B	transmembrane receptor	0.00144	AIM2,CCL3,CCND2,CLEC4E,CXCL10,MX1,RASGRP1,VEGFA	360 (16)
TGFBR2	kinase	0.00146	ALOX5,BGN,BIRC5,CCL3L3,CD14,CDHR1,CRISPLD2,CTLA4,DGAT2,DUSP14,DYRK2,FPR1,GADD45G,GLI2,HGF,HP,IKZF2,JUN,KLRB1,LDHA,MBOAT7,MMP14,MRC1,MYOF,PIK3C2B,PLSCR1,PTCH1,RBL2,S100A9,SLC2A1,SLC39A1,SLC66A2,SYNGR3,TAGLN,TSPAN5,VCL,VEGFA	459 (17)
EP4-D	chemical reagent	0.00147	ALDOC,BTK,CD3E,CD3G,CTSZ,CYFIP2,IKBKE,LCK,NPM1,RUNX3
LY294002	chemical drug	0.00148	AKR1C1/AKR1C2,ATF3,BIRC5,BTK,CCL2,CCND2,CCR1,CCR2,CD14,CD38,CEBPA,CST3,CXCL1,CXCL10,DHFR,ETS1,GK,GPR183,HGF,HLA-DRB1,IL1RN,JUN,JUNB,LAMB1,MAF,MMP14,MT2A,NRN1,PECAM1,PIK3R1,PIM1,PTEN,PTPRJ,PTPRU,RBL2,RETN,RXRG,S1PR1,SATB1,SLC2A1,SNTB2,SOCS2,SP4,TAGLN,TREM1,UBE2C,VEGFA,ZWINT	421 (17)
IL10RA	transmembrane receptor	0.00149	ADD3,AKT3,ALOX5,ANKH,CFB,CLEC4E,CSF3R,CTLA4,CYFIP2,CYP2S1,DRAM1,FABP5,FAM83B,GBP5,GSAP,HGF,HK3,HPSE,IKBKE,IL1RN,ITGB7,LRG1,MSRB1,PARVG,PPT2,S1PR1,SECTM1,SLC2A1,TFEC,TREM1,TRPM2	287 (10)
CREB1	transcription regulator	0.0015	ADM,AKT3,ARHGAP33,ATF3,ATF5,ATP2B4,ATP6V0B,ATP6V0D1,BIRC5,CAPN5,CCL3,CCNB2,CDA,CEBPA,CIITA,COX8A,CYFIP2,DUSP14,EBP,FRAT1,GADD45G,HECA,JPT1,JUN,JUNB,LYPD6,MKI67,MKNK2,MMP1,MRC1,NF1,NPC2,NTSR1,PLXDC2,POLE4,PSEN1,RB1,SHTN1,SLC19A1,SMAD6,SOCS2,SORCS3,SRD5A1,SYNJ2,TAF13,TAFA1,TMEM74,TOM1,VEGFA,ZDHHC23	420 (16)
IRF1	transcription regulator	0.00151	CCL2,CFB,CIITA,CMPK2,CXCL10,DDX58,FPR2,IFI44L,IFI6,IFIT1,IFIT2,IFIT3,IFITM1,IRF5,JAK2,MX1,NFE2,OAS1,OAS2,OAS3,OASL,TNFRSF1A,TNFSF13B	259 (14)
CREB3L4	transcription regulator	0.0016	ANG,ANKH,AQP9
1-16:0 lysophosphatidylcholine	chemical - endogenous mammalian	0.0016	CCL2,CXCL10,VEGFA	190 (7)
WSB1	enzyme	0.0016	ALDOC,SAP30,VEGFA
H3B-8800	chemical drug	0.0016	CXCL10,MX1,OAS1
pegintron	biologic drug	0.0016	CXCL10,DDX58,RNF125	105 (5)
acetyl-11-keto-beta-boswellic acid	chemical reagent	0.0016	MKI67,PECAM1,TNFRSF10B	350 (11)
Cr6+	chemical reagent	0.0016	MT2A,SLC30A1,VEGFA
PTEN	phosphatase	0.00164	ACO2,ADM,AGFG1,AKR1C3,ATF3,BIRC5,BTRC,CCNB2,CEBPA,COL9A3,COX8A,CTSB,CTSZ,CXCL10,DHFR,EBP,EP400,ETS1,FAP,GALK1,GATA3,GPR162,H2BW2,HAVCR1,HDAC5,HGF,HLA-DMA,HSPA1A/HSPA1B,IFI30,ITPR3,JUN,KAT2A,KIAA0930,KIF3A,LAMP2,LY6E,MKI67,MMP14,MRC1,MT2A,NEU1,OGT,PDGFRB,PECAM1,PIK3R1,PIM1,PLOD1,PPP2R2B,PRDM1,PTEN,RB1,RBL2,SBF1,SLC20A1,SMAD6,SP4,STAT5B,SURF4,TAF13,TOM1,UNC93B1,VEGFA	442 (18)
tacrolimus	chemical drug	0.00166	ABCD3,ABLIM1,ATP2B4,BASP1,CAPG,CCL2,CD6,CEBPA,CFP,CISH,COL2A1,CORO2A,CXCL10,DOCK9,FKBP1A,IKZF2,ITGB7,JUN,JUNB,LBH,LILRB4,MAF,NCR3,PIK3R1,PTPRJ,RRP12,TIGIT	506 (20)
DNMT3A	enzyme	0.00167	ADA2,ATF3,ATP2B4,BTK,CD38,CXCL1,E2F2,FCER1G,GFRA2,IL18R1,IRF5,ITPR3,JCHAIN,JUN,P2RX7,PCBP4,PIK3C2B,PLA2G7,PTEN,S100A9,S1PR1,TLR7	378 (12)
vismodegib	chemical drug	0.00168	CCL2,CD14,CDA,CES1,GLI2,HGF,MKI67,MMP1,PTCH1,VEGFA	299 (9)
RNASEH2A	enzyme	0.0017	CXCL10,DDX58,IFIT2,IFIT3,IRF5,OAS1,OASL,PARP9
lysophosphatidylcholine	chemical - other	0.00174	CCL2,CCL3L3,CXCL1,EBP,FABP5,HLA-DMA,HLA-DRB1,INSIG1,IRF5,JUN,LRP1,MMP1	342 (13)
methotrexate	chemical drug	0.00176	ABCD3,ACACB,ACADVL,AGPAT3,ALDOA,ANKH,CCL2,CCL3,CES1,CFB,CLEC11A,CXCL10,DGAT2,DHFR,DUSP14,ENTPD2,FADS1,FPR1,FPR2,GPAM,LILRB4,LRP1,MAP2K6,SERPING1,STAT5B,TP53INP1	436 (16)
PSEN2	peptidase	0.00176	ABCC6,ATP6V0D1,C3AR1,COX8A,CTSC,CTSZ,CYTIP,DLL1,EMP1,GAS5,PDGFRB,PSEN1,PSENEN,STAB1	173 (5)
THPO	cytokine	0.00176	BIRC5,CCND2,CEBPA,CISH,CMPK2,CXCL1,DDX58,E2F2,EPSTI1,JAK2,KMT2A,PIM1,RARA,VEGFA	397 (19)
NPM1	transcription regulator	0.0018	AKR1C1/AKR1C2,AKR1C3,ANG,CCL2,CCL3,CEBPA,COL6A2,CXCL1,DDB2,DLL1,ETS1,JUN,JUNB,LTF,NPM1,NR1D1,NUAK1,PLOD1,VEGFA	392 (14)
IFNA4	cytokine	0.00188	ATP2B4,CXCL10,GBP5,IFIT1,IFIT2,LILRB4,MX1,OASL,STAT4	298 (16)
LAMA5	other	0.0019	CCL3L3,CCR1,CXCL10,MMP14,OGFR
CEBPA	transcription regulator	0.00191	AGPAT2,AKR1C1/AKR1C2,AKR1C3,APCDD1,C3AR1,CCL3,CCNB2,CCND2,CCR1,CD14,CD3G,CEBPA,CEBPE,CIITA,CSF2RA,CSF3R,DGAT2,DHFR,H1-10,HGF,HP,HPR,IFI6,IL1RN,JUN,JUNB,LCK,LTF,LYL1,MC1R,MT2A,OAS2,PLXND1,PRDM1,RETN,RIN1,RUNX3,S100A9,SECTM1,TNFRSF1A,VCL	467 (16)
ShK-223	chemical reagent	0.00193	C3AR1,CCR2,CSF3R,FCGR2A,IFI30,IL1RN,LAMP2,LTBR,MAFB,PAK1,RPL28,RPS10,SLFN13,TNFSF13B
IL3	cytokine	0.002	APBA2,ATF5,CCL2,CCND2,CD14,CD247,CD3G,CISH,CLEC11A,CTLA4,FCGR2A,GADD45G,HGF,HSP90B1,ITGB7,JCHAIN,JUN,JUNB,LILRB4,LY9,MMP1,NCF1,PIM1,PLA2G7,PTPN22,RB1,RBM3,SERPINA3,SLC2A1,SNRPD2,STAT4,TK1,VEGFA	392 (17)
SAA1	transporter	0.002	BGN,CCL3,CCL3L3,CEBPA,CXCL10,IL1RN,MRC1,S100A9	398 (17)
VEGFA	growth factor	0.00206	ABHD5,ADAM15,ANP32A,ATP5MF,BIRC5,BTK,CCL2,CCL3L3,COX8A,CST3,CSTB,CTLA4,CTSB,CXCL10,DLL1,E2F2,ETS1,HLX,IKBKE,JUNB,MEOX2,MKI67,MMP1,MRPL23,PDGFRB,PECAM1,PIM1,PSEN1,TSPO,VEGFA	448 (16)
sirolimus	chemical drug	0.00209	ACACB,ACADVL,ADM,ATP2B4,ATP6V0B,BCKDHA,BIRC5,CCL3L3,CCNB2,CCND2,CDA,CEBPA,CFB,CHRNA2,CTLA4,DOT1L,FPR1,FSCN1,GATA3,H3-3A/H3-3B,HDAC5,HGF,HSP90B1,JAK2,JUN,JUNB,LAMB1,LDHA,LILRB4,MAF,MAPK1IP1L,MKI67,MMP1,MMP14,MRC1,NEU1,NPM1,PCDH1,PDGFRB,PIK3R1,PIM1,PSMB6,RPL34,RPL37,RPS10,RPS3A,SLC19A1,SLC1A5,SLC2A1,SLC43A3,SNRPD2,TP53INP1,VEGFA	541 (21)
26s Proteasome	complex	0.00211	ATF5,CCL2,CTSB,DDX58,GAS5,HSBP1,IGLL1/IGLL5,JUNB,KIF23,MCOLN1,MLF1,PSMB6,PTEN,RB1,RUNX3,S1PR1,TK1,UBE2H	438 (15)
TNFRSF10A	transmembrane receptor	0.00213	CD14,CD3G,GATA3,LCK,PLCG1,PTPN22	137 (5)
VDR	transcription regulator	0.00217	AGTR1,ARHGEF3,CCND2,CD14,CD38,CISH,CXCL10,GADD45G,GATA3,IFI44L,IL1RN,ITGB7,JUN,KIF22,LBH,MYD88,PLCG1,RAD51AP1,RB1,S100A9,SLC34A1,SLC7A7,STAT4,TCF3,TK1,VCL,VEGFA	400 (21)
aspirin	chemical drug	0.00217	ACVRL1,ADM,BIRC5,CCL2,CCL3,CD38,CXCL1,CXCL10,EMP1,HGF,ITGA6,LAMP2,MMP1,NCF1,NOX4,NPR1,PDGFRB,PECAM1,SCARB2,TRPC3	467 (17)
ETS1	transcription regulator	0.0022	BTRC,CCL2,CD14,COL2A1,ETS1,FCGR2A,HGF,HPSE,HSPA1A/HSPA1B,IKZF2,INSIG1,ITGB2,ITK,JUNB,LCK,MMP1,NCF1,NPR1,PRDM1,PSEN1,PVR,RUNX3,SRD5A1,VEGFA	459 (20)
CDKN2A	transcription regulator	0.00222	BCL11B,BIRC5,CAPG,CCL2,CCL3L3,CXCL10,DDR1,DHFR,E2F2,GADD45G,GATA3,GFRA2,HGF,HOXC4,IGLL1/IGLL5,IKZF1,JAK2,JUN,LOC102724788/PRODH,MKI67,MMP1,MRC1,NOX4,NPM1,PDGFRB,PTEN,RAD51AP1,RB1,SNTB2,TK1,TNFRSF1A,TP53INP1,VEGFA,ZNF385A	393 (16)
IRF4	transcription regulator	0.00224	CIITA,CTLA4,CXCL10,GATA3,GPRIN3,IKZF2,IL18RAP,IL1RN,IRF5,JAK2,OAS1,PLSCR1,PRDM1,PRKCQ,RHOB,RPS3A,SLC2A1,TK1,TNFSF13B,UBE2H,ZFP91	352 (18)
NOS2	enzyme	0.00224	API5,BIRC5,CCL2,CCL3L3,CD14,CD3E,CLEC4D,CSF3R,CTSC,IFIT3,IL1RN,LCK,LILRB4,PLSCR1,SERPINA3,SLC1A5,SPR,TERF2,TNFSF13B,TNK2,VEGFA	393 (18)
IFN Lambda	group	0.00233	DDX58,OAS1,OAS2,OAS3	103 (5)
JAK	group	0.00234	CCL2,CXCL10,DDX58,IFI6,IFIT1,IFIT2,IFIT3,SOCS2	296 (15)
OSCAR	other	0.00238	CCR2,CXCL1,FZD2,IL1RN,JAK2,NLRP12,TLR7	284 (9)
CTNNB1	transcription regulator	0.0024	ACADVL,ADRA2C,APCDD1,AXIN2,BGN,BIRC5,BRMS1L,CCL2,CCL3,CCND2,CEBPA,CENPM,COL2A1,CTSZ,CXCL1,CXCL10,CYFIP2,DGAT2,DIO1,DIXDC1,DNAJC6,EPHB2,FCER1G,FOXQ1,FZD2,GADD45G,GATA3,GIPC1,GLI2,GPAM,GPAT3,GRAMD4,HTRA1,IFIT1,IFITM1,ILF3,ITGA6,ITGB2,ITGB7,JCHAIN,JUN,KIF23,LAMB1,LAP3,LBH,LCK,LY6E,MLLT6,MMP1,MMP14,MPEG1,NUMB,P2RX7,PAX7,PECAM1,PIK3R1,POLR2E,PRDM1,PTCH1,PTEN,PTPRJ,QPCT,RETN,RPL17,RPL28,RPL37,RPS10,RPS…	432 (16)
H2AZ1	other	0.00247	AGPAT2,BIRC5,E2F2,E2F8,HPSE,MAPK4,MKI67,NUP62,TROAP
TNFSF11	cytokine	0.0025	AQP9,BST1,C3AR1,CCL2,CCL3L3,CCR1,CD14,CEBPA,CLEC11A,CLEC4E,ETS1,FPR1,IKBKE,IL13RA1,IL1RN,ILF3,JUN,JUNB,MAFB,MMP1,PIM1,PRDM1,RALGDS,RHOB,SLC20A1,SLC2A1,SLC7A7,TSPAN5	420 (17)
TNFSF12	cytokine	0.00253	BST1,CCL2,CCL3,CCL3L3,CCR1,CLEC4D,CLEC4E,CSF2RA,CXCL10,DLL1,MMP1,NCF4,PAX7,S100A9	423 (17)
PRKCD	kinase	0.00255	APOBEC3A,BIRC5,CCL2,CIITA,CTSB,CXCL10,FOXP1,IL1RN,ITPR3,JCHAIN,JUN,JUNB,LBH,MMP1,OAS1,PDLIM7,PLSCR1,PTCH1,SETBP1,SMAD6,VEGFA	425 (19)
isotretinoin	biologic drug	0.0026	AGTR1,CCL2,CD38,GATA3,IFIT3,MMP1,OAS1,RARA,RUNX3,S100A9,SERPINA3	372 (13)
ANGPT2	growth factor	0.00261	AGTR1,AXIN2,CCL3L3,CD163,CFB,COMT,ETS1,HDAC5,HSPA1A/HSPA1B,INPP5F,MGST1,MMP1,NCF1,NOX4,PDGFRB,PDIA5,RFC2,RHOB,SCNN1A,SERPING1,TNFRSF10B,TNIK,TOR1AIP2	430 (17)
DYSF	other	0.00261	AGPAT2,ANXA2,CTSH,CXCL10,DGAT2,GPAT3,HLA-DRB5,HSPA1A/HSPA1B,LILRB4,MPEG1,MRC1,PRSS23,SERPINA3
mycophenolic acid	chemical drug	0.00264	ADM,ATF3,CCL2,CCND2,DUSP14,ETS1,MYBL1,PDLIM5,SAMD4A,SLC30A1,SNAPC1,USP53	244 (7)
P38 MAPK	group	0.00266	ATF3,BGN,BIRC5,CCL2,CCL3L3,CCND2,CEBPA,CXCL1,CXCL10,DDB2,HP,HTRA1,IL1RN,ITGB2,JUN,JUNB,MMP1,NPR1,PLA2G7,PRDM1,PTEN,RARA,RB1,RHOB,S100A12,SCNN1A,SORCS3,TCF3,TERF2,TIMP2,TNFRSF10B,TNFRSF1A,TREM1,TRPC3,VEGFA	436 (15)
Z-LLL-CHO	chemical - protease inhibitor	0.00277	AK2,AKR1C1/AKR1C2,ATF3,BIRC5,BST2,CCL2,CCND2,CEBPA,CFB,CISH,CTSB,CXCL10,DDB2,DHFR,ETS1,HBB,HSF2,HSP90B1,ITPR3,JUN,MMP1,MMP14,NCF1,NOX4,OPTN,PHLPP2,PRDM1,PRKCZ,PTEN,RB1,TNFRSF10B,TNK2,TREM1,VEGFA	436 (15)
salirasib	chemical drug	0.00282	ADM,ALDOC,ATF3,LDHA,PDGFRB,PFKFB4,PLOD1,SLC2A1,VEGFA	372 (11)
mir-15	microRNA	0.00292	ACACB,BIRC5,BTRC,CCL2,CCND2,DDX58,HSPA1A/HSPA1B,IFIT1,MX1,OAS1,PIM1,RNF125
mono-(2-ethylhexyl)phthalate	chemical toxicant	0.00293	ACACB,ACADSB,ACADVL,ACO2,ALDOC,CCND2,CEBPA,DGAT2,FADS1,JUNB,LRP1,PDK1,PTPRU,TALDO1,TARDBP,TIMP2,TRIM41,TSPO,VCL	261 (7)
colistin	biologic drug	0.00301	AGPAT3,ATP8A2,CFP,CST3,CTSB,GANC,JUNB,KHDRBS3,LAMP2,MCOLN1,NPNT,NUAK1,PTPRM,SOCS2
CYP26B1	enzyme	0.00306	ATF5,ITPR3,P2RX7
CD200R1	transmembrane receptor	0.0031	ATF3,CCR1,CCR2,ETS1,GATA3,JUN,JUNB,KIF23,RB1,RBL2	424 (15)
SNRPB	other	0.00312	AKT3,LDHA
CCNF	other	0.00312	E2F8,RBL2
GAB3	other	0.00312	IFIT1,OAS1	129 (7)
neocuproine	chemical reagent	0.00312	CXCL1,VEGFA
estriol	chemical - endogenous mammalian	0.00316	CCL2,CCL3L3,CCR1,CXCL10,IL1RN,ITGB2,PIK3R1,TLR7	443 (12)
ZMPSTE24	peptidase	0.00316	ATF3,CISH,DIO1,GADD45G,JAK2,SIRPA,SOCS2,STAT5B	303 (9)
alefacept	biologic drug	0.00321	AKR1C3,AUTS2,CD2,GNLY,HOPX,IL18RAP,KLRB1,PTPN4,STAT4
FCGR2A	transmembrane receptor	0.00321	CCL2,CCL3,CLEC4E,CXCL10,IFIT3,OAS3,PECAM1,RASGRP1,VEGFA	474 (16)
IRF9	transcription regulator	0.00321	CIITA,CXCL10,IFIT1,IFIT2,IFIT3,IFITM1,IRF5,MX1,OAS2	327 (15)
BRCA1	transcription regulator	0.00321	BCKDHB,BIRC5,CCNB2,DDB2,DDX58,H3-3A/H3-3B,HBB,IFI6,IFIT1,IFIT2,IFIT3,IFITM1,MX1,PLSCR1,POU2F1,PTEN,RB1,RBL2,STAT5B,VEGFA	458 (21)
CCN1	other	0.00322	CCL2,CCL3L3,CCND2,CXCL10,FCER1G,JUN,MMP1,PECAM1,RBL2,TIMP2,TLR7,VEGFA	365 (15)
MYC	transcription regulator	0.00322	ABCD3,ADM,AFMID,AK2,ALDH18A1,ALDOA,ALOX5,APCDD1,ATP5IF1,ATP6V0B,BCKDHB,BIRC5,CCNB2,CCND2,CEBPA,CEBPE,CLEC3B,CNP,COL2A1,CSTB,CTSB,CXCL10,CYFIP2,DDB2,DHFR,DSP,E2F2,EIF2A,EIF3D,EMP1,FABP5,FAP,FCGR2A,FCGRT,GADD45G,GLI2,GM2A,H3-3A/H3-3B,HP,IFI44L,IFI6,IFIT1,IFIT2,IFIT3,IGLL1/IGLL5,IKZF1,IMPA2,ITGA6,JUN,KAT2A,LAMP2,LDHA,LOC102724788/PRODH,MKI67,MRC1,MTHFR,MX1,MX2,MYD88,NPM1,OAS1,OASL,PAK1,PDGFRB,PDK1,P…	498 (17)
K-252	chemical drug	0.00323	CD14,HPSE,JUN,MMP1,NRN1,VEGFA	425 (18)
EGOT	other	0.00325	CXCL10,DDX58,MX1,OAS2,RNASE2
CSF3R	transmembrane receptor	0.00325	CD14,CEBPE,CISH,CSF3R,LTF
SOX4	transcription regulator	0.00328	AZI2,BIRC5,CD2,CNRIP1,EMP1,EVL,FCER1G,GLDC,GPR183,H1-10,IFI30,LCK,LRRN3,MGST2,NUAK1,PAX7,PECAM1,PLEKHA1,PLXND1,TCF3,TLE5,TSPAN6	241 (7)
prostaglandin E2	chemical - endogenous mammalian	0.00329	ANXA2,ARHGEF3,ATF3,BIRC5,CCL2,CCL3,CCL3L3,CCR1,CD14,CD300E,CTLA4,CXCL1,CXCL10,CYTIP,DLL1,ETS1,FSCN1,GBP5,IL1RN,JUN,MAFB,MMP1,MMP14,MRC1,MYCL,NCR3,PRDM1,RIN1,SAP30,SOCS2,ST3GAL4,TAGAP,TREM1,VEGFA	421 (15)
STAT1/3/5 dimer	complex	0.00335	CISH,MMP1,MT2A,SOCS2
ABCA4	transporter	0.00335	CCL3L3,CFB,CFP,CXCL10
brusatol	chemical reagent	0.00335	CCL2,CXCL1,CXCL10,TNFRSF1A	293 (7)
SR 144528	chemical reagent	0.00335	CCL2,CCR1,CCR2,IL1RN	342 (15)
RBCK1	transcription regulator	0.00335	CCL2,CXCL1,CXCL10,GBP5,IFIT2,IFIT3,MAP2K6	350 (16)
carbon tetrachloride	chemical toxicant	0.00341	ARRB1,ATF3,BCKDHA,CCL3L3,CCND2,CCR1,CD38,CXCL10,DHFR,FAAH,FKBP1A,GBP5,HGF,IL13RA1,JUN,JUNB,MKI67,PDGFD,PDGFRB,PECAM1,PRKCH,PTF1A,RB1,SLC2A1,TIMP2	441 (18)
NPC1	transporter	0.00354	AKR1C4,ATP6V0D1,CCL3L3,CCR1,CCR2,CTSB,CTSH,CTSZ,FABP5,HLA-DRB5,LAMP2,MMP14,MRC1,NPC2,S100A9,SRD5A1,STAT4	301 (13)
peptidoglycan	chemical - endogenous non-mammalian	0.00356	CCL2,CCL3,CCL3L3,CXCL1,CXCL10,FPR2,IL1RN,ITGB2,JUNB,MMP1,MYD88,PRAME,S100A9,TLR7	426 (15)
kanamycin A	chemical drug	0.00356	AGPAT3,ATP8A2,CFP,CST3,CTSB,GANC,JUNB,KHDRBS3,LAMP2,MCOLN1,NPNT,NUAK1,PTPRM,SOCS2
NEIL2	enzyme	0.00357	CCL2,CCL3L3,CCR1,CCR2,CD14,CXCL10,IL1RN,ITGB2,MYD88,TIRAP,TLR7	412 (13)
TBX21	transcription regulator	0.00357	CCL2,CCL3L3,CD38,CXCL10,GATA3,HLX,IL18RAP,ITK,PRDM1,RUNX3,STAT4	375 (18)
IFNAR2	transmembrane receptor	0.00364	CXCL10,DDX58,IFI6,IFITM1,MX2,NCR3,OAS1,OAS2	305 (12)
pembrolizumab	biologic drug	0.00364	CCL3,CTLA4,IFIT1,KLRB1,MARCO,MKI67,OAS1,TIGIT
stallimycin	biologic drug	0.00364	CXCL10,IFI6,IFIT1,IFIT2,IFIT3,IFITM1,MX1,OAS1	261 (12)
CEBPE	transcription regulator	0.00364	CCL3L3,CCND2,CD14,CSF3R,IL1RN,LTF,NCF1,RNASE2,TNFSF13B
SMPD1	enzyme	0.00364	CCL2,CCL3,CTSB,CXCL1,DIO1,JAK2,MMP1,MYD88,TNFRSF1A	382 (14)
SMAD3	transcription regulator	0.00369	ADAM15,AGPAT2,AXIN2,BGN,CCL2,CCL3L3,CCND2,CES1,CIITA,COL2A1,COL6A2,CRISPLD2,CXCL10,DGAT2,FPR2,GATA3,GLI2,HP,HSP90B1,JUN,JUNB,LAMA4,LAMB1,MMP1,NOX4,POLE4,RHOB,S1PR1,TAGLN,TIMP2,VEGFA	416 (15)
NFKBIA	transcription regulator	0.00386	ABCD3,AGTR1,AK2,ATP5MF,BCKDK,CCL2,CCL3L3,CCND2,CCR1,COL2A1,CTSB,CTSZ,CXCL1,CXCL10,FCGRT,FSCN1,GADD45G,GAS5,GM2A,HOXD3,HPSE,IFI6,IL1RN,JUN,JUNB,LY6E,MMP1,MMP14,NINJ1,NLRP12,PIK3R1,PIM1,PLD3,PTEN,RASA3,S100A9,TIMP2,TNFRSF10B,UBE2H,VEGFA	455 (15)
Creb	group	0.00388	ADM,ALOX5,APBA2,ATF3,BCAS1,C3AR1,CD14,CEBPA,CLMN,COMT,CTSB,CXCL10,DDX6,FCER1G,FSCN1,GDPD3,GNB4,JUN,JUNB,KLRB1,MLLT6,MMP1,NDFIP2,NF1,NMNAT2,NRN1,PFKFB4,PSENEN,RET,SLC2A1,TSEN34,VEGFA	289 (7)
TREM1	transmembrane receptor	0.0039	ATF3,CCL3,CD14,CFB,CXCL1,CXCL10,DUSP14,HS3ST3B1,HSD3B7,IFIT2,LRRC8C,LY9,MMP1,MT1E,MT1F,MT1M,MYD88,OASL,SIGIRR,SNAPC1,SYNJ2	433 (17)
Tcf7	transcription regulator	0.0041	BCL11B,CCL3L3,CCR2,CD3E,CISH,FAAH,GATA3,GM2A,GSAP,INPP5F,MAF,MYD88,NRN1,OSBPL5,PECAM1,PPT2,PRDM1,PTEN,SOCS2,STX11,TANC2,TBL1X,TIGIT	230 (7)
PLCG1	enzyme	0.00414	ALDOC,CCL2,LDHA,PECAM1,SLC2A1	270 (7)
KDR	kinase	0.00417	ANXA2,BTK,CD38,CTLA4,MMP14,PIM1,SOX18,VEGFA	222 (10)
TRIM24	transcription regulator	0.00419	CMPK2,CXCL10,DDX58,EPSTI1,HERC6,IFIT2,IFIT3,JAK2,OAS1,OASL,PCLAF,PRKCQ,SOCS2,VEGFA	268 (13)
ESR2	ligand-dependent nuclear receptor	0.0042	ABLIM1,ANKH,ARID5B,ATF3,ATF5,BIRC5,CCL2,CCL3L3,CD3E,CES1,CST5,CTSH,DDAH1,DDB2,DDX10,DDX58,DOCK10,FADS1,FOXQ1,FSCN1,FZD2,GATA3,GM2A,IFIT2,IFIT3,IFITM1,INSIG1,JUNB,LAP3,LILRB5,LRRN3,MAF,MAP2K6,MAPK4,MKI67,MMP1,MMP14,MYCL,PAX7,PDLIM5,PRKCH,PTEN,PTPRM,RAPGEF6,RARA,RETN,RRP12,S100A9,S1PR1,SLC2A4RG,SOCS2,SSR1,TIMP2,TK1,TLE5,TMEM121B,TMIE,TNFSF13B,TP53INP1,TSPO,UAP1,VEGFA	535 (21)
FAS	transmembrane receptor	0.00422	ANXA2,API5,BGN,BIRC5,BTK,CCL2,CCL3,CCL3L3,CCR1,CXCL1,CXCL10,DGCR2,FPR1,FSCN1,GADD45G,HPR,IFIT1,IL13RA1,IL18R1,IMPA2,JUN,LILRB4,MBOAT7,MMP1,OPTN,PDLIM7,PECAM1,PIK3C2B,RARA,S100A12,SNTB2,TNFRSF1A,TNK2,VEGFA	378 (15)
GPS2	transcription regulator	0.00433	CCL3L3,CD14,CXCL1,CXCL10,DHRS3,HP,PID1,RAB20,RHOB,SNX1	354 (12)
TET2	enzyme	0.00436	ANXA2,CEBPA,CLEC4D,CMPK2,CYP2S1,FLCN,IFIT2,IFIT3,ITGB2,LDHA,LILRB4,NFE2,NIBAN2,PDGFRB,PDK1,SLC20A1,SLC2A1	204 (7)
Sb202190	chemical drug	0.00447	ALOX5,ATP5MF,BIRC5,CCL2,CCL3,CCND2,CXCL10,FPR2,IFIT1,JUNB,MMP1,RB1,RHOB,TIMP2,TNFRSF10B,VEGFA	358 (14)
nitric oxide	chemical - endogenous mammalian	0.0045	AGTR1,ARID1B,ATF3,BIRC5,CTSH,CXCL10,JUN,JUNB,MGST1,MKI67,PECAM1,RXRG,TIMP2,TK1,TNFSF13B,UBE2C,VCL,VEGFA	449 (17)
GW3965	chemical reagent	0.00453	ABHD5,CD38,CENPF,CLEC4E,CXCL10,CYTIP,DGAT2,FABP5,GADD45G,IL1RN,KIF23,NR1D1,PCYT2,RARA,VEGFA	71 (3)
alisertib	chemical drug	0.00462	ACADSB,ACADVL,LDHA,SLC2A1
CSF2RA	transmembrane receptor	0.00462	CCND2,JUN,JUNB,PIM1	371 (12)
methyl methanesulfonate	chemical toxicant	0.00463	ATF3,DDB2,GADD45G,JUN,LRRC59,NUCB2,POU2F1,TNFRSF10C,TP53INP1	303 (10)
OGA	enzyme	0.00465	ABLIM1,ACO2,ALDOC,C3AR1,CCL2,CCL3L3,CCR1,CD14,CDH15,CEBPA,CYFIP2,DAGLB,EIF2A,EPHA4,FSCN1,GADD45G,GFOD1,HK3,HSD3B7,HSF2,IFIT3,ITGB7,JUN,LAMB1,MMP14,OGT,PDK1,PIK3R1,PLCG1,RASA3,RB1,RHOB,SIGIRR,SLC2A9,SOCS2,TIMP2,TSPAN5	355 (12)
NCL	other	0.00471	HBB,HSPA1A/HSPA1B,ILF3,LAMB1,PTEN,RET
EPOR	transmembrane receptor	0.00471	CCND2,CISH,JUN,JUNB,PIM1,SIGLEC1	382 (17)
8-bromo-cAMP	chemical reagent	0.00479	ADM,AKT3,ALDH18A1,BIRC5,CCNB2,CCND2,CEBPA,CLEC11A,CSF3R,CTSB,DDB2,ETS1,FZD2,GM2A,HPSE,HSP90B1,ITGA6,ITPR3,JAK2,JUN,LAMP2,MMP1,NFYC,NPR1,OGT,PAK1,PDGFD,PIK3R1,PLCG1,PPT1,PTCH1,RALGDS,SLC2A1,SSH1,STAT4,STAT5B,SUFU,TBL1X,TIMP2,TNFRSF10B,TREM1,VCL,VEGFA,WNT5B	496 (19)
FANCC	other	0.00481	AQP9,AXIN2,CASK,FZD2,GSAP,IFI44L,MX1,MYOF,NUAK1,OAS1
methylprednisolone	chemical drug	0.00491	AKR1C3,ANXA2,AP2A2,ATP5IF1,BTK,CAMK1,CCL3,CD180,CD38,CNP,COMT,CST3,CTSC,CTSH,DIO1,EMP1,FAAH,FABP5,FCGR2A,GAS5,HAAO,HNMT,HSD3B7,HSP90B1,HSPA1A/HSPA1B,IL1RN,INSIG1,JAK2,JUN,MAFB,MDFIC,MED4,MMP1,NCR3,NPM1,OPLAH,PCYT2,PDK1,PIK3R1,PNRC1,PRDM1,RB1,RBL2,SERPINA3,SIRPA,SLC19A1,SLC30A1,SLC39A1,SNX1,TENT4A,TLR7,TNK2	390 (18)
MAPT	other	0.0051	AAK1,ACO2,ALDOA,ATF3,ATP6V0D1,BASP1,C3AR1,CAPG,CCL2,CCL3L3,CD14,CLEC7A,CTSC,CTSZ,CXCL10,CYFIP2,DNAAF3,DNAJC6,EPSTI1,FKBP1A,GBP5,GNAZ,H4C9,HLA-DRB5,HSPA1A/HSPA1B,IFIT3,IL1RN,ITGB2,JUN,LRP1,LY86,LY9,MPEG1,NMNAT2,OAS1,OASL,PAK1,PSEN1,SERPINA3,SIGLEC1,SLC1A5,SLC37A2,SLC43A3,SLFN13,SYNE1,VDAC1,VEGFA	407 (16)
FOXR1	transcription regulator	0.00514	DNAJC6,HSPA1A/HSPA1B,SACS
B-cell receptor	complex	0.00514	CCND2,PRDM1,TLR7	329 (15)
WNT2	cytokine	0.00514	BIRC5,NOX4,TK1
MYCBP	transcription regulator	0.00514	CCND2,EIF2A,LDHA
HOXC-AS3	other	0.00514	LDHA,PDK1,SLC2A1
SENP2	peptidase	0.00514	LDHA,PDK1,SLC2A1
PSENEN	peptidase	0.00514	DLL1,PSEN1,PSENEN
nicorandil	chemical drug	0.00514	ATF3,JUN,NCF1	286 (10)
sanguinarine	chemical - endogenous non-mammalian	0.00514	BIRC5,CCL2,TIMP2	338 (10)
FGD3	other	0.00519	DDX58,MYD88,PIDD1,PRKCQ,TNFSF13B
CBX5	transcription regulator	0.00525	AKR1C3,AXIN2,BIRC5,FOXQ1,GDPD3,HBB,HENMT1,IFIT2,MUC20,OAS1,PRSS23,QPCT,SERPINA3,SLC7A7,SYTL2
HMGB2	transcription regulator	0.00534	CEBPA,COL2A1,CXCL1,FZD2,MMP1,MMP14,RETN	306 (10)
selumetinib	chemical drug	0.00534	BIRC5,EPHA4,JAK2,JUN,JUNB,LCK,PKDCC,RET,SLC2A1,SRMS	243 (7)
PAX5	transcription regulator	0.00534	BTK,CIITA,CSF2RA,GPRIN3,HK3,IGLL1/IGLL5,JCHAIN,PRDM1,SLC16A10,SLC2A1
TLR7	transmembrane receptor	0.00543	ATF3,CCL2,CCL3,CD38,CXCL1,CXCL10,FCER1G,IFI44L,IFIT1,IFIT3,IFITM1,IFNL2,JUNB,LHFPL1,MX1,MX2,MYD88,NCF4,OAS2,OAS3,TLR7,TRPM2	202 (13)
GNAS	enzyme	0.0055	ADD3,ANKH,ATF3,BCL9L,BIRC5,CEBPA,CIITA,CYTIP,DENND5B,FCHSD2,GADD45G,GFOD1,GLI2,KCTD12,MPEG1,PTCH1,RNASE6,SLC34A1,STAT4	358 (11)
trichostatin A	chemical drug	0.00552	ABHD5,ANP32A,BLVRA,BLVRB,CCL2,CCL3,CCNB2,CCND2,CD14,CEBPA,CENPM,CIITA,CISH,CLEC3B,COL2A1,CSF3R,CTSB,CXCL1,CXCL10,DDX6,DHRS3,DNM3,E2F8,FRS2,GADD45G,GATA3,GLI2,HBB,HLA-DRB1,HOXC8,HPSE,IFITM1,IKZF1,ILF3,INPP5F,JCHAIN,MAF,MGST1,MMP1,MMP14,MRC1,MYOF,NPNT,OGT,OLFM1,PAFAH1B1,PAK1,PDLIM5,PIM1,PKN3,PLA2G7,PRDM1,PRSS23,PTEN,RARA,RET,RHOB,RUNX3,SATB1,SCNN1A,SLC2A1,SLC38A1,STAT5B,SUV39H1,TAGLN,TALDO1,TIMP2,T…	411 (17)
E. coli B4 lipopolysaccharide	chemical toxicant	0.00557	CCL2,CCL3L3,CD38,CXCL10,DDX58,FCER1G,FPR1,FPR2,GADD45G,HGF,IFIT3,IL1RN,LILRB3,LILRB4,MDFIC,MRC1,NCF1,PARP9,PDLIM5,PIM1,PYCARD,RAB20,SARM1,SLC14A1,STAB1,TNFRSF1A,TSPO	415 (16)
2'3'-cyclic guanosine monophosphate-adenosine monophosphate	chemical - endogenous mammalian	0.00562	AIM2,CCL3L3,CIITA,CXCL10,IFIT1,OAS2	280 (15)
CLOCK	transcription regulator	0.00565	ADPGK,AKT3,ANKRD12,CEBPA,GIMAP4,HSF2,IKBKE,INTS14,ITM2C,JUNB,LYPD6,MAPK4,MKNK2,MOXD1,NEBL,NR1D1,OAS3,PDGFRB,RCN2,SLC20A1,SRD5A1,SRSF8,TMTC3,TPST1,UBE3C
erlotinib	chemical drug	0.0057	CCL2,CD14,CXCL1,FAP,MMP1,MMP14,MYD88,NOX4,PTEN,TAB1,TIRAP,TNFRSF10B,TNFRSF1A	479 (18)
GIP	other	0.00582	ATF3,CCL2,CEBPA,CXCL10,GBP5,IFIT3,IL1RN,OASL,STX11	340 (15)
ADRB	group	0.00589	ARHGEF3,ATF3,ATF5,CLEC4D,CXCL10,HSD3B7,IFIT3,INSIG1,JUN,JUNB,LBH,NPM3,OASL,PCYT2,RBL2,SMAD6	422 (16)
lipoteichoic acid	chemical - endogenous non-mammalian	0.00591	AGTR1,CCL2,CCR1,CD14,CXCL10,IL1RN,MYD88,TIRAP,TLR7,TREM1	366 (15)
CpG ODN 1826	chemical reagent	0.00607	CCL2,CCL3L3,CD14,CIITA,CXCL10,IFIT3,MYD88,NCF1,OAS1,OAS2,OAS3,TRPV1	323 (14)
SATB1	transcription regulator	0.00615	CSF3R,DCP1A,EPSTI1,ETS1,GATA3,HBB,HVCN1,IKZF1,IL18RAP,ILF3,LRRN3,MAF,MYCL,RB1,S1PR1,SP4,TNFSF13B,TSPAN17	194 (7)
CERK	kinase	0.00617	CCL2,CCL3,CXCL1,FAP,JAK2,MYD88,TNFRSF1A	279 (9)
ASAH1	enzyme	0.00617	CCNB2,CERS6,COL2A1,ETS1,SPTLC2,TAGLN,TSPO
FCER1G	transmembrane receptor	0.00617	CCL3,CD247,GATA3,IFIT2,IL1RN,KIR2DL4,MX1	369 (18)
RAG2	enzyme	0.00618	C5orf63,CD2,COL6A2,CXCL10,EPHA4,FCGRT,GPR183,H4C9,HDAC5,IGLL1/IGLL5,IRF3,LY6E,ZNF385A
PPARG	ligand-dependent nuclear receptor	0.00618	AGPAT2,AGTR1,AKT3,BIRC5,CCL2,CEBPA,CES1,CXCL1,DGAT2,DHRS3,ETS1,FABP5,GPAM,HGF,HP,HSD3B7,INSIG1,JUN,LOC102724788/PRODH,MGST1,MKI67,MKNK2,MMP14,MRC1,MYD88,NCF1,NOX4,NR1D1,PECAM1,PID1,POU2F1,PPP2R2B,PRDM1,PTEN,RAB20,RETN,RHOB,SLC27A3,SLC2A1,SNX1,STAT5B,TAGLN,VEGFA	440 (16)
U46619	chemical reagent	0.00618	CCL2,MMP14,NOX4,TIMP2	284 (10)
GON4L	transcription regulator	0.00618	CCNB2,CCND2,E2F2,MKI67
IFNA10	cytokine	0.00618	CXCL10,IFIT1,MX1,STAT4	130 (7)
IFNA21	cytokine	0.00618	CXCL10,IFIT1,MX1,STAT4	130 (7)
IFNA5	cytokine	0.00618	CXCL10,IFIT1,MX1,STAT4	254 (11)
IFNA7	cytokine	0.00618	CXCL10,IFIT1,MX1,STAT4	130 (7)
IFNA6	cytokine	0.00618	CXCL10,IFIT1,MX1,STAT4	254 (11)
KPNB1	other	0.00618	DLL1,MYCL,RET,TNFRSF10B	241 (7)
pyruvic acid	chemical - endogenous mammalian	0.00618	ALDOA,BIRC5,TNFRSF10B,VEGFA	239 (7)
MAPK14	kinase	0.00636	ATF3,ATP2B4,ATP5MF,AXIN2,CCL2,CXCL1,CXCL10,DLL1,HSPA12B,JUN,JUNB,MAP2K6,MMP1,PECAM1,PSEN1,PTEN,S100A9,SIGIRR,TAGLN,TIMP2,TRPV1,VEGFA	469 (18)
TPH1	enzyme	0.00636	CTLA4,GIMAP4,HSPA1A/HSPA1B,JUN,MUC20,PCLAF,PLA2G7,RPS15A,STAT4,SUSD3,TIGIT	193 (7)
MYO6	other	0.00636	ATF3,COL6A2,LBH,PTEN,RASA4,RHOB,STX11,TAGLN,TNK2,TRPM4,ZDHHC14
bleomycin	biologic drug	0.00638	ATF3,BASP1,BRMS1L,CCL2,CCL3L3,CCND2,CCR1,CCR2,CEBPA,CXCL1,CXCL10,FAP,IFIT2,IL13RA1,JCHAIN,MMP14,MRC1,OASL,PECAM1,PNMA1,PTEN,SIRPA,SOCS2,TIMP2,TNFRSF10B,TNFRSF1A,UBE2C	469 (17)
PARP9	enzyme	0.00641	AKT3,IFIT1,IFIT2,IFIT3,OAS2	180 (14)
mezerein	chemical - endogenous non-mammalian	0.00641	IFI6,IFIT1,INSIG1,MX1,OAS2	169 (7)
NFkB (complex)	complex	0.00641	ABCD3,ADM,ADRA2C,ATF3,BIRC5,BLVRA,CCL2,CCL3,CCL3L3,CCNB2,CCND2,CCR2,CFB,CIITA,CLEC4E,COL2A1,CXCL1,CXCL10,DIO1,ETS1,FABP5,FPR2,GATA3,GLI2,IGLL1/IGLL5,IKBKE,IL1RN,IRF3,JUN,JUNB,LAMP2,MMP1,MYBL1,NLRP12,NR1D1,NUP62,PAX7,PECAM1,PIP5K1A,PRDM1,PTEN,SENP1,SERPINA3,SLC2A1,STAT4,TFEC,TIMP2,TNFRSF10B,TNFRSF10C,TNFRSF1A,TRPC3,VEGFA	485 (17)
FKBP10	enzyme	0.0065	BGN,CLEC11A,COL2A1,COL6A2,COL8A2,CRISPLD2,EPHB2,MMP14,NOX4
GNA14	enzyme	0.00653	ADM,AGTR1,ATF3,IL1RN,MEOX2,MGST1,NEU1,PDK1,PDLIM5,VEGFA	245 (7)
PLAU	peptidase	0.00653	ANG,CCL2,HGF,HLA-DMA,MMP1,OAS1,OAS3,S100A9,SLC2A1,SLFN13	427 (22)
TSC2	other	0.00654	ANXA2,ATF3,ATP6V0B,AXIN2,BIRC5,CCND2,CXCL10,IL13RA1,IL22RA1,JAK2,NEU1,NPC2,PDGFRB,PHLPP2,PTEN,SLC14A1,SLC2A1,TAGLN	444 (20)
thapsigargin	chemical toxicant	0.00656	ATF3,ATF5,CAPN5,CCL3L3,CDA,CEBPA,COL2A1,CXCL10,EIF2A,ETS1,HPSE,HSP90B1,HSPA1A/HSPA1B,INSIG1,ITGB2,JUN,LBH,MLF1,MTHFR,SMPD2,TNFRSF10B,VCL,VEGFA	350 (14)
docosahexaenoic acid	chemical drug	0.00656	ABCD3,CCL2,CCL3,CEBPA,CTLA4,EIF2A,FADS1,LDHA,MMP1,MRC1,NOX4,PIK3R1,PSEN1,PTEN,SLC2A1,SMAD6,SMPD2,TIMP2,TNFRSF1A	401 (14)
Histone h2a	group	0.00664	HOXC4,HOXC8,ITGA6,JUN,PTCH1,PTEN
GABARAP	transporter	0.00664	BLVRB,CSTB,CTSB,INSIG1,NPC2,TRPV1
IDR-1002	chemical reagent	0.00664	C3AR1,CCL2,CCL3L3,CSF3R,CXCL1,NCF1
doxorubicin	chemical drug	0.00666	ADM,ANXA2,APOBEC3B,ARVCF,ATF3,BIRC5,BTK,CCL2,CCNB2,CD14,CTSB,CXCL1,DRAM1,E2F2,FKBP1A,GAS5,IRF5,JAK2,JUN,LOC102724788/PRODH,MRC1,MYBL1,NOX4,PCLAF,PIDD1,PRKAA1,PTEN,RB1,RBL2,RBM3,RETN,RRP1B,S100A9,SYTL1,TERF2,TK1,TNFRSF10B,TNFRSF10C,TNFRSF1A,TP53INP1,TRIM7,VEGFA,WDR35,ZNF385A	405 (16)
GATA3	transcription regulator	0.00671	ADM,BCL11B,BLVRB,CCDC7,CCR1,CCR2,CD3E,CEBPA,CTLA4,ETS1,FSCN1,GATA3,IL18RAP,ITK,LOC102724788/PRODH,MAF,RET,RUNX3,S100A9,SERF1A/SERF1B,SLC2A1,STAT4,VEGFA,ZNF217	379 (19)
triptolide	chemical drug	0.00673	ACVRL1,ADM,BIRC5,CD38,CXCL1,EMP1,HGF,ITGA6,JUN,MKI67,MMP1,NPR1,PDGFRB,PECAM1,SENP1,TNFRSF10B	398 (18)
SP1	transcription regulator	0.00679	ACVRL1,ADD3,AGTR1,ALOX5,ANKH,ATF3,BIRC5,CCL2,CCND2,CEBPA,CES1,CIITA,COL2A1,CXCL10,CYBRD1,DHFR,FPR2,HBB,HGF,HPSE,IRF3,JUN,MECP2,MEOX2,MMP1,MMP14,MRC1,MYBL1,NF1,NOX4,NPR1,P2RX7,PDGFRB,PDK1,PIM1,PSIP1,RAD1,RARA,RB1,SIGIRR,SLC19A1,SLC2A1,TAGLN,TIMP2,TNFRSF10B,TSPO,UFD1,VEGFA	414 (16)
E. coli B5 lipopolysaccharide	chemical - endogenous non-mammalian	0.00683	AKR1C4,CCL2,CCL3L3,CCR1,CEBPA,CES1,CSF3R,CTLA4,CXCL10,IFIT1,IL13RA1,IL18RAP,JUNB,MED20,MYD88,NCF1,OASL,PRDM1,PTEN,RHOB,SOCS2,TIRAP,TLR7,TREM1,VEGFA	401 (17)
PTGER4	G-protein coupled receptor	0.00687	CCL2,CCL3L3,CMPK2,CXCL10,DDX58,DYRK1B,HERC6,HGF,IFIT2,MAFB,NCF1,S1PR1,SAP30,SLFN13,TAGAP,TP53INP1,ZDHHC14	388 (14)
BRD4	kinase	0.00687	ABLIM1,CCND2,CCR1,CEBPA,FADS1,IGLL1/IGLL5,KAT2A,KIF23,LCK,MYD88,PDGFRB,PIM1,PRDM1,PTPN22,RNF125,SLC19A1,TNFRSF10B	354 (11)
mir-17	microRNA	0.00696	BCL11B,CAPRIN2,HSF2,MMP1,PTEN,PTF1A,RB1,RBL2,S1PR1,TP53INP1,ZNF512B
NORAD	other	0.00708	BASP1,COL6A2,JUN,JUNB,RHOB,SMAD6,TAGLN	218 (7)
SYVN1	transporter	0.00719	CDA,IFITM2,IGLL1/IGLL5,ITGA6,MYOF,NDFIP2,PTPRJ,PVR,SLC1A5,SLC20A1,SLC27A3,SLC2A1,SLC30A1,SLC43A2,SLC43A3,TLE5
ATG7	enzyme	0.00722	ACACB,CMPK2,CTSB,IKBKE,IRF3,JUN,MARCO,NIBAN2,PECAM1,PTEN,SLC2A1,SLC37A2,TNFRSF1A	405 (15)
cuprizone	chemical toxicant	0.00722	ALDH18A1,ANXA2,BCAS1,CAPG,CCL3L3,CNP,CTSB,CTSZ,CXCL10,FABP5,LAMP2,S1PR1,SERPINA3
GnRH analog	biologic drug	0.00729	ATF3,BST2,CENPF,CHMP2A,CLCN5,CNPY3,FCGRT,FKBP1A,HNRNPDL,ITPR3,JUN,MKI67,MLF1,MYO7A,OGFR,PDGFRB,PDLIM5,PLD3,POLR2E,PVR,RARA,RNGTT,SMARCE1,SSR1,TAF15,TMBIM6,TNK2,UBE2D3,VCL,ZCCHC14
EPO	cytokine	0.00731	ADAMTS10,ARL6,ATOH8,BLVRB,CCND2,CISH,CTSZ,FABP5,FPR1,GATA3,HBB,HK3,HLA-DRB1,JUN,JUNB,KMT2A,LY6E,MRC1,NFE2,NMU,NPM1,PIM1,PRKCQ,PRKCZ,SOCS2,ST3GAL4,VEGFA,ZFHX2	378 (19)
IFI16	transcription regulator	0.00761	CCL2,CCL3,CSF3R,CXCL10,DDX58,DHFR,E2F2,IL1RN,MGST1,OAS1,PIM1	289 (16)
methylselenic acid	chemical reagent	0.00775	ABCA5,ADD3,AKR1C1/AKR1C2,ATF3,ATF5,BIRC5,BLVRB,CCNB2,CDH15,CENPF,DHFR,ERP44,HSP90B1,JUN,JUNB,MKI67,PTEN,RB1,RHOB,SMARCE1,STX7,VEGFA,ZNF217,ZNF345	469 (14)
PTPRR	phosphatase	0.00778	AP1M1,DHRS3,ETS1,H2AW,HDAC5,IFITM2,JUN,KLC4,LRP1,NINL,RALGDS,SLC2A4RG
LTB4R	G-protein coupled receptor	0.0078	ALOX5,CCL3L3,CLEC7A,IRF5,MRC1,VEGFA	202 (7)
IFN type 1	group	0.00781	BST2,CXCL10,DDX58,IFIT1,IFIT2,IL22RA1,OASL,TNFSF13B	254 (14)
ORMDL3	other	0.00782	CXCL10,OAS1,OAS2,OAS3,TNFSF13B
silicon dioxide	chemical drug	0.00782	CCL2,CST3,JUN,JUNB,NCF1	384 (16)
tolfenamic acid	chemical drug	0.00789	ATF3,BIRC5,SP4	289 (10)
APCS	other	0.00789	CD163,FCGR2A,SIRPA
WNT7B	other	0.00789	AXIN2,PTCH1,VEGFA
NCR3	transmembrane receptor	0.00789	CCL3,CD3E,NCR3
Gm20703	other	0.00789	CXCL10,GBP5,IFIT1
methoxychlor	chemical toxicant	0.00789	DIO1,HSP90B1,LTF
sulindac sulfide	chemical drug	0.00792	ADRA2C,ARL6,ATF3,GADD45G,INSIG1,LDHA,MMP1,PIK3R1,PRSS23,TNFRSF10B	362 (11)
TFAP2A	transcription regulator	0.00798	BIRC5,CEBPA,CXCL1,E2F2,E2F8,GM2A,LACTB,MMP14,MT2A,RBL2,S100A9,SLC19A1,STX7,UTS2,VEGFA	352 (11)
OSMR	transmembrane receptor	0.00803	BIRC5,CISH,CXCL10,GBP5,JAK2,JUNB,LRG1,OAS1,PIM1	419 (19)
IFNL2	other	0.00807	CXCL10,IFIT1,IFNL2,MX1	366 (16)
N'-((4-oxo-4H-chromen-3-yl)methylene)nicotinohydrazide	chemical reagent	0.00807	CCND2,CISH,IRF5,PRDM1
IFNA8	cytokine	0.00807	CXCL10,IFIT1,MX1,STAT4	130 (7)
OCLN	other	0.00807	CCL2,CXCL10,MMP1,MMP14	172 (7)
IFNA16	cytokine	0.00807	CXCL10,IFIT1,MX1,STAT4	130 (7)
APOE	transporter	0.00808	ADGRB1,ATF3,BGN,C3AR1,CAMK1,CCL3L3,CCND2,CSF2RA,CTSB,FABP5,GATA3,HSP90B1,HSPA1A/HSPA1B,IFNL2,IL1RN,JUN,LRP1,LTBR,NCF1,NMNAT2,NOX4,NPNT,NQO2,OGA,PHF21A,PIDD1,PRKCQ,RXRG,S100A9,SERPINA3,STAT4,TNFRSF1A	431 (16)
RARA	ligand-dependent nuclear receptor	0.00808	ABLIM1,ACACB,ALOX5,ASPM,ATF5,BIRC5,C18orf25,CD14,CD38,CEBPA,CEBPE,CENPF,CENPM,CLMN,DHRS3,E2F8,FLCN,GATA3,IFI44L,JUN,KIF23,KNL1,LAMB1,LTF,MAFB,MUC20,NCAPH,OAS1,PVR,RARA,RET,TNFRSF10B	433 (19)
HRH3	G-protein coupled receptor	0.0081	CLEC4D,CXCL10,FPR2,HBB,RETN,S100A9,SERPINA3
gentamicin	chemical drug	0.00816	ACADSB,AGPAT3,ATF3,ATP8A2,CCL2,CFP,CST3,CTSB,CXCL10,DIO1,EIF3D,GANC,GAS5,H3-3A/H3-3B,HBB,HSP90B1,HSPA1A/HSPA1B,JUN,JUNB,KHDRBS3,LAMP2,MAF,MCOLN1,MRPL23,NPM1,NPNT,NR1D1,NUAK1,PAFAH1B1,PTPRM,SOCS2	255 (8)
AGN194204	chemical drug	0.00821	ANXA2,ATF3,CCL3L3,CD3E,CD6,CEBPA,COL6A2,CST3,DENND5A,EMP1,GATA3,ITGB2,ITGB7,LILRB4,MKI67,NPC2,PALM3,PIM1,PTPN22,SEMA4B,STAT5B,TIGIT
metronidazole	chemical drug	0.00823	AGPAT3,ATP8A2,CFP,CST3,CTSB,GANC,JUNB,KHDRBS3,LAMP2,MCOLN1,NPNT,NUAK1,PTPRM,SOCS2
SALL4	transcription regulator	0.00828	ANXA2,BIRC5,CCNB2,CCND2,CEBPA,CIITA,CXCL1,DNM3,E2F2,ETS1,GLI2,IFI6,ITGA6,ITK,JUN,MMP1,SYNE1,VCL
budesonide	chemical drug	0.0083	ABLIM1,C12orf29,C18orf25,CAPN5,CCL3L3,CDA,CXCL10,CYP2S1,DOCK9,EMP1,H4C12,IL13RA1,IL1RN,JUN,MAF,MAP2K6,NIBAN2,PIM1,PRDM1,PRKCQ,PSD3,S100A12,S100A9,SNX24,ST3GAL4,TOM1,TOR1AIP2,TSPAN6	279 (11)
SPRY2	other	0.00839	AMMECR1,AXIN2,CXCL10,ETS1,FCER1G,IKZF1,ITGB2,PRDM1,PTEN,RETN,SATB1,SDCCAG8,SLC2A1	382 (13)
SOCS3	phosphatase	0.00843	ATF3,CTLA4,CXCL10,IFIT1,IFIT2,IL1RN,JAK2,JUN,MX1,OAS1,OAS2,OASL	294 (17)
bromodeoxyuridine	chemical drug	0.00876	CXCL10,IFI6,IFIT1,IFIT2,IFIT3,IFITM1,MX1,OAS1	254 (11)
CKAP2L	other	0.00876	BIRC5,CCNB2,CENPF,KIF23,NCAPH,SPC24,UBE2C,ZWINT
staurosporine	chemical drug	0.00882	CSF3R,FCGR2A,IFIT2,ITGB2,LILRB4,MMP1,NCF1,PIM1,PRDM1,S1PR1,SERPINA3,STAT4,TK1,VEGFA	482 (19)
miR-182-5p (and other miRNAs w/seed UUGGCAA)	mature microRNA	0.00889	CMPK2,DDX58,GADD45G,HERC6,IFI44L,IFI6,IFIT1,IFITM1,OAS2
valproic acid	chemical drug	0.00891	ABHD5,AKR1C3,AKR1C4,ATF3,ATP2B4,BIRC5,BSPRY,CCL2,CCND2,CCR1,CEBPA,CENPM,CTSB,FRS2,FSCN1,GPAM,H3C8,HDAC5,HSD3B7,ITM2C,JUN,MECP2,MMP1,MTHFR,MYCL,MYOF,NPC2,OSBPL5,PAK1,PDGFRB,PRKCZ,PRSS23,PSMB6,PTEN,RARA,RUNX3,TBL1X,TCF3,TNK2,UBE2H	499 (19)
sangivamycin	chemical drug	0.00901	JUN,MMP1	237 (7)
trapidil	chemical drug	0.00901	PDGFRB,PIM1
IRS	group	0.00901	DGAT2,VEGFA
potassium channel	group	0.00901	JUN,SCNN1A
GPD1L	enzyme	0.00901	LDHA,SLC2A1
Hspg	group	0.00901	MMP1,VEGFA	361 (11)
miR-520g-3p (and other miRNAs w/seed CAAAGUG)	mature microRNA	0.00901	SMAD6,VEGFA
FOXO6	transcription regulator	0.00901	CCR2,PAK1
DLST	enzyme	0.00901	JUN,PIK3R1
SEC23B	transporter	0.00901	EIF2A,HSP90B1
Pkhd1	other	0.00901	ANG,VEGFA
mir-297	microRNA	0.00901	CCND2,JUNB
C20-D3-vitamin A	chemical drug	0.00901	CFB,CFP
potassium cyanide	chemical reagent	0.00901	MMP1,TIMP2
SHetA2	chemical drug	0.00901	MKI67,TNFRSF10B
ERK1/2	group	0.00902	ABCC6,AKR1C3,ALOX5,ARRB1,CCL2,CCL3,CCL3L3,CCND2,CEBPA,CLEC11A,COL2A1,CTSB,CXCL1,CXCL10,ETS1,IFIT1,JUN,JUNB,MMP1,NOX4,PFKFB4,PRKCZ,PSMB6,RB1,TIMP2,TNFRSF10B,TREM1,VEGFA	454 (17)
ITK	kinase	0.00903	FCER1G,GATA3,IL18RAP,KLRB1,MAF,PTEN,RUNX3,SCIMP,SLC2A1,STAT4,TIRAP	469 (20)
MHC II	group	0.00922	CCL3L3,HBB,HLA-DRB5,IFITM2,JCHAIN,PIM1,TAGAP
decitabine	chemical drug	0.00925	ADGRB1,AIM2,ALOX5,ANP32A,ANXA2,CASZ1,CCND2,CCR2,CDA,COMT,CXCL10,DDX6,DHRS3,DNM3,E2F8,GADD45G,GLI2,HOXC8,HPSE,HSPA1A/HSPA1B,IFIT2,IFITM1,ILF3,INPP5F,JUNB,KIR2DL2,KIR2DL5A,KIR2DS2 (includes others),MAF,MAFB,MECP2,MKI67,MMP1,MMP14,MX1,NECTIN2,NPNT,NTSR1,OAS1,OGT,OLFM1,PAK1,PDLIM5,PKN3,PRAME,PTCH1,PTEN,PVR,PYDC1,RB1,RET,RPL37,RUNX3,SATB1,SIRPA,SLC19A1,SLC30A1,SLC38A1,STAT4,STAT5B,SUV39H1,TIMP2,TNFRSF…	391 (19)
sphingosine-1-phosphate	chemical - endogenous mammalian	0.00925	ANXA2,ATOH8,BTRC,CASZ1,CCL2,CXCL10,ETS1,FAM167A,GBP5,ITGB2,JUN,MMP14,MYD88,RARA,S1PR1,TAGLN	460 (16)
EGLN	group	0.00931	ADM,ALDOC,BCKDHA,BCKDK,BCL11B,CCL2,DMKN,GATA3,LDHA,PDK1,PGAM4,RAB11FIP5,RAB20,S100A9,SAP30,VEGFA,ZNF292	56 (3)
Ikb	group	0.00943	BLVRA,CCL2,CFB,MMP1,PTEN	270 (7)
resolvin D2	chemical - endogenous mammalian	0.00943	IRF5,ITGB2,JUN,MYD88,SIGIRR
miR-18a-5p (and other miRNAs w/seed AAGGUGC)	mature microRNA	0.00943	AXIN2,E2F2,HP,HSF2,PTEN
SCD	enzyme	0.00969	ABHD5,ACACB,ACADVL,AGPAT2,ATF3,CCL3L3,CXCL10,DAGLB,DGAT2,DIO1,FABP5,GATA3,GPAM,IL1RN,JUN,RETN,S100A9,SLC2A1,SPTLC2	416 (14)
IL2RG	transmembrane receptor	0.00983	COL6A2,CXCL10,ETS1,IKBKE,IRF3,JUN,KLRB1,NPC2,RHOH	248 (12)
MIF	cytokine	0.00984	ATF5,C3AR1,CCL2,CCL3L3,CCR1,CXCL10,DGAT2,HGF,IFIT3,IL22RA1,JUN,LTBR,MMP1,OAS2,OAS3,RETN	501 (19)
KITLG	growth factor	0.0102	ALOX5,BIRC5,BLVRB,CCL2,CCL3L3,CD14,CD247,CD3G,CEBPA,CISH,CSF3R,FABP5,GNAZ,IL1RN,LTF,LY6E,MARCO,NPM1,PIM1,PLSCR1,PRKCQ,ST3GAL4,TCF3,TNFRSF1A
MAPKAP1	other	0.0103	CXCL10,IFIT2,OAS2,PTEN
miR-199a-5p (and other miRNAs w/seed CCAGUGU)	mature microRNA	0.0104	BGN,BIRC5,CMPK2,CSTB,DDR1,ETS1,MMP1,MX2,TAGLN,WNT5B
PI3K (family)	group	0.0104	ADM,AKR1C1/AKR1C2,BIRC5,CCL2,CXCL1,CXCL10,IFIT1,ITGA6,PRKCZ,PTEN,SLC2A1,TNFRSF10B,VEGFA
FOXC1	transcription regulator	0.0105	BST2,COL2A1,CSTA,DLL1,IFI30,IFI6,IFIT1,IFIT2,IFIT3,IFITM1,MX1,OAS1,OAS2,OAS3,OASL,PLOD1
GPR174	G-protein coupled receptor	0.0106	ADD3,CD180,CIITA,CYTIP,DENND5B,FCHSD2,GFOD1,KCTD12,PTPRJ,SATB1,SPATA13,STAT4
PTPN11	phosphatase	0.0106	CD14,CEBPA,CSF3R,FCGR2A,HP,IFIT3,JUN,LTF,NF1,OASL,PDGFRB,PIM1
CBFB	transcription regulator	0.0106	CEBPA,CTLA4,DSP,HTRA1,IGLL1/IGLL5,IKZF2,NFE2,RUNX3,SOCS2,STAT4,TLR7
isobutylmethylxanthine	chemical toxicant	0.0108	ALDH3B1,CD14,CEBPA,DGAT2,DHFR,DHRS3,FOXP4,IFIT2,IFIT3,ITGB2,JUN,JUNB,LDHA,PDGFRB,PDK1,PTGFRN,RB1,RBL2,RETN,TIMP2,TRPV1
leukotriene D4	chemical - endogenous mammalian	0.0109	ARID5B,ATF3,CCL2,CCL3,CCL3L3,HLX,MMP1,PDGFRB
MOG	other	0.0109	CCL3L3,CCR1,CCR2,CIITA,CTLA4,CXCL10,MKI67,PECAM1
[truncated: 480 more rows]
