# Supplementary material for: Integrated Analysis of Genomic and Genome-Wide Association Studies Identified Candidate Genes for Nutrigenetic Studies in Flavonoids and Vascular Health: Path to Precision Nutrition for (Poly)phenols
Source: Nutrients. 2024 Apr 30;16(9):1362. doi: 10.3390/nu16091362 (PMC11085427; doi:10.3390/nu16091362)
Supplement: Supplementary file 1 [file nutrients-16-01362-s001.zip › Tables S1-S7/Table S4.xlsx]

## Sheet: GWAS Hypertension
Variant and risk allele	P-value	P-value annotation	RAF	OR	Beta	CI	Mapped gene	Reported trait	Trait(s)	Background trait(s)	Study accession	Location
rs10495809-<b>?</b>, rs9308945-<b>?</b>, rs6729869-<b>?</b>, rs6711736-<b>?</b>	3 x 10-10		NR	'-	'-	'-	LINC01320; No mapped genes; No mapped genes; No mapped genes	Hypertension (young onset)	early onset hypertension	'-	GCST000390	2:34080190
rs71427857-<b>A</b>	8 x 10-9		0.042	5.759	'-	'-	DNAJC10	Pulmonary arterial hypertension	pulmonary arterial hypertension	'-	GCST004947	2:182633113
rs2856830-<b>C</b>	8 x 10-20		0.12	1.56	'-	[1.42-1.71]	HLA-DPA1	Pulmonary arterial hypertension	pulmonary arterial hypertension	'-	GCST007228	6:33073957
rs13266183-<b>C</b>	2 x 10-12		0.73	1.36	'-	[1.25-1.48]	RN7SL250P, RNU105C	Pulmonary arterial hypertension	pulmonary arterial hypertension	'-	GCST007228	8:54355052
rs10103692-<b>G</b>	5 x 10-15		0.9	1.8	'-	[1.55-2.08]	RNU105C, RN7SL250P	Pulmonary arterial hypertension	pulmonary arterial hypertension	'-	GCST007228	8:54345567
rs2217560-<b>G</b>	7 x 10-10		0.069	1.97	'-	[1.59-2.45]	CBLN2	Pulmonary arterial hypertension (without BMPR2 mutations)	pulmonary arterial hypertension	'-	GCST001908	18:72483704
rs12134151-<b>?</b>	9 x 10-6		'-	'-	'-	'-	LINC02607	Idiopathic intracranial hypertension	pseudotumor cerebri	'-	GCST005688	1:95736887
rs11883667-<b>?</b>	2 x 10-6		'-	'-	'-	'-	NCK2	Idiopathic intracranial hypertension	pseudotumor cerebri	'-	GCST005688	2:105933971
rs2234671-<b>?</b>	5 x 10-7		'-	'-	'-	'-	CXCR1	Idiopathic intracranial hypertension	pseudotumor cerebri	'-	GCST005688	2:218164385
rs55652507-<b>?</b>	3 x 10-7		'-	'-	'-	'-	'-	Idiopathic intracranial hypertension	pseudotumor cerebri	'-	GCST005688	5:155502654
rs185197019-<b>?</b>	6 x 10-6		'-	'-	'-	'-	KCNB2	Idiopathic intracranial hypertension	pseudotumor cerebri	'-	GCST005688	8:72537054
rs79060400-<b>?</b>	2 x 10-6		'-	'-	'-	'-	OR9G1	Idiopathic intracranial hypertension	pseudotumor cerebri	'-	GCST005688	11:56701218
rs35342385-<b>?</b>	5 x 10-6		'-	'-	'-	'-	'-	Idiopathic intracranial hypertension	pseudotumor cerebri	'-	GCST005688	11:98135040
rs200288366-<b>?</b>	6 x 10-7		'-	'-	'-	'-	PRH1, TAS2R43, TAS2R14	Idiopathic intracranial hypertension	pseudotumor cerebri	'-	GCST005688	12:11092003
rs78550087-<b>?</b>	2 x 10-6		'-	'-	'-	'-	TMTC2	Idiopathic intracranial hypertension	pseudotumor cerebri	'-	GCST005688	12:82669637
rs9578751-<b>?</b>	1 x 10-7		'-	'-	'-	'-	TPTE2P6, PARP4	Idiopathic intracranial hypertension	pseudotumor cerebri	'-	GCST005688	13:24500352
rs1007175-<b>?</b>	1 x 10-6		'-	'-	'-	'-	TULP3P1	Idiopathic intracranial hypertension	pseudotumor cerebri	'-	GCST005688	13:96960285
rs4899973-<b>?</b>	1 x 10-6		'-	'-	'-	'-	FOXN3	Idiopathic intracranial hypertension	pseudotumor cerebri	'-	GCST005688	14:89272011
rs4778107-<b>?</b>	4 x 10-6		'-	'-	'-	'-	RGMA	Idiopathic intracranial hypertension	pseudotumor cerebri	'-	GCST005688	15:93130510
rs12945036-<b>?</b>	1 x 10-6		'-	'-	'-	'-	RPH3AL	Idiopathic intracranial hypertension	pseudotumor cerebri	'-	GCST005688	17:230930
rs79642714-<b>?</b>	2 x 10-7		NR	'-	'-	'-	FAM8A1	Idiopathic intracranial hypertension	pseudotumor cerebri	'-	GCST005688	6:17605974
rs13144136-<b>?</b>	1 x 10-6		0.34	1.47	'-	[1.25-1.72]	CLNK	Resistance to antihypertensive treatment in hypertension	treatment-resistant hypertension	'-	GCST004163	4:10665285
rs7016717-<b>G</b>	7 x 10-6		0.89	1.77	'-	1.38-2.27	'-	Resistance to antihypertensive treatment in hypertension	treatment-resistant hypertension	'-	GCST004163	8:77718131
rs12752401-<b>?</b>	8 x 10-6		0.07	2	'-	[1.47-2.78]	'-	Resistance to antihypertensive treatment in hypertension	treatment-resistant hypertension	'-	GCST004163	1:102501594
rs6750839-<b>?</b>	8 x 10-6		0.08	2.33	'-	[1.56-3.45]	SEPHS1P7	Resistance to antihypertensive treatment in hypertension	treatment-resistant hypertension	'-	GCST004163	2:114183592
rs73007615-<b>?</b>	3 x 10-6		0.16	1.61	'-	[1.32-1.96]	'-	Resistance to antihypertensive treatment in hypertension	treatment-resistant hypertension	'-	GCST004163	2:133753378
rs13144136-<b>?</b>	7 x 10-6	EA	0.3	1.52	'-	[1.27-1.85]	CLNK	Resistance to antihypertensive treatment in hypertension	treatment-resistant hypertension	'-	GCST004163	4:10665285
rs12046278-<b>?</b>	2 x 10-9		NR	1.40845	'-	[1.25-1.59]	CASZ1	Resistant hypertension	treatment-resistant hypertension	'-	GCST009098	1:10739520
rs11674660-<b>?</b>	5 x 10-8		NR	1.54	'-	[1.31-1.79]	ARNILA, DNMT3A	Resistant hypertension	treatment-resistant hypertension	'-	GCST009098	2:25345846
rs9373768-<b>?</b>	1 x 10-7		NR	1.48	'-	[1.29-1.70]	'-	Resistant hypertension	treatment-resistant hypertension	'-	GCST009098	6:104488097
rs28403420-<b>A</b>	4 x 10-7		NR	2.2	'-	[1.62-2.98]	MICALL2	Resistance to antihypertensive treatment in hypertension	treatment-resistant hypertension	hypertension	GCST009103	7:1444262
rs150038731-<b>A</b>	2 x 10-6		NR	1.43	'-	[1.23-1.65]	NECTIN1	Resistance to antihypertensive treatment in hypertension	treatment-resistant hypertension	hypertension	GCST009103	11:119744001
rs1908127-<b>A</b>	2 x 10-6		NR	1.28	'-	[1.15-1.41]	'-	Resistance to antihypertensive treatment in hypertension	treatment-resistant hypertension	hypertension	GCST009103	4:133412285
rs79787332-<b>T</b>	2 x 10-6		NR	1.56	'-	[1.29-1.87]	EIF4EP4	Resistance to antihypertensive treatment in hypertension	treatment-resistant hypertension	hypertension	GCST009103	7:81437154
rs12046278-<b>C</b>	1 x 10-8		0.63	1.40845	'-	[1.25-1.59]	CASZ1	Resistant hypertension	treatment-resistant hypertension	'-	GCST009102	1:10739520
rs11674660-<b>T</b>	8 x 10-8		0.15	1.53	'-	[1.31-1.80]	ARNILA, DNMT3A	Resistant hypertension	treatment-resistant hypertension	'-	GCST009102	2:25345846
rs12046278-<b>C</b>	9 x 10-9		0.354	1.09	'-	[1.06-1.13]	CASZ1	Resistance to antihypertensive treatment in hypertension	treatment-resistant hypertension	hypertension	GCST009101	1:10739520
rs76967376-<b>A</b>	6 x 10-8		0.11	2.65	'-	[1.87-3.78]	MYO5B	Resistant hypertension	treatment-resistant hypertension	'-	GCST009100	18:50111242
rs185169399-<b>A</b>	5 x 10-7		0.94	11.96	'-	[4.53-31.55]	LINC02241	Resistant hypertension	treatment-resistant hypertension	'-	GCST009100	5:20748963
rs12665245-<b>C</b>	1 x 10-6		0.14	2.77778	'-	[1.85-4.17]	ENPP3	Resistant hypertension	treatment-resistant hypertension	'-	GCST009100	6:131653843
rs143255889-<b>C</b>	2 x 10-6		0.07	3.1	'-	[1.95-4.92]	LINC01519	Resistant hypertension	treatment-resistant hypertension	'-	GCST009100	10:85230610
rs11749255-<b>A</b>	3 x 10-7		0.69	1.0989	'-	[NR]	MSX2, HIGD1AP3	Resistant hypertension	treatment-resistant hypertension	'-	GCST007135	5:174642665
rs12228810-<b>C</b>	9 x 10-6		0.88	1.08696	'-	[NR]	AACS, BRI3BP	Resistant hypertension	treatment-resistant hypertension	'-	GCST007135	12:125055560
rs16934621-<b>A</b>	5 x 10-6		0.08	1.43	'-	[NR]	BNC2	Resistant hypertension	treatment-resistant hypertension	'-	GCST007135	9:16414758
rs3766160-<b>A</b>	1 x 10-6		0.74	1.08696	'-	[NR]	CELA2B	Resistant hypertension	treatment-resistant hypertension	'-	GCST007135	1:15482377
rs11749255-<b>A</b>	4 x 10-8		'-	1.6	'-	[1.30-1.90]	MSX2, HIGD1AP3	Resistant hypertension	treatment-resistant hypertension	'-	GCST007136	5:174642665
rs6487504-<b>A</b>	2 x 10-7		'-	1.81	'-	[1.40-2.30]	LINC00592, LMNTD1	Resistant hypertension	treatment-resistant hypertension	'-	GCST007136	12:25654374
rs324498-<b>A</b>	1 x 10-6		'-	1.62	'-	[1.30-2.0]	PTPRD	Resistant hypertension	treatment-resistant hypertension	'-	GCST007136	9:9059545
rs2075571-<b>C</b>	1 x 10-6		0.184	0.84	'-	[0.79-0.9]	THBS3, THBS3-AS1	Resistant hypertension	treatment-resistant hypertension	'-	GCST90058972	1:155204315
rs3732103-<b>C</b>	2 x 10-6		0.47	0.87	'-	[0.82-0.92]	SLC66A3	Resistant hypertension	treatment-resistant hypertension	'-	GCST90058972	2:11172098
rs7625237-<b>T</b>	1 x 10-6		0.499	1.15	'-	[1.09-1.22]	TKT	Resistant hypertension	treatment-resistant hypertension	'-	GCST90058972	3:53247249
rs3774427-<b>C</b>	6 x 10-6		0.12	1.21	'-	[1.11-1.31]	CACNA1D	Resistant hypertension	treatment-resistant hypertension	'-	GCST90058972	3:53531601
rs253447-<b>C</b>	6 x 10-6		0.46	0.88	'-	[0.83-0.93]	SPRY4-AS1	Resistant hypertension	treatment-resistant hypertension	'-	GCST90058972	5:142412468
rs77163128-<b>T</b>	2 x 10-6		0.257	1.16	'-	[1.09-1.23]	ZNF619P1, TTC4P1	Resistant hypertension	treatment-resistant hypertension	'-	GCST90058972	7:46063047
rs79549409-<b>A</b>	1 x 10-6		0.136	0.81	'-	[0.74-0.88]	GBX1	Resistant hypertension	treatment-resistant hypertension	'-	GCST90058972	7:151157081
rs4247284-<b>CA</b>	9 x 10-7		0.245	0.85	'-	[0.8-0.91]	ESRP1	Resistant hypertension	treatment-resistant hypertension	'-	GCST90058972	8:94647408
rs62525059-<b>G</b>	3 x 10-7		0.371	0.85	'-	[0.8-0.91]	GML	Resistant hypertension	treatment-resistant hypertension	'-	GCST90058972	8:142901545
rs10833346-<b>A</b>	2 x 10-6		0.178	0.83	'-	[0.77-0.9]	HMGB1P40, PRMT3	Resistant hypertension	treatment-resistant hypertension	'-	GCST90058972	11:20522091
rs9787901-<b>G</b>	6 x 10-6		0.418	0.87	'-	[0.83-0.93]	CHST1, MIR7154	Resistant hypertension	treatment-resistant hypertension	'-	GCST90058972	11:45674603
rs200741614-<b>G</b>	2 x 10-6		0.078	1.25	'-	[1.14-1.38]	SLC6A15, RPL6P25	Resistant hypertension	treatment-resistant hypertension	'-	GCST90058972	12:83369808
rs11619475-<b>T</b>	5 x 10-6		0.396	1.14	'-	[1.07-1.21]	ITM2B, POLR2KP2	Resistant hypertension	treatment-resistant hypertension	'-	GCST90058972	13:48151713
rs73324844-<b>A</b>	2 x 10-6		0.122	1.22	'-	[1.12-1.32]	BCAS3	Resistant hypertension	treatment-resistant hypertension	'-	GCST90058972	17:61064318
rs1442386-<b>A</b>	4 x 10-8		0.484	0.85	'-	[0.81-0.9]	DLGAP1	Resistant hypertension	treatment-resistant hypertension	'-	GCST90058972	18:3938439
rs117652372-<b>G</b>	3 x 10-6		0.083	1.22	'-	[1.11-1.35]	TCF4	Resistant hypertension	treatment-resistant hypertension	'-	GCST90058972	18:55607167
rs2212606-<b>A</b>	4 x 10-7		0.333	0.85	'-	[0.8-0.91]	ERG, LINC00114	Resistant hypertension	treatment-resistant hypertension	'-	GCST90058972	21:38673016
rs78813487-<b>T</b>	6 x 10-7		0.056	1.29	'-	[1.18-1.45]	GAB4	Resistant hypertension	treatment-resistant hypertension	'-	GCST90058972	22:17007603
rs11617740-<b>?</b>	7 x 10-7	(Afro-Caribbean)	NR	16.69	'-	[5.53-51.97]	FGF14	Preeclampsia	preeclampsia	'-	GCST001949	13:102027776
rs2839440-<b>?</b>	1 x 10-6	(Afro-Caribbean)	NR	5.31	'-	[2.70-10.42]	ZNF295-AS1	Preeclampsia	preeclampsia	'-	GCST001949	21:42023389
rs12641856-<b>?</b>	2 x 10-6	(Afro-Caribbean)	NR	15.19	'-	[4.98-46.35]	'-	Preeclampsia	preeclampsia	'-	GCST001949	4:181688712
rs4815879-<b>?</b>	2 x 10-6	(Afro-Caribbean)	NR	14.57	'-	[4.81-44.17]	MCM8	Preeclampsia	preeclampsia	'-	GCST001949	20:5968888
rs28360974-<b>?</b>	3 x 10-6	(Afro-Caribbean)	NR	10.13	'-	[3.85-26.67]	MUC21, MUC22	Preeclampsia	preeclampsia	'-	GCST001949	6:31008442
rs1248993-<b>?</b>	6 x 10-6	(Afro-Caribbean)	NR	4.27	'-	[2.28-8.01]	BAMBI, LINC01517	Preeclampsia	preeclampsia	'-	GCST001949	10:28738294
rs975369-<b>?</b>	8 x 10-6	(Afro-Caribbean)	NR	4.55	'-	[2.34-8.83]	'-	Preeclampsia	preeclampsia	'-	GCST001949	7:25573041
rs1556832-<b>?</b>	9 x 10-6	(Afro-Caribbean)	NR	4.33	'-	[2.27-8.27]	ADRA1D	Preeclampsia	preeclampsia	'-	GCST001949	20:4234910
rs11600901-<b>?</b>	9 x 10-6	(Afro-Caribbean)	NR	9.83	'-	[3.58-27.00]	SCN4B, SCN2B	Preeclampsia	preeclampsia	'-	GCST001949	11:118161271
rs7322722-<b>?</b>	1 x 10-6	(EA)	NR	2.93	'-	[1.90-4.52]	MYCBP2	Preeclampsia	preeclampsia	'-	GCST001949	13:77305241
rs10989019-<b>?</b>	2 x 10-6	(EA)	NR	3.21	'-	[1.98-5.20]	INVS	Preeclampsia	preeclampsia	'-	GCST001949	9:100214259
rs10883969-<b>?</b>	3 x 10-6	(EA)	NR	2.97	'-	[1.88-4.69]	SFR1	Preeclampsia	preeclampsia	'-	GCST001949	10:104124358
rs7028939-<b>?</b>	3 x 10-6	(EA)	NR	3.17	'-	[1.95-5.15]	ERP44	Preeclampsia	preeclampsia	'-	GCST001949	9:100046403
rs17787940-<b>?</b>	3 x 10-6	(EA)	NR	3.17	'-	[1.95-5.16]	WWTR1	Preeclampsia	preeclampsia	'-	GCST001949	3:149532802
rs9976946-<b>?</b>	5 x 10-6	(EA)	NR	5.5	'-	[2.65-11.39]	RUNX1	Preeclampsia	preeclampsia	'-	GCST001949	21:34835765
rs6563695-<b>?</b>	5 x 10-6	(EA)	NR	3.65	'-	[2.09-6.36]	LHFPL6	Preeclampsia	preeclampsia	'-	GCST001949	13:39329106
rs17412740-<b>?</b>	2 x 10-6	(Hispanic)	NR	6.08	'-	[2.88-12.81]	LZTS1	Preeclampsia	preeclampsia	'-	GCST001949	8:20389247
rs17636747-<b>?</b>	4 x 10-6	(Hispanic)	NR	8.35	'-	[3.41-20.46]	GPR45, TGFBRAP1	Preeclampsia	preeclampsia	'-	GCST001949	2:105261413
rs6453204-<b>?</b>	6 x 10-8		NR	3.3	'-	[NR]	SV2C	Response to chemotherapy in breast cancer (hypertension) (bevacizumab)	response to bevacizumab, chemotherapy-induced hypertension	breast carcinoma	GCST002567	5:76143375
rs130318-<b>?</b>	4 x 10-6		NR	1.72	'-	[NR]	PARVB	Response to chemotherapy in breast cancer (hypertension) (bevacizumab)	response to bevacizumab, chemotherapy-induced hypertension	breast carcinoma	GCST002567	22:44080184
rs1943466-<b>?</b>	1 x 10-6		NR	1.82	'-	[NR]	GRAMD1B	Response to chemotherapy in breast cancer (hypertension) (bevacizumab)	response to bevacizumab, chemotherapy-induced hypertension	breast carcinoma	GCST002567	11:123393934
rs11249906-<b>?</b>	6 x 10-8		NR	'-	'-	'-	PPP1R3B	Essential hypertension (time to event)	essential hypertension, age at diagnosis	'-	GCST010774	8:9185097
rs11998678-<b>?</b>	6 x 10-8		NR	'-	'-	'-	DEFB136, OR7E161P	Essential hypertension (time to event)	essential hypertension, age at diagnosis	'-	GCST010774	8:11972641
rs7115856-<b>?</b>	7 x 10-8		NR	'-	'-	'-	HSD17B12	Essential hypertension (time to event)	essential hypertension, age at diagnosis	'-	GCST010774	11:43747737
rs142076278-<b>?</b>	1 x 10-7		NR	'-	'-	'-	LINC01571	Essential hypertension (time to event)	essential hypertension, age at diagnosis	'-	GCST010774	16:51794418
rs2867695-<b>?</b>	1 x 10-7		NR	'-	'-	'-	ANTXR2, RPSAP39	Essential hypertension (time to event)	essential hypertension, age at diagnosis	'-	GCST010774	4:80152066
rs1242765-<b>?</b>	1 x 10-7		NR	'-	'-	'-	UNC79	Essential hypertension (time to event)	essential hypertension, age at diagnosis	'-	GCST010774	14:93466459
rs2251473-<b>?</b>	1 x 10-7		NR	'-	'-	'-	MTMR9	Essential hypertension (time to event)	essential hypertension, age at diagnosis	'-	GCST010774	8:11319617
rs2341599-<b>?</b>	1 x 10-7		NR	'-	'-	'-	MTND1P22	Essential hypertension (time to event)	essential hypertension, age at diagnosis	'-	GCST010774	4:155512156
rs8184986-<b>?</b>	2 x 10-7		NR	'-	'-	'-	CHEK2	Essential hypertension (time to event)	essential hypertension, age at diagnosis	'-	GCST010774	22:28731236
rs2304615-<b>?</b>	4 x 10-8		NR	'-	'-	'-	REXO1	Essential hypertension (time to event)	essential hypertension, age at diagnosis	'-	GCST010774	19:1826113
rs752520449-<b>?</b>	5 x 10-8		NR	'-	'-	'-	LINC02400	Essential hypertension (time to event)	essential hypertension, age at diagnosis	'-	GCST010774	12:41873692
rs10838835-<b>?</b>	1 x 10-8		NR	'-	'-	'-	OR4B2P, OR4B1	Essential hypertension (time to event)	essential hypertension, age at diagnosis	'-	GCST010774	11:48224905
rs7763581-<b>?</b>	3 x 10-8		NR	'-	'-	'-	GMDS, FOXC1	Essential hypertension (time to event)	essential hypertension, age at diagnosis	'-	GCST010774	6:1614132
rs73094438-<b>?</b>	2 x 10-8		NR	'-	'-	'-	HERPUD2	Essential hypertension (time to event)	essential hypertension, age at diagnosis	'-	GCST010774	7:35626068
rs2814949-<b>?</b>	9 x 10-9		NR	'-	'-	'-	ILRUN	Essential hypertension (time to event)	essential hypertension, age at diagnosis	'-	GCST010774	6:34688945
rs76702537-<b>?</b>	1 x 10-8		NR	'-	'-	'-	LINC02468	Essential hypertension (time to event)	essential hypertension, age at diagnosis	'-	GCST010774	12:20215387
rs9932220-<b>?</b>	2 x 10-8		NR	'-	'-	'-	RN7SKP142, LINC01571	Essential hypertension (time to event)	essential hypertension, age at diagnosis	'-	GCST010774	16:51724205
rs10828266-<b>?</b>	1 x 10-8		NR	'-	'-	'-	DNAJC1	Essential hypertension (time to event)	essential hypertension, age at diagnosis	'-	GCST010774	10:21809772
rs2725371-<b>?</b>	3 x 10-8		NR	'-	'-	'-	PURG	Essential hypertension (time to event)	essential hypertension, age at diagnosis	'-	GCST010774	8:30996517
rs9683944-<b>?</b>	4 x 10-8		NR	'-	'-	'-	RPS23P2, PCDH18	Essential hypertension (time to event)	essential hypertension, age at diagnosis	'-	GCST010774	4:137512008
rs2282143-<b>?</b>	3 x 10-8		NR	'-	'-	'-	SLC22A1	Essential hypertension (time to event)	essential hypertension, age at diagnosis	'-	GCST010774	6:160136611
rs4678408-<b>?</b>	9 x 10-9		NR	'-	'-	'-	MRAS, NME9	Essential hypertension (time to event)	essential hypertension, age at diagnosis	'-	GCST010774	3:138334345
rs10756197-<b>?</b>	3 x 10-8		NR	'-	'-	'-	'-	Essential hypertension (time to event)	essential hypertension, age at diagnosis	'-	GCST010774	9:11178030
rs433750-<b>?</b>	3 x 10-8		NR	'-	'-	'-	'-	Essential hypertension (time to event)	essential hypertension, age at diagnosis	'-	GCST010774	5:114760905
rs11657730-<b>?</b>	2 x 10-8		NR	'-	'-	'-	BAHCC1	Essential hypertension (time to event)	essential hypertension, age at diagnosis	'-	GCST010774	17:81398689
rs10067451-<b>?</b>	2 x 10-8		NR	'-	'-	'-	LINC00461	Essential hypertension (time to event)	essential hypertension, age at diagnosis	'-	GCST010774	5:88646688
rs35275911-<b>?</b>	3 x 10-8		NR	'-	'-	'-	GTF2I	Essential hypertension (time to event)	essential hypertension, age at diagnosis	'-	GCST010774	7:74693917
rs13062241-<b>?</b>	5 x 10-9		NR	'-	'-	'-	FGD5	Essential hypertension (time to event)	essential hypertension, age at diagnosis	'-	GCST010774	3:14881723
rs2046301-<b>?</b>	3 x 10-8		NR	'-	'-	'-	OR4C4P, OR4C3	Essential hypertension (time to event)	essential hypertension, age at diagnosis	'-	GCST010774	11:48341825
rs2517521-<b>?</b>	4 x 10-8		NR	'-	'-	'-	HCG22	Essential hypertension (time to event)	essential hypertension, age at diagnosis	'-	GCST010774	6:31059559
rs28724242-<b>?</b>	4 x 10-8		NR	'-	'-	'-	HLA-DQB1	Essential hypertension (time to event)	essential hypertension, age at diagnosis	'-	GCST010774	6:32661554
rs9603420-<b>?</b>	2 x 10-8		NR	'-	'-	'-	RXFP2	Essential hypertension (time to event)	essential hypertension, age at diagnosis	'-	GCST010774	13:31642770
rs11857726-<b>?</b>	5 x 10-8		NR	'-	'-	'-	CHP1	Essential hypertension (time to event)	essential hypertension, age at diagnosis	'-	GCST010774	15:41238161
rs12902197-<b>?</b>	6 x 10-8		NR	'-	'-	'-	MIR4713HG	Essential hypertension (time to event)	essential hypertension, age at diagnosis	'-	GCST010774	15:51139461
rs35529250-<b>T</b>	8 x 10-7		0.0068	'-	4.938 z score decrease	'-	RBM47	Hypertension	hypertension	'-	GCST006023	4:40426074
rs9349379-<b>A</b>	5 x 10-6		0.5966	'-	4.583 z score increase	'-	PHACTR1	Hypertension	hypertension	'-	GCST006023	6:12903725
rs4728142-<b>A</b>	3 x 10-7		0.4267	'-	5.155 z score decrease	'-	IRF5, KCP	Hypertension	hypertension	'-	GCST006023	7:128933913
rs4387287-<b>A</b>	2 x 10-8		0.189	'-	5.583 z score increase	'-	STN1	Hypertension	hypertension	'-	GCST006023	10:103918139
rs11229457-<b>T</b>	6 x 10-8		0.2272	'-	5.432 z score decrease	'-	OR5B12	Hypertension	hypertension	'-	GCST006023	11:58439730
rs7302981-<b>A</b>	7 x 10-10		0.3502	'-	6.17 z score increase	'-	CERS5	Hypertension	hypertension	'-	GCST006023	12:50144032
rs1126464-<b>C</b>	3 x 10-7		0.2378	'-	5.129 z score increase	'-	DPEP1	Hypertension	hypertension	'-	GCST006023	16:89637957
rs7406910-<b>T</b>	1 x 10-6		0.1026	'-	4.814 z score decrease	'-	HOXB7	Hypertension	hypertension	'-	GCST006023	17:48610894
rs8068318-<b>T</b>	3 x 10-12		0.6823	'-	6.959 z score increase	'-	TBX2-AS1, TBX2	Hypertension	hypertension	'-	GCST006023	17:61406405
rs167479-<b>T</b>	3 x 10-15		0.4727	'-	7.876 z score decrease	'-	RGL3	Hypertension	hypertension	'-	GCST006023	19:11416089
rs13333226-<b>A</b>	6 x 10-8	(EA)	0.8083	'-	5.422 z score increase	'-	UMOD	Hypertension	hypertension	'-	GCST006023	16:20354332
rs2972146-<b>T</b>	2 x 10-7		0.6548	'-	5.224 z score increase	'-	MIR5702, NYAP2	Hypertension	hypertension	'-	GCST006023	2:226235982
rs61734696-<b>G</b>	1 x 10-7		0.988	1.85185	'-	'-	MARCHF1, ANP32C	Hypertension	hypertension	'-	GCST010477	4:164197303
rs200787930-<b>C</b>	3 x 10-7		0.988	1.81818	'-	'-	PLCB2	Hypertension	hypertension	'-	GCST010477	15:40289298
rs146092501-<b>C</b>	4 x 10-7		0.988	1.81818	'-	'-	COL6A3	Hypertension	hypertension	'-	GCST010477	2:237371861
rs200982668-<b>G</b>	4 x 10-7		0.987	1.78571	'-	'-	COL6A5	Hypertension	hypertension	'-	GCST010477	3:130470894
rs139537100-<b>C</b>	5 x 10-7		0.988	1.78571	'-	'-	MOB3C, MKNK1	Hypertension	hypertension	'-	GCST010477	1:46615006
rs199921354-<b>C</b>	5 x 10-7		0.988	1.81818	'-	'-	VPS33B	Hypertension	hypertension	'-	GCST010477	15:91013841
rs2515920-<b>T</b>	5 x 10-7		0.827	1.23457	'-	'-	UQCRHP1, NCR3	Hypertension	hypertension	'-	GCST010477	6:31594838
rs115287176-<b>G</b>	5 x 10-7		0.988	1.81818	'-	'-	TMOD4	Hypertension	hypertension	'-	GCST010477	1:151170961
rs188378669-<b>G</b>	7 x 10-7		0.988	1.78571	'-	'-	CXCL8	Hypertension	hypertension	'-	GCST010477	4:73741568
rs769177-<b>G</b>	1 x 10-6		0.828	1.23457	'-	'-	LTB, TNF	Hypertension	hypertension	'-	GCST010477	6:31579834
rs56352102-<b>?</b>	3 x 10-12		NR	'-	0.0550159 unit decrease	NR	SBF2	Hypertension	hypertension	'-	GCST009685	11:10247046
rs17367504-<b>?</b>	4 x 10-34		NR	'-	0.1006982 unit increase	NR	MTHFR	Hypertension	hypertension	'-	GCST009685	1:11802721
rs34550591-<b>?</b>	2 x 10-11		NR	'-	0.09427968 unit increase	NR	RNU5E-4P, KIAA2013	Hypertension	hypertension	'-	GCST009685	1:11913466
rs11039149-<b>?</b>	8 x 10-12		NR	'-	0.0468791 unit decrease	NR	NR1H3	Hypertension	hypertension	'-	GCST009685	11:47255124
rs2293579-<b>?</b>	5 x 10-13		NR	'-	0.0453465 unit decrease	NR	PSMC3	Hypertension	hypertension	'-	GCST009685	11:47419207
rs7120548-<b>?</b>	2 x 10-11		NR	'-	0.0448821 unit decrease	NR	MTCH2	Hypertension	hypertension	'-	GCST009685	11:47641380
rs1872167-<b>?</b>	9 x 10-10		NR	'-	0.05387594 unit increase	NR	NUP160	Hypertension	hypertension	'-	GCST009685	11:47879717
rs3942852-<b>?</b>	2 x 10-9		NR	'-	0.04496659 unit increase	NR	PTPRJ	Hypertension	hypertension	'-	GCST009685	11:48093537
rs16905753-<b>?</b>	7 x 10-9		NR	'-	0.05041853 unit increase	NR	OR4X1	Hypertension	hypertension	'-	GCST009685	11:48264354
rs7924431-<b>?</b>	7 x 10-9		NR	'-	0.05045032 unit increase	NR	FOLH1	Hypertension	hypertension	'-	GCST009685	11:49245594
rs5016282-<b>?</b>	3 x 10-9		NR	'-	0.05169951 unit increase	NR	GRM5	Hypertension	hypertension	'-	GCST009685	11:89008492
rs805293-<b>?</b>	3 x 10-12		NR	'-	0.0433015 unit decrease	NR	LY6G6C, MPIG6B	Hypertension	hypertension	'-	GCST009685	6:31720741
rs35473622-<b>?</b>	6 x 10-16		NR	'-	0.05736285 unit increase	NR	ARHGAP42	Hypertension	hypertension	'-	GCST009685	11:100821835
rs2681492-<b>?</b>	2 x 10-15		NR	'-	0.06472751 unit increase	NR	ATP2B1	Hypertension	hypertension	'-	GCST009685	12:89619312
rs10849937-<b>?</b>	7 x 10-12		NR	'-	0.05191228 unit increase	NR	PHETA1, CUX2	Hypertension	hypertension	'-	GCST009685	12:111354623
rs2392929-<b>?</b>	2 x 10-17		NR	'-	0.0652155 unit decrease	NR	CCDC71L, LINC02577	Hypertension	hypertension	'-	GCST009685	7:106773623
rs12258967-<b>?</b>	1 x 10-21		NR	'-	0.06391272 unit increase	NR	CACNB2	Hypertension	hypertension	'-	GCST009685	10:18439030
rs1530440-<b>?</b>	3 x 10-12		NR	'-	0.05447183 unit increase	NR	CABCOCO1	Hypertension	hypertension	'-	GCST009685	10:61764833
rs2274224-<b>?</b>	5 x 10-14		NR	'-	0.04650402 unit increase	NR	PLCE1, PLCE1-AS1	Hypertension	hypertension	'-	GCST009685	10:94279840
rs1004467-<b>?</b>	4 x 10-16		NR	'-	0.08905793 unit increase	NR	CYP17A1	Hypertension	hypertension	'-	GCST009685	10:102834750
rs12413409-<b>?</b>	1 x 10-17		NR	'-	0.09777913 unit increase	NR	CNNM2	Hypertension	hypertension	'-	GCST009685	10:102959339
rs6495127-<b>?</b>	6 x 10-10		NR	'-	0.0419321 unit decrease	NR	FAM219B, MPI	Hypertension	hypertension	'-	GCST009685	15:74902149
rs7497304-<b>?</b>	2 x 10-18		NR	'-	0.0572501 unit decrease	NR	FES	Hypertension	hypertension	'-	GCST009685	15:90885946
rs4888372-<b>?</b>	5 x 10-9		NR	'-	0.03632925 unit increase	NR	RNU6-758P, BCAR1	Hypertension	hypertension	'-	GCST009685	16:75279587
rs3744760-<b>?</b>	1 x 10-18		NR	'-	0.0609742 unit decrease	NR	PLCD3	Hypertension	hypertension	'-	GCST009685	17:45118614
rs117470167-<b>?</b>	2 x 10-9		NR	'-	0.09233599 unit increase	NR	HOXB3, HOXB-AS3	Hypertension	hypertension	'-	GCST009685	17:48589121
rs34328549-<b>?</b>	5 x 10-15		NR	'-	0.07281571 unit increase	NR	INSR	Hypertension	hypertension	'-	GCST009685	19:7253173
rs167479-<b>?</b>	8 x 10-16		NR	'-	0.04913276 unit increase	NR	RGL3	Hypertension	hypertension	'-	GCST009685	19:11416089
rs2493292-<b>?</b>	2 x 10-9		NR	'-	0.0535559 unit decrease	NR	PRDM16	Hypertension	hypertension	'-	GCST009685	1:3412095
rs1580004-<b>?</b>	2 x 10-10		NR	'-	0.03915954 unit increase	NR	AMPD3	Hypertension	hypertension	'-	GCST009685	11:10348873
rs2586886-<b>?</b>	4 x 10-9		NR	'-	0.037121 unit decrease	NR	KCNK3	Hypertension	hypertension	'-	GCST009685	2:26709163
rs2675149-<b>?</b>	2 x 10-12		NR	'-	0.04366255 unit increase	NR	GACAT3	Hypertension	hypertension	'-	GCST009685	2:164093946
rs1898841-<b>?</b>	1 x 10-16		NR	'-	0.05697489 unit increase	NR	PRPS1P1	Hypertension	hypertension	'-	GCST009685	2:164213697
rs16998073-<b>?</b>	2 x 10-30		NR	'-	0.0773208 unit decrease	NR	FGF5, PRDM8	Hypertension	hypertension	'-	GCST009685	4:80263187
rs34592089-<b>?</b>	1 x 10-9		NR	'-	0.07719143 unit increase	NR	BANK1	Hypertension	hypertension	'-	GCST009685	4:102005766
rs13107325-<b>?</b>	5 x 10-12		NR	'-	0.07963385 unit increase	NR	SLC39A8	Hypertension	hypertension	'-	GCST009685	4:102267552
rs4690974-<b>?</b>	2 x 10-9		NR	'-	0.0365988 unit decrease	NR	MTND1P22	Hypertension	hypertension	'-	GCST009685	4:155472489
rs7715779-<b>?</b>	1 x 10-18		NR	'-	0.05606038 unit increase	NR	NPR3	Hypertension	hypertension	'-	GCST009685	5:32690093
rs1173727-<b>?</b>	4 x 10-24		NR	'-	0.0632106 unit increase	NR	LINC02120, NPR3	Hypertension	hypertension	'-	GCST009685	5:32830415
rs2524095-<b>?</b>	1 x 10-9		NR	'-	0.03838402 unit increase	NR	LINC02571	Hypertension	hypertension	'-	GCST009685	6:31298340
rs2596473-<b>?</b>	8 x 10-10		NR	'-	0.0382034 unit decrease	NR	LINC01149, HCP5	Hypertension	hypertension	'-	GCST009685	6:31463022
rs10895001-<b>?</b>	5 x 10-22		NR	'-	0.06575096 unit increase	NR	RN7SL222P, PPIAP43	Hypertension	hypertension	'-	GCST009685	11:100662290
rs3130482-<b>?</b>	1 x 10-10		NR	'-	0.03993774 unit increase	NR	SLC44A4	Hypertension	hypertension	'-	GCST009685	6:31872005
rs11754682-<b>?</b>	3 x 10-15		NR	'-	0.04883 unit decrease	NR	'-	Hypertension	hypertension	'-	GCST009685	6:126856574
rs6461992-<b>?</b>	7 x 10-9		NR	'-	0.06762078 unit increase	NR	HOXA11	Hypertension	hypertension	'-	GCST009685	7:27181212
rs10774625-<b>?</b>	2 x 10-13		NR	'-	0.0449492 unit decrease	NR	ATXN2	Hypertension	hypertension	'-	GCST009685	12:111472415
rs35085068-<b>?</b>	4 x 10-9		NR	'-	0.036399 unit decrease	NR	PRMT5, HAUS4	Hypertension	hypertension	'-	GCST009685	14:22940700
rs8036030-<b>?</b>	8 x 10-11		NR	'-	0.041086 unit decrease	NR	SEMA7A	Hypertension	hypertension	'-	GCST009685	15:74424268
rs936226-<b>?</b>	9 x 10-15		NR	'-	0.0544424 unit decrease	NR	CSK, CYP1A2	Hypertension	hypertension	'-	GCST009685	15:74776941
rs11191580-<b>?</b>	3 x 10-20		NR	'-	0.10523462 unit increase	NR	NT5C2	Hypertension	hypertension	'-	GCST009685	10:103146454
rs1327235-<b>?</b>	3 x 10-12		NR	'-	0.0426419 unit decrease	NR	LINC02871, FAT1P1	Hypertension	hypertension	'-	GCST009685	20:10988382
rs16982520-<b>?</b>	6 x 10-15		NR	'-	0.0736275 unit decrease	NR	ZNF831	Hypertension	hypertension	'-	GCST009685	20:59183665
rs9864989-<b>?</b>	5 x 10-6		NR	'-	0.3463 unit increase	[0.20-0.50]	PBRM1	Hypertension	hypertension	'-	GCST004384	3:52650349
rs6969780-<b>C</b>	1 x 10-6		NR	'-	0.0747 unit increase	[0.045-0.105]	HOXA-AS2, HOXA3	Hypertension	hypertension	'-	GCST004384	7:27119517
rs79455834-<b>?</b>	2 x 10-6		NR	'-	0.2443 unit increase	[0.14-0.34]	'-	Hypertension	hypertension	'-	GCST004384	8:121033084
rs115795127-<b>T</b>	1 x 10-8		NR	'-	0.1736 unit increase	[0.11-0.24]	FRMD3	Hypertension	hypertension	'-	GCST004384	9:83378986
rs10279895-<b>G</b>	9 x 10-9		NR	'-	0.1813 unit increase	[0.12-0.24]	HNRNPA1P73, RPL35P4	Hypertension	hypertension	'-	GCST004384	7:27288591
rs115706913-<b>?</b>	3 x 10-7		NR	'-	0.2128 unit increase	[0.13-0.29]	SGCZ	Hypertension	hypertension	'-	GCST004384	8:14224308
rs10096908-<b>?</b>	6 x 10-6		NR	'-	0.0947 unit increase	[0.054-0.135]	ANK1	Hypertension	hypertension	'-	GCST004384	8:41784039
rs6969780-<b>C</b>	2 x 10-9		0.122	'-	6.018746 z score increase	'-	HOXA-AS2, HOXA3	Hypertension	hypertension	'-	GCST006229	7:27119517
rs891511-<b>A</b>	3 x 10-9		0.37	'-	5.9536796 z score decrease	'-	NOS3	Hypertension	hypertension	'-	GCST006229	7:151007755
rs11537751-<b>T</b>	7 x 10-8		0.048	'-	5.3932295 z score increase	'-	PTPMT1, NDUFS3	Hypertension	hypertension	'-	GCST006229	11:47565900
rs7302981-<b>A</b>	5 x 10-10		0.341	'-	6.226642 z score increase	'-	CERS5	Hypertension	hypertension	'-	GCST006229	12:50144032
rs167479-<b>T</b>	1 x 10-14		0.451	'-	7.721299 z score decrease	'-	RGL3	Hypertension	hypertension	'-	GCST006229	19:11416089
rs7554672-<b>?</b>	2 x 10-6		0.589	1.21	'-	'-	'-	Hypertension	hypertension	'-	GCST004143	1:221099816
rs3800688-<b>G</b>	4 x 10-6		0.479	1.197	'-	'-	PODXL	Hypertension	hypertension	'-	GCST004143	7:131507716
rs11105368-<b>?</b>	2 x 10-7		0.624	1.23	'-	'-	ATP2B1	Hypertension	hypertension	'-	GCST004143	12:89680664
rs403814-<b>A</b>	6 x 10-9		NR	1.15	'-	[1.07-1.23]	L3MBTL4	Hypertension	hypertension	'-	GCST003613	18:6282594
rs17249754-<b>?</b>	3 x 10-7		'-	'-	'-	'-	ATP2B1	Hypertension	hypertension	'-	GCST008828	12:89666809
rs7136259-<b>?</b>	4 x 10-7		'-	'-	'-	'-	ATP2B1	Hypertension	hypertension	'-	GCST008828	12:89687411
rs2254613-<b>?</b>	7 x 10-6		'-	'-	'-	'-	RN7SKP21, MBIP	Hypertension	hypertension	'-	GCST008828	14:36243948
rs1378942-<b>?</b>	8 x 10-6		'-	'-	'-	'-	CSK	Hypertension	hypertension	'-	GCST008828	15:74785026
rs991316-<b>T</b>	5 x 10-6		0.45	1.62	'-	[NR]	ADH7, ADH1B	Hypertension	hypertension	'-	GCST000447	4:99401288
rs1550576-<b>?</b>	3 x 10-6		0.86	1.92	'-	[NR]	ALDH1A2	Hypertension	hypertension	'-	GCST000447	15:57921216
rs2820037-<b>T</b>	8 x 10-7		0.14	1.54	'-	[1.03-2.31]	'-	Hypertension	hypertension	'-	GCST000041	1:239273242
rs2398162-<b>A</b>	6 x 10-6		0.74	1.31	'-	[1.03-1.67]	NR2F2-AS1	Hypertension	hypertension	'-	GCST000041	15:96287321
rs13333226-<b>A</b>	4 x 10-11		0.81	1.15	'-	[1.10-1.19]	UMOD	Hypertension	hypertension	'-	GCST000849	16:20354332
rs11775334-<b>A</b>	4 x 10-6		0.32	'-	0.08 log odds increase	[0.04-0.12]	MSRA	Hypertension	hypertension	'-	GCST000398	8:10214110
rs2681472-<b>A</b>	2 x 10-11		0.83	'-	0.15 log odds increase	[0.11-0.19]	ATP2B1	Hypertension	hypertension	'-	GCST000398	12:89615182
rs16982520-<b>A</b>	2 x 10-7		0.88	'-	0.13 log odds decrease	[0.09-0.17]	ZNF831	Hypertension	hypertension	'-	GCST000398	20:59183665
rs11014166-<b>A</b>	6 x 10-8		0.66	'-	0.09 log odds increase	[0.05-0.13]	CACNB2	Hypertension	hypertension	'-	GCST000398	10:18419869
rs7801190-<b>C</b>	3 x 10-8		0.72	1.31	'-	[1.19-1.44]	SLC12A9	Hypertension	hypertension	'-	GCST000973	7:100860471
rs1735151-<b>T</b>	9 x 10-6		0.58	1.16	'-	[1.09-1.24]	IGSF5	Hypertension	hypertension	'-	GCST000973	21:39751374
rs4665630-<b>?</b>	1 x 10-7		0.49	1.21359	'-	[1.13-1.3]	KLHL29	Hypertension	hypertension	'-	GCST000973	2:23675447
rs17589290-<b>?</b>	6 x 10-6		0.04	1.42857	'-	[1.22-1.67]	CCDC34P1	Hypertension	hypertension	'-	GCST000973	4:112002081
rs675026-<b>?</b>	5 x 10-6		0.72	1.20337	'-	[1.11-1.3]	OPRM1	Hypertension	hypertension	'-	GCST000973	6:154093428
rs7526425-<b>?</b>	1 x 10-6		0.84	1.16279	'-	[1.09-1.24]	RD3, SLC30A1	Hypertension	hypertension	'-	GCST000973	1:211527316
rs10026364-<b>T</b>	4 x 10-6		0.2	1.28	'-	[1.15-1.42]	LINC02462	Hypertension	hypertension	'-	GCST000973	4:134601585
rs1475591-<b>T</b>	6 x 10-6		0.42	1.18	'-	[1.10-1.27]	UBE3AP2, TIAM1	Hypertension	hypertension	'-	GCST000973	21:31068221
rs11646213-<b>T</b>	8 x 10-6		0.6	1.28	'-	[1.15-1.43]	CDH13	Hypertension	hypertension	'-	GCST000361	16:82609046
rs2226284-<b>?</b>	3 x 10-8	SNP+sleep	NR	5.91	'-	[3.15-11.11]	LRRC7	Hypertension risk in short sleep duration	hypertension	short sleep	GCST001405	1:69869999
rs225212-<b>?</b>	5 x 10-6	SNP+sleep	NR	5.08	'-	[2.52-10.23]	MYO1D	Hypertension risk in short sleep duration	hypertension	short sleep	GCST001405	17:32569437
rs660899-<b>?</b>	4 x 10-6	SNP+sleep	NR	7.22	'-	[3.12-16.70]	KDM4A	Hypertension risk in short sleep duration	hypertension	short sleep	GCST001405	1:43651335
rs13420028-<b>A</b> x rs10188442-<b>A</b>	1 x 10-10		NR	'-	'-	'-	No mapped genes x GPR39	Hypertension (SNP x SNP interaction)	hypertension	'-	GCST001085	2:132431666
rs7735940-<b>A</b> x rs12522034-<b>C</b>	5 x 10-13		NR	'-	'-	'-	No mapped genes x N/A - RNA5SP181	Hypertension (SNP x SNP interaction)	hypertension	'-	GCST001085	5:36425491
rs3798440-<b>A</b> x rs9350602-<b>C</b>	3 x 10-10		NR	'-	'-	'-	No mapped genes x MYO6	Hypertension (SNP x SNP interaction)	hypertension	'-	GCST001085	6:75850781
rs2469997-<b>G</b> x rs6469823-<b>C</b>	3 x 10-16		NR	'-	'-	'-	MIR548AZ - CCN3 x MIR548AZ - CCN3	Hypertension (SNP x SNP interaction)	hypertension	'-	GCST001085	8:119341027|8:119341744
rs7827545-<b>C</b> x rs1372662-<b>G</b>	2 x 10-44		NR	'-	'-	'-	No mapped genes x ZFAT	Hypertension (SNP x SNP interaction)	hypertension	'-	GCST001085	8:134554803
rs7960483-<b>T</b> x rs10785581-<b>C</b>	1 x 10-7		NR	'-	'-	'-	No mapped genes x ANO6 - U6	Hypertension (SNP x SNP interaction)	hypertension	'-	GCST001085	12:45537190
rs200752-<b>T</b> x rs200759-<b>A</b>	7 x 10-9		NR	'-	'-	'-	No mapped genes x MACROD2	Hypertension (SNP x SNP interaction)	hypertension	'-	GCST001085	20:15625776
rs6452524-<b>G</b> x rs6887846-<b>A</b>	2 x 10-7		NR	'-	'-	'-	No mapped genes x XRCC4	Hypertension (SNP x SNP interaction)	hypertension	'-	GCST001085	5:83140542
rs10496288-<b>G</b> x rs10496289-<b>C</b>	2 x 10-9		NR	'-	'-	'-	No mapped genes x No mapped genes	Hypertension (SNP x SNP interaction)	hypertension	'-	GCST001085	2:83066256
rs6596140-<b>T</b>	9 x 10-8		0.34	'-	'-	'-	FSTL4	Hypertension	hypertension	'-	GCST001423	5:133686160
rs10021303-<b>A</b>	7 x 10-6		0.31	'-	'-	'-	BMPR1B	Hypertension	hypertension	'-	GCST001423	4:94935530
rs1110183-<b>G</b>	8 x 10-6		0.46	'-	'-	'-	ARMC8P1, TCEA1P3	Hypertension	hypertension	'-	GCST001423	9:38456368
rs9810888-<b>G</b>	4 x 10-6		0.39	'-	'-	'-	CACNA1D	Hypertension	hypertension	'-	GCST002627	3:53601568
rs2021783-<b>C</b>	4 x 10-11		0.79	'-	'-	'-	TNXB	Hypertension	hypertension	'-	GCST002627	6:32077074
rs11067763-<b>A</b>	1 x 10-7		0.62	'-	'-	'-	LINC02463, RN7SL865P	Hypertension	hypertension	'-	GCST002627	12:115760536
rs820430-<b>A</b>	1 x 10-6		0.32	'-	'-	'-	SLC4A7, RNU1-96P	Hypertension	hypertension	'-	GCST002627	3:27507409
rs880315-<b>C</b>	2 x 10-9		0.63	'-	'-	'-	CASZ1	Hypertension	hypertension	'-	GCST002627	1:10736809
rs10745332-<b>A</b>	3 x 10-9		0.82	'-	'-	'-	CAPZA1	Hypertension	hypertension	'-	GCST002627	1:112646431
rs1902859-<b>C</b>	8 x 10-18		0.41	'-	'-	'-	FGF5, PRDM8	Hypertension	hypertension	'-	GCST002627	4:80236549
rs13143871-<b>T</b>	1 x 10-6		0.8	'-	'-	'-	GUCY1A1	Hypertension	hypertension	'-	GCST002627	4:155698052
rs4409766-<b>T</b>	7 x 10-13		0.71	'-	'-	'-	BORCS7-ASMT, BORCS7	Hypertension	hypertension	'-	GCST002627	10:102856906
rs4757391-<b>C</b>	3 x 10-6		0.28	'-	'-	'-	SOX6	Hypertension	hypertension	'-	GCST002627	11:16281393
rs17249754-<b>G</b>	2 x 10-8		0.64	'-	'-	'-	ATP2B1	Hypertension	hypertension	'-	GCST002627	12:89666809
rs11066280-<b>T</b>	6 x 10-8		0.81	'-	'-	'-	HECTD4	Hypertension	hypertension	'-	GCST002627	12:112379979
rs1173771-<b>G</b>	3 x 10-10		0.6	'-	0.062 unit increase	[NR]	LINC02120, NPR3	Hypertension	hypertension	'-	GCST001238	5:32814922
rs932764-<b>G</b>	9 x 10-9		0.44	'-	0.055 unit increase	[NR]	PLCE1	Hypertension	hypertension	'-	GCST001238	10:94136183
rs4373814-<b>G</b>	9 x 10-8		0.55	'-	0.046 unit decrease	[NR]	SLC39A12, CACNB2	Hypertension	hypertension	'-	GCST001238	10:18131043
rs11953630-<b>T</b>	2 x 10-7		0.37	'-	0.052 unit decrease	[NR]	LINC02227	Hypertension	hypertension	'-	GCST001238	5:158418394
rs2521501-<b>T</b>	7 x 10-7		0.31	'-	0.059 unit increase	[NR]	FES	Hypertension	hypertension	'-	GCST001238	15:90894158
rs6015450-<b>G</b>	4 x 10-14		0.12	'-	0.11 unit increase	[NR]	ZNF831	Hypertension	hypertension	'-	GCST001238	20:59176062
rs633185-<b>G</b>	5 x 10-11		0.28	'-	0.07 unit decrease	[NR]	ARHGAP42	Hypertension	hypertension	'-	GCST001238	11:100722807
rs1799945-<b>G</b>	2 x 10-10		0.14	'-	0.095 unit increase	[NR]	HFE	Hypertension	hypertension	'-	GCST001238	6:26090951
rs2932538-<b>G</b>	3 x 10-7		0.75	'-	0.049 unit increase	[NR]	MOV10	Hypertension	hypertension	'-	GCST001238	1:112673921
rs805303-<b>G</b>	1 x 10-10		0.61	'-	0.054 unit increase	[NR]	BAG6	Hypertension	hypertension	'-	GCST001238	6:31648589
rs13107325-<b>T</b>	5 x 10-7		0.05	'-	0.105 unit decrease	[NR]	SLC39A8	Hypertension	hypertension	'-	GCST001238	4:102267552
rs79105258-<b>A</b>	9 x 10-31	(East Asian)	0.2526	'-	0.1707 unit decrease	[0.14-0.2]	CUX2	Hypertension	hypertension	'-	GCST007707	12:111280427
rs17004869-<b>A</b>	7 x 10-12	(Japanese)	0.8721	'-	0.1695 unit decrease	[0.12-0.22]	FGF5	Hypertension	hypertension	'-	GCST007707	4:80283879
rs10857147-<b>A</b>	2 x 10-23	(Japanese)	0.6987	'-	0.1584 unit decrease	[0.13-0.19]	FGF5, PRDM8	Hypertension	hypertension	'-	GCST007707	4:80259918
rs3774427-<b>C</b>	1 x 10-13	(Japanese)	0.8785	'-	0.1478 unit decrease	[0.11-0.19]	CACNA1D	Hypertension	hypertension	'-	GCST007707	3:53531601
rs16998073-<b>A</b>	3 x 10-29	(East Asian)	0.6991	'-	0.1444 unit decrease	[0.12-0.17]	FGF5, PRDM8	Hypertension	hypertension	'-	GCST007707	4:80263187
rs880315-<b>T</b>	7 x 10-24	(East Asian)	0.3194	'-	0.1224 unit decrease	[0.099-0.146]	CASZ1	Hypertension	hypertension	'-	GCST007707	1:10736809
rs1731243-<b>T</b>	2 x 10-18	(East Asian)	0.2465	'-	0.1215 unit decrease	[0.094-0.149]	KCNK3	Hypertension	hypertension	'-	GCST007707	2:26707543
rs112913898-<b>A</b>	9 x 10-13	(Japanese)	0.2506	'-	0.1202 unit decrease	[0.087-0.153]	NT5C2	Hypertension	hypertension	'-	GCST007707	10:103199143
rs1731249-<b>A</b>	5 x 10-14	(Japanese)	0.2268	'-	0.1198 unit decrease	[0.089-0.151]	KCNK3	Hypertension	hypertension	'-	GCST007707	2:26697157
rs1275988-<b>T</b>	1 x 10-13	(Japanese)	0.2214	'-	0.1177 unit decrease	[0.087-0.149]	RPL37P11, KCNK3	Hypertension	hypertension	'-	GCST007707	2:26691496
rs1973765-<b>T</b>	4 x 10-16	(East Asian)	0.2554	'-	0.1157 unit decrease	[0.088-0.144]	LSP1	Hypertension	hypertension	'-	GCST007707	11:1877434
rs1902859-<b>T</b>	4 x 10-14	(Japanese)	0.6674	'-	0.112 unit decrease	[0.083-0.141]	FGF5, PRDM8	Hypertension	hypertension	'-	GCST007707	4:80236549
rs12219304-<b>C</b>	1 x 10-12	(East Asian)	0.248	'-	0.0968 unit decrease	[0.07-0.123]	NT5C2	Hypertension	hypertension	'-	GCST007707	10:103171827
rs17046380-<b>T</b>	2 x 10-10	(East Asian)	0.816	'-	0.0968 unit decrease	[0.067-0.127]	EML6	Hypertension	hypertension	'-	GCST007707	2:54814185
rs28495639-<b>A</b>	8 x 10-10	(East Asian)	0.1868	'-	0.0966 unit decrease	[0.066-0.127]	USP8	Hypertension	hypertension	'-	GCST007707	15:50464426
rs569550-<b>T</b>	1 x 10-8	(Japanese)	0.2263	'-	0.0954 unit decrease	[0.062-0.128]	LSP1	Hypertension	hypertension	'-	GCST007707	11:1865838
rs8039305-<b>T</b>	7 x 10-9	(East Asian)	0.857	'-	0.0948 unit decrease	[0.063-0.127]	FURIN	Hypertension	hypertension	'-	GCST007707	15:90879313
rs35443-<b>C</b>	4 x 10-10	(Japanese)	0.2547	'-	0.0934 unit decrease	[0.064-0.123]	UBA52P7, TBX3	Hypertension	hypertension	'-	GCST007707	12:115115073
rs35434-<b>A</b>	4 x 10-12	(East Asian)	0.2541	'-	0.0906 unit decrease	[0.065-0.116]	Y_RNA	Hypertension	hypertension	'-	GCST007707	12:115116871
rs4462906-<b>T</b>	1 x 10-7	(Japanese)	0.7078	'-	0.0881 unit decrease	[0.055-0.121]	Y_RNA, RPL32P3	Hypertension	hypertension	'-	GCST007707	3:27551369
rs9907379-<b>T</b>	5 x 10-13	(East Asian)	0.3334	'-	0.0872 unit decrease	[0.063-0.111]	LINC02875	Hypertension	hypertension	'-	GCST007707	17:61412532
rs1859168-<b>A</b>	4 x 10-10	(Japanese)	0.3893	'-	0.0866 unit decrease	[0.059-0.114]	HOTTIP	Hypertension	hypertension	'-	GCST007707	7:27202740
rs12715461-<b>A</b>	3 x 10-14	(East Asian)	0.5486	'-	0.0858 unit decrease	[0.064-0.108]	CACNA1D	Hypertension	hypertension	'-	GCST007707	3:53544856
rs62524579-<b>A</b>	6 x 10-7	(Japanese)	0.3776	'-	0.0841 unit decrease	[0.051-0.117]	CYP11B2, LY6E-DT	Hypertension	hypertension	'-	GCST007707	8:142979538
rs17030613-<b>A</b>	1 x 10-10	(Japanese)	0.5155	'-	0.0835 unit decrease	[0.058-0.109]	CAPZA1	Hypertension	hypertension	'-	GCST007707	1:112648185
rs1333047-<b>A</b>	5 x 10-8	(Japanese)	0.3359	'-	0.0811 unit decrease	[0.052-0.11]	CDKN2B-AS1	Hypertension	hypertension	'-	GCST007707	9:22124505
rs12679242-<b>T</b>	2 x 10-11	(East Asian)	0.3397	'-	0.0804 unit decrease	[0.057-0.104]	CYP11B2	Hypertension	hypertension	'-	GCST007707	8:142916672
rs2305013-<b>A</b>	5 x 10-6	(East Asian)	0.852	'-	0.0796 unit decrease	[0.045-0.114]	ARHGEF12	Hypertension	hypertension	'-	GCST007707	11:120469351
rs604723-<b>T</b>	8 x 10-10	(Japanese)	0.5467	'-	0.0795 unit decrease	[0.054-0.105]	ARHGAP42	Hypertension	hypertension	'-	GCST007707	11:100739815
rs6461992-<b>A</b>	1 x 10-8	(Japanese)	0.366	'-	0.0793 unit decrease	[0.052-0.107]	HOXA11	Hypertension	hypertension	'-	GCST007707	7:27181212
rs62525059-<b>A</b>	2 x 10-8	(Japanese)	0.3638	'-	0.0787 unit decrease	[0.051-0.106]	GML	Hypertension	hypertension	'-	GCST007707	8:142901545
rs12630213-<b>T</b>	2 x 10-7	(Japanese)	0.505	'-	0.0767 unit decrease	[0.048-0.106]	FGD5	Hypertension	hypertension	'-	GCST007707	3:14912904
rs16896398-<b>A</b>	1 x 10-7	(Japanese)	0.654	'-	0.0742 unit decrease	[0.047-0.101]	SLC22A7, TTBK1	Hypertension	hypertension	'-	GCST007707	6:43294966
rs4722675-<b>A</b>	5 x 10-10	(East Asian)	0.3866	'-	0.0735 unit decrease	[0.05-0.097]	HOTTIP	Hypertension	hypertension	'-	GCST007707	7:27204343
rs16849225-<b>T</b>	2 x 10-7	(Japanese)	0.3809	'-	0.0727 unit decrease	[0.045-0.1]	FIGN, PRPS1P1	Hypertension	hypertension	'-	GCST007707	2:164050310
rs13139571-<b>A</b>	6 x 10-6	(Japanese)	0.2447	'-	0.0719 unit decrease	[0.041-0.103]	GUCY1A1	Hypertension	hypertension	'-	GCST007707	4:155724361
rs180912-<b>T</b>	2 x 10-9	(East Asian)	0.5777	'-	0.071 unit decrease	[0.048-0.094]	NHLRC2, ADRB1	Hypertension	hypertension	'-	GCST007707	10:113982069
rs661348-<b>T</b>	7 x 10-8	(Japanese)	0.438	'-	0.0698 unit decrease	[0.044-0.095]	LSP1	Hypertension	hypertension	'-	GCST007707	11:1884062
rs4910498-<b>A</b>	9 x 10-9	(East Asian)	0.6409	'-	0.0687 unit decrease	[0.045-0.092]	SWAP70	Hypertension	hypertension	'-	GCST007707	11:9743956
rs8098380-<b>A</b>	7 x 10-7	(Japanese)	0.5572	'-	0.0689 unit increase	[0.042-0.096]	ENOSF1, YES1	Hypertension	hypertension	'-	GCST007707	18:721563
rs8101673-<b>T</b>	3 x 10-8	(East Asian)	0.3336	'-	0.0691 unit increase	[0.045-0.093]	MYO9B	Hypertension	hypertension	'-	GCST007707	19:17116525
rs2240736-<b>T</b>	6 x 10-7	(Japanese)	0.3931	'-	0.07 unit increase	[0.043-0.097]	TBX2, TBX2-AS1	Hypertension	hypertension	'-	GCST007707	17:61408032
rs820430-<b>A</b>	4 x 10-7	(Japanese)	0.3614	'-	0.0702 unit increase	[0.043-0.097]	SLC4A7, RNU1-96P	Hypertension	hypertension	'-	GCST007707	3:27507409
rs1563788-<b>T</b>	4 x 10-7	(Japanese)	0.348	'-	0.0705 unit increase	[0.043-0.098]	ZNF318	Hypertension	hypertension	'-	GCST007707	6:43340625
rs13112725-<b>C</b>	2 x 10-6	(Japanese)	0.6421	'-	0.0707 unit increase	[0.041-0.1]	NPNT	Hypertension	hypertension	'-	GCST007707	4:105990585
rs6712094-<b>A</b>	3 x 10-7	(Japanese)	0.6763	'-	0.0711 unit increase	[0.044-0.098]	PRPS1P1	Hypertension	hypertension	'-	GCST007707	2:164186950
rs6506537-<b>T</b>	4 x 10-9	(East Asian)	0.6693	'-	0.0714 unit increase	[0.048-0.095]	YES1	Hypertension	hypertension	'-	GCST007707	18:794272
rs2270860-<b>T</b>	2 x 10-7	(Japanese)	0.3456	'-	0.0724 unit increase	[0.045-0.1]	CRIP3, SLC22A7	Hypertension	hypertension	'-	GCST007707	6:43302413
rs7297206-<b>T</b>	4 x 10-8	(East Asian)	0.762	'-	0.0746 unit increase	[0.048-0.101]	ATP2B1	Hypertension	hypertension	'-	GCST007707	12:89625452
rs10184428-<b>A</b>	5 x 10-11	(East Asian)	0.5736	'-	0.0783 unit increase	[0.055-0.102]	KNOP1P3, PRPS1P1	Hypertension	hypertension	'-	GCST007707	2:164155317
rs6590812-<b>A</b>	1 x 10-12	(East Asian)	0.4519	'-	0.0787 unit increase	[0.057-0.1]	ARHGAP42	Hypertension	hypertension	'-	GCST007707	11:100711497
rs633185-<b>C</b>	5 x 10-10	(Japanese)	0.4527	'-	0.0803 unit increase	[0.055-0.106]	ARHGAP42	Hypertension	hypertension	'-	GCST007707	11:100722807
rs2649044-<b>T</b>	4 x 10-8	(Japanese)	0.3653	'-	0.0815 unit increase	[0.052-0.111]	SWAP70	Hypertension	hypertension	'-	GCST007707	11:9742422
rs1004467-<b>A</b>	5 x 10-9	(Japanese)	0.6765	'-	0.0816 unit increase	[0.054-0.109]	CYP17A1	Hypertension	hypertension	'-	GCST007707	10:102834750
rs6969780-<b>C</b>	5 x 10-6	(Japanese)	0.1578	'-	0.082 unit increase	[0.047-0.117]	HOXA-AS2, HOXA3	Hypertension	hypertension	'-	GCST007707	7:27119517
rs2125067-<b>C</b>	9 x 10-6	(East Asian)	0.1207	'-	0.0828 unit increase	[0.046-0.119]	GDF10	Hypertension	hypertension	'-	GCST007707	10:47304942
rs6590811-<b>T</b>	2 x 10-9	(Japanese)	0.4467	'-	0.0831 unit increase	[0.056-0.11]	ARHGAP42	Hypertension	hypertension	'-	GCST007707	11:100708153
rs2067087-<b>C</b>	1 x 10-9	(Japanese)	0.5933	'-	0.085 unit increase	[0.058-0.112]	HOTTIP	Hypertension	hypertension	'-	GCST007707	7:27202041
rs5006548-<b>T</b>	2 x 10-8	(East Asian)	0.1649	'-	0.0855 unit increase	[0.056-0.115]	FGD4	Hypertension	hypertension	'-	GCST007707	12:32539299
rs6418-<b>A</b>	3 x 10-8	(Japanese)	0.7077	'-	0.0871 unit increase	[0.056-0.118]	CYP11B2, GML	Hypertension	hypertension	'-	GCST007707	8:142914947
rs58244401-<b>A</b>	3 x 10-13	(East Asian)	0.337	'-	0.0902 unit increase	[0.066-0.115]	FGD5	Hypertension	hypertension	'-	GCST007707	3:14897830
rs10033366-<b>T</b>	3 x 10-8	(East Asian)	0.2169	'-	0.0903 unit increase	[0.059-0.122]	ENPEP	Hypertension	hypertension	'-	GCST007707	4:110409934
rs2643826-<b>T</b>	3 x 10-11	(East Asian)	0.374	'-	0.0906 unit increase	[0.064-0.117]	RNU1-96P, Y_RNA	Hypertension	hypertension	'-	GCST007707	3:27521497
rs4409766-<b>T</b>	4 x 10-10	(Japanese)	0.7171	'-	0.0934 unit increase	[0.064-0.123]	BORCS7-ASMT, BORCS7	Hypertension	hypertension	'-	GCST007707	10:102856906
rs17249754-<b>A</b>	9 x 10-7	(Japanese)	0.3732	'-	0.0681 unit decrease	[0.041-0.095]	ATP2B1	Hypertension	hypertension	'-	GCST007707	12:89666809
rs10948071-<b>T</b>	1 x 10-6	(Japanese)	0.6498	'-	0.068 unit decrease	[0.041-0.095]	ZNF318	Hypertension	hypertension	'-	GCST007707	6:43312975
rs10069554-<b>T</b>	2 x 10-8	(East Asian)	0.5951	'-	0.0666 unit decrease	[0.043-0.09]	LINC02160	Hypertension	hypertension	'-	GCST007707	5:33204354
rs16849211-<b>T</b>	2 x 10-6	(Japanese)	0.36	'-	0.0657 unit decrease	[0.038-0.093]	'-	Hypertension	hypertension	'-	GCST007707	2:164043173
rs6825911-<b>T</b>	5 x 10-6	(Japanese)	0.4718	'-	0.0633 unit decrease	[0.036-0.091]	ENPEP	Hypertension	hypertension	'-	GCST007707	4:110460482
rs1327235-<b>A</b>	3 x 10-6	(Japanese)	0.5068	'-	0.0608 unit decrease	[0.036-0.086]	LINC02871, FAT1P1	Hypertension	hypertension	'-	GCST007707	20:10988382
rs12579720-<b>C</b>	3 x 10-6	(Japanese)	0.5058	'-	0.0606 unit decrease	[0.035-0.086]	LINC02398	Hypertension	hypertension	'-	GCST007707	12:20020830
rs284844-<b>A</b>	5 x 10-6	(Japanese)	0.519	'-	0.0589 unit decrease	[0.034-0.084]	WBP1L	Hypertension	hypertension	'-	GCST007707	10:102794772
rs6021247-<b>A</b>	6 x 10-8	(East Asian)	0.5601	'-	0.0603 unit increase	[0.039-0.082]	NFATC2	Hypertension	hypertension	'-	GCST007707	20:51492442
rs1887320-<b>A</b>	1 x 10-6	(Japanese)	0.485	'-	0.0625 unit increase	[0.037-0.088]	FAT1P1, LINC02871	Hypertension	hypertension	'-	GCST007707	20:10985350
rs9375459-<b>T</b>	2 x 10-8	(East Asian)	0.4425	'-	0.0626 unit increase	[0.041-0.084]	'-	Hypertension	hypertension	'-	GCST007707	6:126826559
rs1105956-<b>A</b>	4 x 10-6	(Japanese)	0.428	'-	0.0641 unit increase	[0.037-0.091]	RSPO3, RPS4XP9	Hypertension	hypertension	'-	GCST007707	6:126825734
rs217727-<b>A</b>	4 x 10-6	(Japanese)	0.3913	'-	0.0644 unit increase	[0.037-0.092]	H19	Hypertension	hypertension	'-	GCST007707	11:1995678
rs751984-<b>T</b>	5 x 10-7	(Japanese)	0.4601	'-	0.0648 unit increase	[0.04-0.09]	LRRC10B	Hypertension	hypertension	'-	GCST007707	11:61510774
rs31864-<b>A</b>	3 x 10-6	(Japanese)	0.3414	'-	0.0651 unit increase	[0.038-0.092]	EBF1	Hypertension	hypertension	'-	GCST007707	5:158793185
rs11230728-<b>A</b>	5 x 10-9	(East Asian)	0.4619	'-	0.0652 unit increase	[0.043-0.087]	LRRC10B	Hypertension	hypertension	'-	GCST007707	11:61510226
rs66978877-<b>T</b>	5 x 10-9	(East Asian)	0.5458	'-	0.0661 unit increase	[0.044-0.088]	PGPEP1	Hypertension	hypertension	'-	GCST007707	19:18344847
rs6536088-<b>A</b>	2 x 10-9	(East Asian)	0.5549	'-	0.0665 unit increase	[0.045-0.088]	GUCY1B1, GUCY1A1	Hypertension	hypertension	'-	GCST007707	4:155745839
rs2681472-<b>A</b>	1 x 10-6	(Japanese)	0.6231	'-	0.0668 unit increase	[0.04-0.094]	ATP2B1	Hypertension	hypertension	'-	GCST007707	12:89615182
rs13002573-<b>A</b>	2 x 10-6	(Japanese)	0.6396	'-	0.0668 unit increase	[0.04-0.094]	'-	Hypertension	hypertension	'-	GCST007707	2:164058698
rs2681492-<b>T</b>	1 x 10-6	(Japanese)	0.6238	'-	0.0669 unit increase	[0.04-0.094]	ATP2B1	Hypertension	hypertension	'-	GCST007707	12:89619312
rs12579302-<b>A</b>	1 x 10-6	(Japanese)	0.6261	'-	0.0671 unit increase	[0.04-0.094]	ATP2B1	Hypertension	hypertension	'-	GCST007707	12:89656726
rs11105364-<b>T</b>	1 x 10-6	(Japanese)	0.6258	'-	0.0673 unit increase	[0.04-0.095]	ATP2B1	Hypertension	hypertension	'-	GCST007707	12:89675499
rs6590816-<b>A</b>	8 x 10-7	(Japanese)	0.4023	'-	0.0684 unit increase	[0.041-0.096]	ARHGAP42	Hypertension	hypertension	'-	GCST007707	11:100730902
rs1401982-<b>A</b>	7 x 10-7	(Japanese)	0.6184	'-	0.0689 unit increase	[0.042-0.096]	ATP2B1	Hypertension	hypertension	'-	GCST007707	12:89595822
rs35444-<b>A</b>	4 x 10-10	(Japanese)	0.7453	'-	0.0934 unit increase	[0.064-0.123]	UBA52P7, TBX3	Hypertension	hypertension	'-	GCST007707	12:115114632
rs4684242-<b>C</b>	2 x 10-11	(Japanese)	0.3541	'-	0.0935 unit increase	[0.066-0.121]	FGD5	Hypertension	hypertension	'-	GCST007707	3:14853598
rs4980389-<b>A</b>	2 x 10-8	(Japanese)	0.7747	'-	0.0947 unit increase	[0.062-0.128]	LSP1	Hypertension	hypertension	'-	GCST007707	11:1871355
rs12129649-<b>T</b>	3 x 10-13	(Japanese)	0.4079	'-	0.1011 unit increase	[0.074-0.128]	MOV10	Hypertension	hypertension	'-	GCST007707	1:112688881
rs11191548-<b>T</b>	1 x 10-12	(Japanese)	0.7382	'-	0.1064 unit increase	[0.077-0.136]	CNNM2	Hypertension	hypertension	'-	GCST007707	10:103086421
rs13149993-<b>A</b>	3 x 10-15	(Japanese)	0.3296	'-	0.1098 unit increase	[0.083-0.137]	PRDM8, FGF5	Hypertension	hypertension	'-	GCST007707	4:80237391
rs11191580-<b>T</b>	2 x 10-13	(Japanese)	0.7386	'-	0.1102 unit increase	[0.081-0.139]	NT5C2	Hypertension	hypertension	'-	GCST007707	10:103146454
rs17514846-<b>A</b>	3 x 10-9	(Japanese)	0.1441	'-	0.1125 unit increase	[0.075-0.15]	FURIN	Hypertension	hypertension	'-	GCST007707	15:90873320
rs11191593-<b>T</b>	6 x 10-13	(Japanese)	0.7392	'-	0.1142 unit increase	[0.083-0.145]	NT5C2	Hypertension	hypertension	'-	GCST007707	10:103179458
rs72806698-<b>T</b>	5 x 10-6	(Japanese)	0.0665	'-	0.1232 unit increase	[0.07-0.176]	EML6	Hypertension	hypertension	'-	GCST007707	2:54742242
rs3790604-<b>A</b>	9 x 10-23	(East Asian)	0.2976	'-	0.1255 unit increase	[0.1-0.15]	WNT2B	Hypertension	hypertension	'-	GCST007707	1:112504257
rs1458038-<b>T</b>	2 x 10-20	(Japanese)	0.3374	'-	0.1288 unit increase	[0.1-0.16]	PRDM8, FGF5	Hypertension	hypertension	'-	GCST007707	4:80243569
rs10776752-<b>T</b>	3 x 10-18	(Japanese)	0.2989	'-	0.1295 unit increase	[0.1-0.16]	WNT2B	Hypertension	hypertension	'-	GCST007707	1:112501706
rs35021474-<b>C</b>	2 x 10-13	(Japanese)	0.799	'-	0.131 unit increase	[0.096-0.166]	KCNK3	Hypertension	hypertension	'-	GCST007707	2:26693976
rs11099098-<b>T</b>	2 x 10-21	(Japanese)	0.3389	'-	0.132 unit increase	[0.1-0.16]	PRDM8, FGF5	Hypertension	hypertension	'-	GCST007707	4:80248758
rs9814480-<b>T</b>	2 x 10-13	(Japanese)	0.1239	'-	0.1465 unit increase	[0.11-0.19]	CACNA1D	Hypertension	hypertension	'-	GCST007707	3:53556438
rs139293840-<b>A</b>	8 x 10-9	(Japanese)	0.0144	'-	0.3548 unit increase	[0.23-0.48]	RPTOR	Hypertension	hypertension	'-	GCST007707	17:80556559
rs16998073-<b>T</b>	8 x 10-25		0.47	1.29	'-	[1.23-1.35]	FGF5, PRDM8	Hypertension	hypertension	'-	GCST011141	4:80263187
rs1458038-<b>T</b>	3 x 10-22		0.39	1.26	'-	[1.21-1.33]	PRDM8, FGF5	Hypertension	hypertension	'-	GCST011141	4:80243569
rs77768175-<b>G</b>	6 x 10-16		0.3722	0.77	'-	[0.72-0.82]	HECTD4	Hypertension	hypertension	'-	GCST011141	12:112298314
rs671-<b>A</b>	2 x 10-15		0.33	0.77	'-	[0.72-0.82]	ALDH2	Hypertension	hypertension	'-	GCST011141	12:111803962
rs11066280-<b>A</b>	3 x 10-14		0.2	0.78	'-	[0.74-0.84]	HECTD4	Hypertension	hypertension	'-	GCST011141	12:112379979
rs2074356-<b>A</b>	3 x 10-13		0.32	0.78	'-	[0.73-0.83]	HECTD4	Hypertension	hypertension	'-	GCST011141	12:112207597
rs36034102-<b>T</b>	3 x 10-12		0.35	1.22	'-	[1.15-1.29]	FGF5	Hypertension	hypertension	'-	GCST011141	4:80280894
rs12229654-<b>G</b>	4 x 10-25		0.26	0.79	'-	[0.74-0.84]	CUX2, LINC01405	Hypertension	hypertension	'-	GCST011141	12:110976657
rs11066453-<b>G</b>	7 x 10-11		0.26	0.79	'-	[0.74-0.85]	OAS1	Hypertension	hypertension	'-	GCST011141	12:112927816
rs2072134-<b>A</b>	1 x 10-10		0.26	0.78	'-	[0.73-0.84]	OAS3	Hypertension	hypertension	'-	GCST011141	12:112971371
rs17249754-<b>A</b>	4 x 10-9		0.27	0.87	'-	[0.83-0.91]	ATP2B1	Hypertension	hypertension	'-	GCST011141	12:89666809
rs12413409-<b>A</b>	5 x 10-9		0.39	0.85	'-	[0.81-0.9]	CNNM2	Hypertension	hypertension	'-	GCST011141	10:102959339
rs16849273-<b>G</b>	5 x 10-9		0.39	0.87	'-	[0.83-0.91]	PRPS1P1	Hypertension	hypertension	'-	GCST011141	2:164144678
rs12231049-<b>G</b>	8 x 10-9		0.39	0.83	'-	[0.78-0.89]	MYL2	Hypertension	hypertension	'-	GCST011141	12:110911419
rs732998-<b>C</b>	8 x 10-9		0.18	0.85	'-	[0.81-0.9]	NT5C2	Hypertension	hypertension	'-	GCST011141	10:103138144
rs11191548-<b>C</b>	1 x 10-8		0.18	0.86	'-	[0.81-0.9]	CNNM2	Hypertension	hypertension	'-	GCST011141	10:103086421
rs2681492-<b>C</b>	2 x 10-8		0.15	0.87	'-	[0.83-0.91]	ATP2B1	Hypertension	hypertension	'-	GCST011141	12:89619312
rs3782889-<b>G</b>	2 x 10-8		0.17	0.84	'-	[0.79-0.89]	MYL2	Hypertension	hypertension	'-	GCST011141	12:110912851
rs167479-<b>T</b>	2 x 10-8		0.16	0.88	'-	[0.84-0.92]	RGL3	Hypertension	hypertension	'-	GCST011141	19:11416089
rs112735431-<b>A</b>	3 x 10-8		0.17	1.91	'-	[1.52-2.41]	RNF213-AS1, RNF213	Hypertension	hypertension	'-	GCST011141	17:80385145
rs1799998-<b>G</b>	3 x 10-8		0.18	0.87	'-	[0.83-0.91]	LY6E-DT, CYP11B2	Hypertension	hypertension	'-	GCST011141	8:142918184
rs11191580-<b>C</b>	3 x 10-8		0.13	0.86	'-	[0.82-0.91]	NT5C2	Hypertension	hypertension	'-	GCST011141	10:103146454
rs7136259-<b>T</b>	5 x 10-8		0.12	0.88	'-	[0.84-0.92]	ATP2B1	Hypertension	hypertension	'-	GCST011141	12:89687411
chr20:62475466-<b>C</b>	9 x 10-12		0.0071	1.251	'-	[1.173-1.334]	'-	ICD10 I10: hypertension	hypertension	'-	GCST90077646	Mapping not available
rs2504779-<b>T</b>	1 x 10-8		0.9104	'-	5.72696 z score increase	'-	CD164L2	Hypertension	hypertension	'-	GCST90000060	1:27382530
rs2782643-<b>T</b>	1 x 10-10		0.416	'-	6.4134 z score increase	'-	SZT2	Hypertension	hypertension	'-	GCST90000060	1:43420823
rs642961-<b>A</b>	2 x 10-8		0.1951	'-	5.61306 z score decrease	'-	IRF6, UTP25	Hypertension	hypertension	'-	GCST90000060	1:209815925
rs2044693-<b>A</b>	1 x 10-9		0.3561	'-	6.1101 z score decrease	'-	PNO1	Hypertension	hypertension	'-	GCST90000060	2:68157965
rs139600783-<b>T</b>	5 x 10-9		0.0065	'-	5.84541 z score increase	'-	ARHGAP31	Hypertension	hypertension	'-	GCST90000060	3:119390922
rs73181210-<b>T</b>	3 x 10-13		0.9912	'-	7.31145 z score increase	'-	PHC3	Hypertension	hypertension	'-	GCST90000060	3:170113480
rs2320299-<b>A</b>	1 x 10-13		0.7265	'-	7.44408 z score increase	'-	LCORL	Hypertension	hypertension	'-	GCST90000060	4:17970749
rs143057152-<b>T</b>	2 x 10-12		0.0025	'-	7.02835 z score increase	'-	NR3C2	Hypertension	hypertension	'-	GCST90000060	4:148154604
rs4691380-<b>T</b>	9 x 10-9		0.328	'-	5.74395 z score decrease	'-	PDGFC	Hypertension	hypertension	'-	GCST90000060	4:156798972
rs459193-<b>A</b>	2 x 10-14		0.2578	'-	7.65545 z score decrease	'-	C5orf67, RPL26P19	Hypertension	hypertension	'-	GCST90000060	5:56510924
rs27434-<b>A</b>	1 x 10-8		0.2135	'-	5.68059 z score decrease	'-	ERAP1	Hypertension	hypertension	'-	GCST90000060	5:96793809
rs4705752-<b>A</b>	1 x 10-10		0.4969	'-	6.42264 z score increase	'-	MCC	Hypertension	hypertension	'-	GCST90000060	5:113030981
rs7756992-<b>A</b>	1 x 10-10		0.7323	'-	6.41266 z score decrease	'-	CDKAL1	Hypertension	hypertension	'-	GCST90000060	6:20679478
rs9390459-<b>A</b>	1 x 10-8		0.4351	'-	5.68306 z score increase	'-	STXBP5	Hypertension	hypertension	'-	GCST90000060	6:147359223
rs972283-<b>A</b>	1 x 10-15		0.4939	'-	7.9997 z score decrease	'-	KLF14, H4P1	Hypertension	hypertension	'-	GCST90000060	7:130782095
rs782513-<b>T</b>	1 x 10-11		0.5796	'-	6.78041 z score increase	'-	AKR1B10, AKR1B1	Hypertension	hypertension	'-	GCST90000060	7:134510938
rs2306899-<b>T</b>	6 x 10-13		0.2419	'-	7.20766 z score increase	'-	DDHD2	Hypertension	hypertension	'-	GCST90000060	8:38238144
rs76767219-<b>A</b>	3 x 10-9		0.0319	'-	5.90803 z score decrease	'-	ZBTB10	Hypertension	hypertension	'-	GCST90000060	8:80513961
rs3808869-<b>A</b>	2 x 10-8		0.4837	'-	5.60999 z score increase	'-	ARID3C	Hypertension	hypertension	'-	GCST90000060	9:34622392
rs7893462-<b>A</b>	1 x 10-8		0.4749	'-	5.6705 z score decrease	'-	ODAD2	Hypertension	hypertension	'-	GCST90000060	10:27939936
rs1133400-<b>A</b>	9 x 10-11		0.7829	'-	6.47961 z score decrease	'-	INPP5A	Hypertension	hypertension	'-	GCST90000060	10:132645884
rs117874826-<b>A</b>	4 x 10-9		0.9763	'-	5.90087 z score decrease	'-	PLCB3	Hypertension	hypertension	'-	GCST90000060	11:64260194
rs4937126-<b>A</b>	2 x 10-9		0.3143	'-	5.98052 z score decrease	'-	ST3GAL4	Hypertension	hypertension	'-	GCST90000060	11:126412002
rs141325069-<b>A</b>	4 x 10-8		0.0031	'-	5.48173 z score increase	'-	PDE3A	Hypertension	hypertension	'-	GCST90000060	12:20616336
rs2229840-<b>T</b>	2 x 10-10		0.166	'-	6.36869 z score decrease	'-	NCOR2	Hypertension	hypertension	'-	GCST90000060	12:124341916
rs277152-<b>A</b>	1 x 10-9		0.3422	'-	6.07859 z score decrease	'-	B3GLCT, RXFP2	Hypertension	hypertension	'-	GCST90000060	13:31513471
rs72681869-<b>C</b>	1 x 10-14		0.0099	'-	7.69193 z score decrease	'-	SOS2	Hypertension	hypertension	'-	GCST90000060	14:50188639
rs4785340-<b>T</b>	2 x 10-8		0.4362	'-	5.57933 z score decrease	'-	ZNF423	Hypertension	hypertension	'-	GCST90000060	16:49756866
rs2257205-<b>T</b>	1 x 10-9		0.1107	'-	6.09927 z score decrease	'-	TSPOAP1-AS1, RNF43	Hypertension	hypertension	'-	GCST90000060	17:58370936
rs4846567-<b>T</b>	4 x 10-8		0.2834	'-	5.50593 z score decrease	'-	ZC3H11B, LYPLAL1-AS1	Hypertension	hypertension	'-	GCST90000064	1:219577375
rs9683944-<b>A</b>	3 x 10-9		0.7623	'-	5.92646 z score decrease	'-	RPS23P2, PCDH18	Hypertension	hypertension	'-	GCST90000064	4:137512008
rs6822892-<b>A</b>	4 x 10-9		0.6298	'-	5.89378 z score increase	'-	PDGFC	Hypertension	hypertension	'-	GCST90000064	4:156813523
rs26653-<b>C</b>	1 x 10-9		0.2992	'-	6.05725 z score decrease	'-	ERAP1	Hypertension	hypertension	'-	GCST90000064	5:96803547
rs2206734-<b>T</b>	5 x 10-9		0.1808	'-	5.85873 z score increase	'-	CDKAL1	Hypertension	hypertension	'-	GCST90000064	6:20694653
rs366178-<b>A</b>	3 x 10-8		0.2807	'-	5.56983 z score increase	'-	RPL10P19, RNU6-682P	Hypertension	hypertension	'-	GCST90000064	8:8913644
rs10490923-<b>A</b>	1 x 10-8		0.116	'-	5.68491 z score increase	'-	ARMS2	Hypertension	hypertension	'-	GCST90000064	10:122454735
rs12423664-<b>A</b>	3 x 10-10		0.1362	'-	6.30461 z score increase	'-	FBRSL1	Hypertension	hypertension	'-	GCST90000064	12:132493308
rs704-<b>A</b>	8 x 10-9		0.4869	'-	5.77038 z score decrease	'-	VTN, SARM1	Hypertension	hypertension	'-	GCST90000064	17:28367840
rs28379706-<b>T</b>	4 x 10-9		0.5959	'-	5.90491 z score increase	'-	PLXNB2	Hypertension	hypertension	'-	GCST90000064	22:50289633
rs56012466-<b>A</b>	4 x 10-8		0.27916	1.07	'-	'-	PRKAG2	Hypertension	hypertension	'-	GCST90086091	7:151709702
rs1275923-<b>T</b>	6 x 10-14		0.608855	0.9	'-	'-	KCNK3	Hypertension	hypertension	'-	GCST90086092	2:26709928
rs1446802-<b>G</b>	2 x 10-6		0.500106	1.07	'-	'-	EXTL2P1, RPS15AP14	Hypertension	hypertension	'-	GCST90086092	2:175667291
rs72375069-<b>C</b>	1 x 10-7		0.354025	0.93	'-	'-	SLC4A7	Hypertension	hypertension	'-	GCST90086092	3:27386331
rs16998073-<b>T</b>	3 x 10-9		0.290471	1.09	'-	'-	FGF5, PRDM8	Hypertension	hypertension	'-	GCST90086092	4:80263187
rs72850439-<b>A</b>	1 x 10-7		0.285995	1.09	'-	'-	SBF2	Hypertension	hypertension	'-	GCST90086092	11:10252834
rs7174250-<b>T</b>	4 x 10-8		0.462931	1.08	'-	'-	ABHD17C	Hypertension	hypertension	'-	GCST90086092	15:80726246
rs28792763-<b>A</b>	4 x 10-6		0.538179	0.94	'-	'-	LINC00928, TICRR	Hypertension	hypertension	'-	GCST90086092	15:89538674
rs57515981-<b>AAAGGCAG</b>	8 x 10-6		0.48235	1.07	'-	'-	FURIN	Hypertension	hypertension	'-	GCST90086092	15:90869621
rs112963849-<b>A</b>	2 x 10-8		0.0823165	1.23	'-	'-	HIC1	Hypertension	hypertension	'-	GCST90086092	17:2056532
rs16998073-<b>?</b>	2 x 10-10		NR	1.273	'-	'-	FGF5, PRDM8	Hypertension	hypertension	'-	GCST90086157	4:80263187
rs59110359-<b>?</b>	7 x 10-6		NR	1.376	'-	'-	TAB2	Hypertension	hypertension	'-	GCST90086157	6:149233201
rs3858414-<b>?</b>	4 x 10-7		NR	0.8215	'-	'-	ARHGAP42	Hypertension	hypertension	'-	GCST90086157	11:100849377
rs471678-<b>?</b>	8 x 10-6		NR	1.239	'-	'-	MRPL23	Hypertension	hypertension	'-	GCST90086157	11:1951398
rs1446477-<b>?</b>	9 x 10-8		NR	0.8116	'-	'-	FIGN, PRPS1P1	Hypertension	hypertension	'-	GCST90086157	2:164147966
rs1214776-<b>?</b>	7 x 10-7		NR	0.8079	'-	'-	MSH2	Hypertension	hypertension	'-	GCST90086157	2:47653795
rs13001925-<b>?</b>	9 x 10-6		NR	1.2	'-	'-	RPL7P13, RNU6-439P	Hypertension	hypertension	'-	GCST90086157	2:49331552
rs11002605-<b>?</b>	2 x 10-6		NR	1.204	'-	'-	LINC00856, ZMIZ1-AS1	Hypertension	hypertension	'-	GCST90086157	10:78583197
rs145054295-<b>?</b>	4 x 10-8		NR	'-	0.4254598 unit decrease	[0.27-0.58]	'-	Hypertension	hypertension	'-	GCST008036	11:96709521
rs2342883-<b>?</b>	2 x 10-8		NR	'-	0.093572 unit decrease	[0.061-0.126]	FGD5	Hypertension	hypertension	'-	GCST008036	3:14869013
rs58318008-<b>C</b>	7 x 10-6		'-	1.8	'-	[1.39-2.33]	SORCS2	Hypertension in type 2 diabetes	hypertension	type 2 diabetes mellitus	GCST012136	4:7368937
rs9462492-<b>G</b>	2 x 10-6		'-	1.84	'-	[1.43-2.38]	KCNK5	Hypertension in type 2 diabetes	hypertension	type 2 diabetes mellitus	GCST012136	6:39209798
rs4769612-<b>C</b>	4 x 10-14		0.52	1.19	'-	[1.13-1.24]	EIF4A1P7, FLT1	Preeclampsia (fetal genotype effect)	preeclampsia, fetal genotype effect measurement	'-	GCST90013475	13:28564361
rs11614652-<b>G</b>	2 x 10-7		0.21	1.18	'-	[1.1-1.23]	ITPR2	Preeclampsia (fetal genotype effect)	preeclampsia, fetal genotype effect measurement	'-	GCST90013475	12:26805069
rs5866671-<b>T</b>	2 x 10-7		0.2	1.17	'-	[1.1-1.25]	CDH10	Preeclampsia (fetal genotype effect)	preeclampsia, fetal genotype effect measurement	'-	GCST90013475	5:24557204
rs75293382-<b>C</b>	1 x 10-6		0.06	1.3	'-	[1.18-1.45]	C2orf83	Preeclampsia (fetal genotype effect)	preeclampsia, fetal genotype effect measurement	'-	GCST90013475	2:227645620
rs4655789-<b>G</b>	8 x 10-6		0.14	1.14	'-	[1.08-1.19]	WLS	Preeclampsia (maternal genotype effect)	preeclampsia, parental genotype effect measurement	'-	GCST90013478	1:68228568
rs708119-<b>C</b>	4 x 10-7		0.6771	1.1	'-	[1.06-1.14]	WNT3A	Preeclampsia (maternal genotype effect)	preeclampsia, parental genotype effect measurement	'-	GCST90013478	1:228015567
rs1918975-<b>T</b>	1 x 10-8		0.598	1.1	'-	[1.07-1.14]	MECOM, MECOM-AS1	Preeclampsia (maternal genotype effect)	preeclampsia, parental genotype effect measurement	'-	GCST90013478	3:169462088
rs35630707-<b>C</b>	7 x 10-6		0.02	1.47	'-	[1.23-1.72]	'-	Preeclampsia (maternal genotype effect)	preeclampsia, parental genotype effect measurement	'-	GCST90013478	4:59999871
rs1458038-<b>T</b>	1 x 10-8		0.3288	1.11	'-	[1.07-1.15]	PRDM8, FGF5	Preeclampsia (maternal genotype effect)	preeclampsia, parental genotype effect measurement	'-	GCST90013478	4:80243569
rs140479110-<b>GGA</b>	2 x 10-7		0.32	1.1	'-	[1.06-1.15]	LINC02119	Preeclampsia (maternal genotype effect)	preeclampsia, parental genotype effect measurement	'-	GCST90013478	5:38050783
rs9263761-<b>G</b>	2 x 10-6		0.76	1.11	'-	[1.06-1.16]	CCHCR1	Preeclampsia (maternal genotype effect)	preeclampsia, parental genotype effect measurement	'-	GCST90013478	6:31148962
rs10774624-<b>G</b>	2 x 10-8		0.4	1.11	'-	[1.07-1.15]	LINC02356	Preeclampsia (maternal genotype effect)	preeclampsia, parental genotype effect measurement	'-	GCST90013478	12:111395984
rs7318880-<b>T</b>	8 x 10-8		0.5008	1.1	'-	[1.06-1.13]	FLT1, EIF4A1P7	Preeclampsia (maternal genotype effect)	preeclampsia, parental genotype effect measurement	'-	GCST90013478	13:28564148
rs1421085-<b>C</b>	1 x 10-9		0.39	1.11	'-	[1.07-1.15]	FTO	Preeclampsia (maternal genotype effect)	preeclampsia, parental genotype effect measurement	'-	GCST90013478	16:53767042
rs181793400-<b>T</b>	6 x 10-6		0.0216	1.41	'-	[1.22-1.63]	PIGN	Preeclampsia (maternal genotype effect)	preeclampsia, parental genotype effect measurement	'-	GCST90013478	18:61921970
rs259983-<b>C</b>	3 x 10-10		0.14	1.17	'-	[1.11-1.23]	ZNF831	Preeclampsia (maternal genotype effect)	preeclampsia, parental genotype effect measurement	'-	GCST90013478	20:59160402
rs6770663-<b>G</b>	4 x 10-6		0.09	'-	0.58 unit increase	[0.33-0.83]	KCNAB1	Bevacizumab-induced hypertension	response to bevacizumab, hypertension	breast carcinoma, estrogen-receptor positive breast cancer, metastatic prostate cancer, pancreatic carcinoma	GCST90026609	3:156314389
rs13135230-<b>A</b>	1 x 10-6		0.28	'-	0.47 unit increase	[0.27-0.67]	LGI2, CCDC149	Bevacizumab-induced hypertension	response to bevacizumab, hypertension	breast carcinoma, estrogen-receptor positive breast cancer, metastatic prostate cancer, pancreatic carcinoma	GCST90026609	4:24995076
rs56373378-<b>T</b>	1 x 10-11		0.9042	'-	'-	'-	MTCO1P57	White matter hyperintensity volume x hypertension interaction (2df)	hypertension, white matter hyperintensity measurement	'-	GCST011954	7:68130521
rs62286033-<b>T</b>	4 x 10-10		0.9411	'-	'-	'-	LINC01839, LINC01840	White matter hyperintensity volume x hypertension interaction (2df)	hypertension, white matter hyperintensity measurement	'-	GCST011954	3:184509795
rs61503757-<b>T</b>	2 x 10-8		0.1005	'-	'-	'-	ZNF107, ZNF138	White matter hyperintensity volume x hypertension interaction (2df)	hypertension, white matter hyperintensity measurement	'-	GCST011954	7:64752140
rs144406103-<b>T</b>	3 x 10-8		0.1468	'-	'-	'-	MS4A4E, MS4A4A	White matter hyperintensity volume x hypertension interaction (2df)	hypertension, white matter hyperintensity measurement	'-	GCST011954	11:60200909
rs7153038-<b>A</b>	3 x 10-8		0.1571	'-	'-	'-	NUMB	White matter hyperintensity volume x hypertension interaction (2df)	hypertension, white matter hyperintensity measurement	'-	GCST011954	14:73423248
rs7914095-<b>C</b>	4 x 10-6		0.6813	'-	'-	'-	FANK1	White matter hyperintensity volume x hypertension interaction (2df)	hypertension, white matter hyperintensity measurement	'-	GCST011953	10:125990663
rs55823223-<b>A</b>	2 x 10-41		0.1399	'-	'-	'-	TRIM65	White matter hyperintensity volume x hypertension interaction (2df)	hypertension, white matter hyperintensity measurement	'-	GCST011952	17:75894282
rs3762515-<b>T</b>	1 x 10-18		0.0958	'-	'-	'-	EFEMP1	White matter hyperintensity volume x hypertension interaction (2df)	hypertension, white matter hyperintensity measurement	'-	GCST011952	2:55923729
rs55897749-<b>C</b>	6 x 10-18		0.6303	'-	'-	'-	DCAKD, NMT1	White matter hyperintensity volume x hypertension interaction (2df)	hypertension, white matter hyperintensity measurement	'-	GCST011952	17:45058935
rs4843553-<b>C</b>	1 x 10-14		0.5593	'-	'-	'-	C16orf95	White matter hyperintensity volume x hypertension interaction (2df)	hypertension, white matter hyperintensity measurement	'-	GCST011952	16:87199579
rs6940540-<b>G</b>	2 x 10-13		0.4097	'-	'-	'-	PLEKHG1	White matter hyperintensity volume x hypertension interaction (2df)	hypertension, white matter hyperintensity measurement	'-	GCST011952	6:150697773
rs4630220-<b>G</b>	3 x 10-13		0.7122	'-	'-	'-	SH3PXD2A	White matter hyperintensity volume x hypertension interaction (2df)	hypertension, white matter hyperintensity measurement	'-	GCST011952	10:103699358
rs72934583-<b>T</b>	5 x 10-12		0.8776	'-	'-	'-	NBEAL1	White matter hyperintensity volume x hypertension interaction (2df)	hypertension, white matter hyperintensity measurement	'-	GCST011952	2:203144334
rs830179-<b>G</b>	1 x 10-11		0.6727	'-	'-	'-	KLHL24	White matter hyperintensity volume x hypertension interaction (2df)	hypertension, white matter hyperintensity measurement	'-	GCST011952	3:183662247
rs11685652-<b>G</b>	8 x 10-11		0.8091	'-	'-	'-	CHORDC1P1	White matter hyperintensity volume x hypertension interaction (2df)	hypertension, white matter hyperintensity measurement	'-	GCST011952	2:42893609
rs2303655-<b>T</b>	8 x 10-11		0.793	'-	'-	'-	ZNF474-AS1	White matter hyperintensity volume x hypertension interaction (2df)	hypertension, white matter hyperintensity measurement	'-	GCST011952	5:122182683
rs10786772-<b>G</b>	8 x 10-11		0.652	'-	'-	'-	SH3PXD2A	White matter hyperintensity volume x hypertension interaction (2df)	hypertension, white matter hyperintensity measurement	'-	GCST011952	10:103850568
rs1285841-<b>C</b>	5 x 10-10		0.5423	'-	'-	'-	CCDC88C	White matter hyperintensity volume x hypertension interaction (2df)	hypertension, white matter hyperintensity measurement	'-	GCST011952	14:91415043
rs62172472-<b>G</b>	2 x 10-9		0.7983	'-	'-	'-	RN7SKP42	White matter hyperintensity volume x hypertension interaction (2df)	hypertension, white matter hyperintensity measurement	'-	GCST011952	2:187163590
rs1948948-<b>C</b>	7 x 10-9		0.5713	'-	'-	'-	HNRNPA1P48, UNGP1	White matter hyperintensity volume x hypertension interaction (2df)	hypertension, white matter hyperintensity measurement	'-	GCST011952	16:51408768
rs55940034-<b>G</b>	4 x 10-8		0.2957	'-	'-	'-	COL4A2	White matter hyperintensity volume x hypertension interaction (2df)	hypertension, white matter hyperintensity measurement	'-	GCST011952	13:110390962
rs12941507-<b>C</b>	4 x 10-7		0.91	'-	'-	'-	AMZ2P1, GNA13	White matter hyperintensity volume x hypertension interaction (2df)	hypertension, white matter hyperintensity measurement	'-	GCST011952	17:64990443
rs6987059-<b>A</b>	9 x 10-7		0.5678	'-	'-	'-	LINC00529, XKR6	White matter hyperintensity volume x hypertension interaction (2df)	hypertension, white matter hyperintensity measurement	'-	GCST011952	8:11213548
rs10859915-<b>T</b>	7 x 10-6		0.4072	'-	'-	'-	PGAM1P5	White matter hyperintensity volume x hypertension interaction (2df)	hypertension, white matter hyperintensity measurement	'-	GCST011952	12:95634097
rs6586390-<b>A</b>	6 x 10-6		0.5081	'-	'-	'-	TARBP1, LINC01354	White matter hyperintensity volume x hypertension interaction (2df)	hypertension, white matter hyperintensity measurement	'-	GCST011952	1:234496623
rs12144175-<b>T</b>	4 x 10-6		0.2513	'-	'-	'-	RIT1	White matter hyperintensity volume x hypertension interaction (2df)	hypertension, white matter hyperintensity measurement	'-	GCST011952	1:155908315
rs78423498-<b>T</b>	1 x 10-5		0.934	'-	'-	'-	'-	White matter hyperintensity volume x hypertension interaction (2df)	hypertension, white matter hyperintensity measurement	'-	GCST011952	6:85002658
rs55794313-<b>T</b>	1 x 10-5		0.1902	'-	'-	'-	ZNF385D	White matter hyperintensity volume x hypertension interaction (2df)	hypertension, white matter hyperintensity measurement	'-	GCST011952	3:21790448
rs7584120-<b>G</b>	3 x 10-6		0.8902	'-	'-	'-	PNPT1	White matter hyperintensity volume x hypertension interaction (2df)	hypertension, white matter hyperintensity measurement	'-	GCST011952	2:55646250
rs742047-<b>A</b>	3 x 10-6		0.764	'-	'-	'-	RSL24D1P1, GPR89P	White matter hyperintensity volume x hypertension interaction (2df)	hypertension, white matter hyperintensity measurement	'-	GCST011952	6:27771601
rs10786772-<b>G</b>	5 x 10-11		0.64	'-	'-	'-	SH3PXD2A	White matter hyperintensity volume x hypertension interaction (2df)	hypertension, white matter hyperintensity measurement	'-	GCST011953	10:103850568
rs10980694-<b>T</b>	9 x 10-6		0.8751	'-	'-	'-	LPAR1	White matter hyperintensity volume x hypertension interaction (2df)	hypertension, white matter hyperintensity measurement	'-	GCST011953	9:111022277
rs11204676-<b>T</b>	6 x 10-6		0.3239	'-	'-	'-	MCL1, ENSA	White matter hyperintensity volume x hypertension interaction (2df)	hypertension, white matter hyperintensity measurement	'-	GCST011953	1:150598673
rs11249945-<b>A</b>	1 x 10-7		0.35	'-	'-	'-	TNKS	White matter hyperintensity volume x hypertension interaction (2df)	hypertension, white matter hyperintensity measurement	'-	GCST011953	8:9771243
rs112587279-<b>G</b>	6 x 10-6		0.1608	'-	'-	'-	RIBC2	White matter hyperintensity volume x hypertension interaction (2df)	hypertension, white matter hyperintensity measurement	'-	GCST011953	22:45419696
rs11914354-<b>A</b>	3 x 10-6		0.2333	'-	'-	'-	TMEM212, TMEM212-AS1	White matter hyperintensity volume x hypertension interaction (2df)	hypertension, white matter hyperintensity measurement	'-	GCST011953	3:171878819
rs12144175-<b>T</b>	5 x 10-7		0.2513	'-	'-	'-	RIT1	White matter hyperintensity volume x hypertension interaction (2df)	hypertension, white matter hyperintensity measurement	'-	GCST011953	1:155908315
rs12443113-<b>G</b>	2 x 10-6		0.55	'-	'-	'-	RASL12	White matter hyperintensity volume x hypertension interaction (2df)	hypertension, white matter hyperintensity measurement	'-	GCST011953	15:65063130
rs12941507-<b>C</b>	3 x 10-7		0.91	'-	'-	'-	AMZ2P1, GNA13	White matter hyperintensity volume x hypertension interaction (2df)	hypertension, white matter hyperintensity measurement	'-	GCST011953	17:64990443
rs1948948-<b>C</b>	7 x 10-10		0.56	'-	'-	'-	HNRNPA1P48, UNGP1	White matter hyperintensity volume x hypertension interaction (2df)	hypertension, white matter hyperintensity measurement	'-	GCST011953	16:51408768
rs2303655-<b>T</b>	1 x 10-11		0.78	'-	'-	'-	ZNF474-AS1	White matter hyperintensity volume x hypertension interaction (2df)	hypertension, white matter hyperintensity measurement	'-	GCST011953	5:122182683
rs2326187-<b>T</b>	2 x 10-6		0.7878	'-	'-	'-	LINC02523	White matter hyperintensity volume x hypertension interaction (2df)	hypertension, white matter hyperintensity measurement	'-	GCST011953	6:125622090
rs55794313-<b>T</b>	3 x 10-6		0.1902	'-	'-	'-	ZNF385D	White matter hyperintensity volume x hypertension interaction (2df)	hypertension, white matter hyperintensity measurement	'-	GCST011953	3:21790448
rs55940034-<b>G</b>	3 x 10-8		0.29	'-	'-	'-	COL4A2	White matter hyperintensity volume x hypertension interaction (2df)	hypertension, white matter hyperintensity measurement	'-	GCST011953	13:110390962
rs5762197-<b>C</b>	1 x 10-7		0.71	'-	'-	'-	'-	White matter hyperintensity volume x hypertension interaction (2df)	hypertension, white matter hyperintensity measurement	'-	GCST011953	22:27491510
rs62172472-<b>G</b>	2 x 10-10		0.79	'-	'-	'-	RN7SKP42	White matter hyperintensity volume x hypertension interaction (2df)	hypertension, white matter hyperintensity measurement	'-	GCST011953	2:187163590
rs6586390-<b>A</b>	2 x 10-6		0.5081	'-	'-	'-	TARBP1, LINC01354	White matter hyperintensity volume x hypertension interaction (2df)	hypertension, white matter hyperintensity measurement	'-	GCST011953	1:234496623
rs6871246-<b>T</b>	5 x 10-6		0.1057	'-	'-	'-	MAP3K1	White matter hyperintensity volume x hypertension interaction (2df)	hypertension, white matter hyperintensity measurement	'-	GCST011953	5:56799759
rs6940540-<b>G</b>	2 x 10-13		0.41	'-	'-	'-	PLEKHG1	White matter hyperintensity volume x hypertension interaction (2df)	hypertension, white matter hyperintensity measurement	'-	GCST011953	6:150697773
rs7004825-<b>T</b>	5 x 10-8		0.47	'-	'-	'-	XKR6	White matter hyperintensity volume x hypertension interaction (2df)	hypertension, white matter hyperintensity measurement	'-	GCST011953	8:11173963
rs7199751-<b>T</b>	8 x 10-7		0.2246	'-	'-	'-	FOXC2, FOXL1	White matter hyperintensity volume x hypertension interaction (2df)	hypertension, white matter hyperintensity measurement	'-	GCST011953	16:86575696
rs72680374-<b>T</b>	2 x 10-6		0.63	'-	'-	'-	LINC02319	White matter hyperintensity volume x hypertension interaction (2df)	hypertension, white matter hyperintensity measurement	'-	GCST011953	14:52138125
rs72914247-<b>A</b>	2 x 10-6		0.1266	'-	'-	'-	DCC	White matter hyperintensity volume x hypertension interaction (2df)	hypertension, white matter hyperintensity measurement	'-	GCST011953	18:52693150
rs742047-<b>A</b>	8 x 10-6		0.764	'-	'-	'-	RSL24D1P1, GPR89P	White matter hyperintensity volume x hypertension interaction (2df)	hypertension, white matter hyperintensity measurement	'-	GCST011953	6:27771601
rs78423498-<b>T</b>	1 x 10-5		0.934	'-	'-	'-	'-	White matter hyperintensity volume x hypertension interaction (2df)	hypertension, white matter hyperintensity measurement	'-	GCST011953	6:85002658
rs72914247-<b>A</b>	9 x 10-6		0.1266	'-	'-	'-	DCC	White matter hyperintensity volume x hypertension interaction (2df)	hypertension, white matter hyperintensity measurement	'-	GCST011952	18:52693150
rs11914354-<b>A</b>	6 x 10-6		0.2333	'-	'-	'-	TMEM212, TMEM212-AS1	White matter hyperintensity volume x hypertension interaction (2df)	hypertension, white matter hyperintensity measurement	'-	GCST011952	3:171878819
rs147428270-<b>?</b>	2 x 10-6	(Het)	NR	'-	'-	'-	ULK4	Blood pressure traits (multi-trait analysis)	pulse pressure measurement, diastolic blood pressure, systolic blood pressure, hypertension	'-	GCST004388	3:41827229
rs7654819-<b>?</b>	7 x 10-6	(Het)	NR	'-	'-	'-	'-	Blood pressure traits (multi-trait analysis)	pulse pressure measurement, diastolic blood pressure, systolic blood pressure, hypertension	'-	GCST004388	4:11617090
rs76987554-<b>C</b>	9 x 10-7	(Hom)	NR	'-	'-	'-	TARID	Blood pressure traits (multi-trait analysis)	pulse pressure measurement, diastolic blood pressure, systolic blood pressure, hypertension	'-	GCST004388	6:133759717
rs76987554-<b>C</b>	1 x 10-7	(Het)	NR	'-	'-	'-	TARID	Blood pressure traits (multi-trait analysis)	pulse pressure measurement, diastolic blood pressure, systolic blood pressure, hypertension	'-	GCST004388	6:133759717
rs62434120-<b>T</b>	5 x 10-7	(Hom)	NR	'-	'-	'-	PLEKHG1	Blood pressure traits (multi-trait analysis)	pulse pressure measurement, diastolic blood pressure, systolic blood pressure, hypertension	'-	GCST004388	6:150671234
rs6969780-<b>C</b>	2 x 10-7	(Het)	NR	'-	'-	'-	HOXA-AS2, HOXA3	Blood pressure traits (multi-trait analysis)	pulse pressure measurement, diastolic blood pressure, systolic blood pressure, hypertension	'-	GCST004388	7:27119517
rs10096908-<b>?</b>	2 x 10-6	(Hom)	NR	'-	'-	'-	ANK1	Blood pressure traits (multi-trait analysis)	pulse pressure measurement, diastolic blood pressure, systolic blood pressure, hypertension	'-	GCST004388	8:41784039
rs186208701-<b>?</b>	8 x 10-7	(Het)	NR	'-	'-	'-	STK3	Blood pressure traits (multi-trait analysis)	pulse pressure measurement, diastolic blood pressure, systolic blood pressure, hypertension	'-	GCST004388	8:98567888
rs187821766-<b>?</b>	9 x 10-8	(Het)	NR	'-	'-	'-	STK3	Blood pressure traits (multi-trait analysis)	pulse pressure measurement, diastolic blood pressure, systolic blood pressure, hypertension	'-	GCST004388	8:98729050
rs78192203-<b>T</b>	1 x 10-7	(Hom)	NR	'-	'-	'-	GPR20	Blood pressure traits (multi-trait analysis)	pulse pressure measurement, diastolic blood pressure, systolic blood pressure, hypertension	'-	GCST004388	8:141364973
rs78192203-<b>T</b>	2 x 10-8	(Het)	NR	'-	'-	'-	GPR20	Blood pressure traits (multi-trait analysis)	pulse pressure measurement, diastolic blood pressure, systolic blood pressure, hypertension	'-	GCST004388	8:141364973
rs190531342-<b>?</b>	2 x 10-6	(Hom)	NR	'-	'-	'-	UGCG, RNU6-710P	Blood pressure traits (multi-trait analysis)	pulse pressure measurement, diastolic blood pressure, systolic blood pressure, hypertension	'-	GCST004388	9:111957288
10:14646769-<b>?</b>	2 x 10-6	(Het)	NR	'-	'-	'-	'-	Blood pressure traits (multi-trait analysis)	pulse pressure measurement, diastolic blood pressure, systolic blood pressure, hypertension	'-	GCST004388	Mapping not available
rs77932157-<b>?</b>	3 x 10-6	(Het)	NR	'-	'-	'-	CTNNA3	Blood pressure traits (multi-trait analysis)	pulse pressure measurement, diastolic blood pressure, systolic blood pressure, hypertension	'-	GCST004388	10:67697886
10:69514659-<b>?</b>	2 x 10-6	(Het)	NR	'-	'-	'-	'-	Blood pressure traits (multi-trait analysis)	pulse pressure measurement, diastolic blood pressure, systolic blood pressure, hypertension	'-	GCST004388	Mapping not available
rs12149202-<b>?</b>	8 x 10-6	(Het)	NR	'-	'-	'-	GSE1	Blood pressure traits (multi-trait analysis)	pulse pressure measurement, diastolic blood pressure, systolic blood pressure, hypertension	'-	GCST004388	16:85666754
rs114296860-<b>?</b>	4 x 10-6	(Het)	NR	'-	'-	'-	'-	Blood pressure traits (multi-trait analysis)	pulse pressure measurement, diastolic blood pressure, systolic blood pressure, hypertension	'-	GCST004388	17:53208635
rs115236533-<b>?</b>	9 x 10-7	(Het)	NR	'-	'-	'-	CDH18	Blood pressure traits (multi-trait analysis)	pulse pressure measurement, diastolic blood pressure, systolic blood pressure, hypertension	'-	GCST004388	5:19745606
rs9385284-<b>G</b>	1 x 10-6	(Het)	NR	'-	'-	'-	CLVS2	Blood pressure traits (multi-trait analysis)	pulse pressure measurement, diastolic blood pressure, systolic blood pressure, hypertension	'-	GCST004388	6:123078960
rs1027989-<b>G</b>	7 x 10-7	(Hom)	NR	'-	'-	'-	LYN	Blood pressure traits (multi-trait analysis)	pulse pressure measurement, diastolic blood pressure, systolic blood pressure, hypertension	'-	GCST004388	8:55901862
rs1027989-<b>G</b>	1 x 10-6	(Het)	NR	'-	'-	'-	LYN	Blood pressure traits (multi-trait analysis)	pulse pressure measurement, diastolic blood pressure, systolic blood pressure, hypertension	'-	GCST004388	8:55901862
rs115476423-<b>?</b>	5 x 10-6	(Het)	NR	'-	'-	'-	ZNF767P, ZNF746	Blood pressure traits (multi-trait analysis)	pulse pressure measurement, diastolic blood pressure, systolic blood pressure, hypertension	'-	GCST004388	7:149502873
rs115795127-<b>T</b>	7 x 10-9	(Het)	NR	'-	'-	'-	FRMD3	Blood pressure traits (multi-trait analysis)	pulse pressure measurement, diastolic blood pressure, systolic blood pressure, hypertension	'-	GCST004388	9:83378986
rs7651190-<b>G</b>	1 x 10-10	(Het)	NR	'-	'-	'-	ULK4	Blood pressure traits (multi-trait analysis)	pulse pressure measurement, diastolic blood pressure, systolic blood pressure, hypertension	'-	GCST004388	3:41724463
rs7372217-<b>G</b>	1 x 10-11	(Het)	NR	'-	'-	'-	ULK4	Blood pressure traits (multi-trait analysis)	pulse pressure measurement, diastolic blood pressure, systolic blood pressure, hypertension	'-	GCST004388	3:41948630
rs11563582-<b>A</b>	2 x 10-11	(Hom)	NR	'-	'-	'-	HNRNPA1P73, RPL35P4	Blood pressure traits (multi-trait analysis)	pulse pressure measurement, diastolic blood pressure, systolic blood pressure, hypertension	'-	GCST004388	7:27312031
rs11563582-<b>A</b>	2 x 10-9	(Het)	NR	'-	'-	'-	HNRNPA1P73, RPL35P4	Blood pressure traits (multi-trait analysis)	pulse pressure measurement, diastolic blood pressure, systolic blood pressure, hypertension	'-	GCST004388	7:27312031
rs6969780-<b>C</b>	1 x 10-8	(Hom)	NR	'-	'-	'-	HOXA-AS2, HOXA3	Blood pressure traits (multi-trait analysis)	pulse pressure measurement, diastolic blood pressure, systolic blood pressure, hypertension	'-	GCST004388	7:27119517
rs11977526-<b>A</b>	7 x 10-16	(Het)	NR	'-	'-	'-	FTLP15, IGFBP3	Blood pressure traits (multi-trait analysis)	pulse pressure measurement, diastolic blood pressure, systolic blood pressure, hypertension	'-	GCST004388	7:45968511
rs7006531-<b>G</b>	2 x 10-13	(Het)	NR	'-	'-	'-	CDH17	Blood pressure traits (multi-trait analysis)	pulse pressure measurement, diastolic blood pressure, systolic blood pressure, hypertension	'-	GCST004388	8:94098516
rs12063100-<b>?</b>	5 x 10-7	(Het)	NR	'-	'-	'-	LINC01035	Blood pressure traits (multi-trait analysis)	pulse pressure measurement, diastolic blood pressure, systolic blood pressure, hypertension	'-	GCST004388	1:188865413
rs59922837-<b>?</b>	4 x 10-6	(Het)	NR	'-	'-	'-	LINC01850, PAX8	Blood pressure traits (multi-trait analysis)	pulse pressure measurement, diastolic blood pressure, systolic blood pressure, hypertension	'-	GCST004388	2:153318921
rs16945809-<b>A</b>	2 x 10-6		0.06	'-	0.94 unit increase	'-	YWHAE	Bevacizumab-induced composite toxicity (either hypertension or proteinuria)	response to bevacizumab, hypertension, Proteinuria	breast carcinoma, estrogen-receptor positive breast cancer, metastatic prostate cancer, pancreatic carcinoma	GCST90026611	17:1391192
rs7038808-<b>?</b>	5 x 10-6		0.15	'-	0.85 unit increase	'-	OR7E31P, IL6RP1	Bevacizumab-induced composite toxicity (either hypertension or proteinuria)	response to bevacizumab, hypertension, Proteinuria	breast carcinoma, estrogen-receptor positive breast cancer, metastatic prostate cancer, pancreatic carcinoma	GCST90026611	9:90129014
rs1564470-<b>?</b>	5 x 10-6		0.32	'-	0.75 unit increase	'-	RPL23AP56, LINC01591	Bevacizumab-induced composite toxicity (either hypertension or proteinuria)	response to bevacizumab, hypertension, Proteinuria	breast carcinoma, estrogen-receptor positive breast cancer, metastatic prostate cancer, pancreatic carcinoma	GCST90026611	8:135208692
rs7204266-<b>?</b>	7 x 10-6		0.28	'-	0.69 unit increase	'-	GRIN2A	Bevacizumab-induced composite toxicity (either hypertension or proteinuria)	response to bevacizumab, hypertension, Proteinuria	breast carcinoma, estrogen-receptor positive breast cancer, metastatic prostate cancer, pancreatic carcinoma	GCST90026611	16:9874646
rs222151-<b>?</b>	9 x 10-6		0.22	'-	0.73 unit decrease	'-	CYYR1-AS1	Bevacizumab-induced composite toxicity (either hypertension or proteinuria)	response to bevacizumab, hypertension, Proteinuria	breast carcinoma, estrogen-receptor positive breast cancer, metastatic prostate cancer, pancreatic carcinoma	GCST90026611	21:26398292
rs1000032-<b>?</b>	9 x 10-6		0.19	'-	0.63 unit increase	'-	EVX2, LNPK	Bevacizumab-induced composite toxicity (either hypertension or proteinuria)	response to bevacizumab, hypertension, Proteinuria	breast carcinoma, estrogen-receptor positive breast cancer, metastatic prostate cancer, pancreatic carcinoma	GCST90026611	2:176070797

## Sheet: GWAS Hypertension refined
Variant and risk allele	P-value	P-value annotation	RAF	OR	Beta	CI	Mapped gene	Reported trait	Trait(s)	Background trait(s)	Study accession	Location
rs11249906-<b>?</b>	6 x 10-8		NR	'-	'-	'-	PPP1R3B	Essential hypertension (time to event)	essential hypertension, age at diagnosis	'-	GCST010774	8:9185097
rs11998678-<b>?</b>	6 x 10-8		NR	'-	'-	'-	DEFB136, OR7E161P	Essential hypertension (time to event)	essential hypertension, age at diagnosis	'-	GCST010774	8:11972641
rs7115856-<b>?</b>	7 x 10-8		NR	'-	'-	'-	HSD17B12	Essential hypertension (time to event)	essential hypertension, age at diagnosis	'-	GCST010774	11:43747737
rs142076278-<b>?</b>	1 x 10-7		NR	'-	'-	'-	LINC01571	Essential hypertension (time to event)	essential hypertension, age at diagnosis	'-	GCST010774	16:51794418
rs2867695-<b>?</b>	1 x 10-7		NR	'-	'-	'-	ANTXR2, RPSAP39	Essential hypertension (time to event)	essential hypertension, age at diagnosis	'-	GCST010774	4:80152066
rs1242765-<b>?</b>	1 x 10-7		NR	'-	'-	'-	UNC79	Essential hypertension (time to event)	essential hypertension, age at diagnosis	'-	GCST010774	14:93466459
rs2251473-<b>?</b>	1 x 10-7		NR	'-	'-	'-	MTMR9	Essential hypertension (time to event)	essential hypertension, age at diagnosis	'-	GCST010774	8:11319617
rs2341599-<b>?</b>	1 x 10-7		NR	'-	'-	'-	MTND1P22	Essential hypertension (time to event)	essential hypertension, age at diagnosis	'-	GCST010774	4:155512156
rs8184986-<b>?</b>	2 x 10-7		NR	'-	'-	'-	CHEK2	Essential hypertension (time to event)	essential hypertension, age at diagnosis	'-	GCST010774	22:28731236
rs2304615-<b>?</b>	4 x 10-8		NR	'-	'-	'-	REXO1	Essential hypertension (time to event)	essential hypertension, age at diagnosis	'-	GCST010774	19:1826113
rs752520449-<b>?</b>	5 x 10-8		NR	'-	'-	'-	LINC02400	Essential hypertension (time to event)	essential hypertension, age at diagnosis	'-	GCST010774	12:41873692
rs10838835-<b>?</b>	1 x 10-8		NR	'-	'-	'-	OR4B2P, OR4B1	Essential hypertension (time to event)	essential hypertension, age at diagnosis	'-	GCST010774	11:48224905
rs7763581-<b>?</b>	3 x 10-8		NR	'-	'-	'-	GMDS, FOXC1	Essential hypertension (time to event)	essential hypertension, age at diagnosis	'-	GCST010774	6:1614132
rs73094438-<b>?</b>	2 x 10-8		NR	'-	'-	'-	HERPUD2	Essential hypertension (time to event)	essential hypertension, age at diagnosis	'-	GCST010774	7:35626068
rs2814949-<b>?</b>	9 x 10-9		NR	'-	'-	'-	ILRUN	Essential hypertension (time to event)	essential hypertension, age at diagnosis	'-	GCST010774	6:34688945
rs76702537-<b>?</b>	1 x 10-8		NR	'-	'-	'-	LINC02468	Essential hypertension (time to event)	essential hypertension, age at diagnosis	'-	GCST010774	12:20215387
rs9932220-<b>?</b>	2 x 10-8		NR	'-	'-	'-	RN7SKP142, LINC01571	Essential hypertension (time to event)	essential hypertension, age at diagnosis	'-	GCST010774	16:51724205
rs10828266-<b>?</b>	1 x 10-8		NR	'-	'-	'-	DNAJC1	Essential hypertension (time to event)	essential hypertension, age at diagnosis	'-	GCST010774	10:21809772
rs2725371-<b>?</b>	3 x 10-8		NR	'-	'-	'-	PURG	Essential hypertension (time to event)	essential hypertension, age at diagnosis	'-	GCST010774	8:30996517
rs9683944-<b>?</b>	4 x 10-8		NR	'-	'-	'-	RPS23P2, PCDH18	Essential hypertension (time to event)	essential hypertension, age at diagnosis	'-	GCST010774	4:137512008
rs2282143-<b>?</b>	3 x 10-8		NR	'-	'-	'-	SLC22A1	Essential hypertension (time to event)	essential hypertension, age at diagnosis	'-	GCST010774	6:160136611
rs4678408-<b>?</b>	9 x 10-9		NR	'-	'-	'-	MRAS, NME9	Essential hypertension (time to event)	essential hypertension, age at diagnosis	'-	GCST010774	3:138334345
rs10756197-<b>?</b>	3 x 10-8		NR	'-	'-	'-	'-	Essential hypertension (time to event)	essential hypertension, age at diagnosis	'-	GCST010774	9:11178030
rs433750-<b>?</b>	3 x 10-8		NR	'-	'-	'-	'-	Essential hypertension (time to event)	essential hypertension, age at diagnosis	'-	GCST010774	5:114760905
rs11657730-<b>?</b>	2 x 10-8		NR	'-	'-	'-	BAHCC1	Essential hypertension (time to event)	essential hypertension, age at diagnosis	'-	GCST010774	17:81398689
rs10067451-<b>?</b>	2 x 10-8		NR	'-	'-	'-	LINC00461	Essential hypertension (time to event)	essential hypertension, age at diagnosis	'-	GCST010774	5:88646688
rs35275911-<b>?</b>	3 x 10-8		NR	'-	'-	'-	GTF2I	Essential hypertension (time to event)	essential hypertension, age at diagnosis	'-	GCST010774	7:74693917
rs13062241-<b>?</b>	5 x 10-9		NR	'-	'-	'-	FGD5	Essential hypertension (time to event)	essential hypertension, age at diagnosis	'-	GCST010774	3:14881723
rs2046301-<b>?</b>	3 x 10-8		NR	'-	'-	'-	OR4C4P, OR4C3	Essential hypertension (time to event)	essential hypertension, age at diagnosis	'-	GCST010774	11:48341825
rs2517521-<b>?</b>	4 x 10-8		NR	'-	'-	'-	HCG22	Essential hypertension (time to event)	essential hypertension, age at diagnosis	'-	GCST010774	6:31059559
rs28724242-<b>?</b>	4 x 10-8		NR	'-	'-	'-	HLA-DQB1	Essential hypertension (time to event)	essential hypertension, age at diagnosis	'-	GCST010774	6:32661554
rs9603420-<b>?</b>	2 x 10-8		NR	'-	'-	'-	RXFP2	Essential hypertension (time to event)	essential hypertension, age at diagnosis	'-	GCST010774	13:31642770
rs11857726-<b>?</b>	5 x 10-8		NR	'-	'-	'-	CHP1	Essential hypertension (time to event)	essential hypertension, age at diagnosis	'-	GCST010774	15:41238161
rs12902197-<b>?</b>	6 x 10-8		NR	'-	'-	'-	MIR4713HG	Essential hypertension (time to event)	essential hypertension, age at diagnosis	'-	GCST010774	15:51139461
rs35529250-<b>T</b>	8 x 10-7		0.0068	'-	4.938 z score decrease	'-	RBM47	Hypertension	hypertension	'-	GCST006023	4:40426074
rs9349379-<b>A</b>	5 x 10-6		0.5966	'-	4.583 z score increase	'-	PHACTR1	Hypertension	hypertension	'-	GCST006023	6:12903725
rs4728142-<b>A</b>	3 x 10-7		0.4267	'-	5.155 z score decrease	'-	IRF5, KCP	Hypertension	hypertension	'-	GCST006023	7:128933913
rs4387287-<b>A</b>	2 x 10-8		0.189	'-	5.583 z score increase	'-	STN1	Hypertension	hypertension	'-	GCST006023	10:103918139
rs11229457-<b>T</b>	6 x 10-8		0.2272	'-	5.432 z score decrease	'-	OR5B12	Hypertension	hypertension	'-	GCST006023	11:58439730
rs7302981-<b>A</b>	7 x 10-10		0.3502	'-	6.17 z score increase	'-	CERS5	Hypertension	hypertension	'-	GCST006023	12:50144032
rs1126464-<b>C</b>	3 x 10-7		0.2378	'-	5.129 z score increase	'-	DPEP1	Hypertension	hypertension	'-	GCST006023	16:89637957
rs7406910-<b>T</b>	1 x 10-6		0.1026	'-	4.814 z score decrease	'-	HOXB7	Hypertension	hypertension	'-	GCST006023	17:48610894
rs8068318-<b>T</b>	3 x 10-12		0.6823	'-	6.959 z score increase	'-	TBX2-AS1, TBX2	Hypertension	hypertension	'-	GCST006023	17:61406405
rs167479-<b>T</b>	3 x 10-15		0.4727	'-	7.876 z score decrease	'-	RGL3	Hypertension	hypertension	'-	GCST006023	19:11416089
rs13333226-<b>A</b>	6 x 10-8	(EA)	0.8083	'-	5.422 z score increase	'-	UMOD	Hypertension	hypertension	'-	GCST006023	16:20354332
rs2972146-<b>T</b>	2 x 10-7		0.6548	'-	5.224 z score increase	'-	MIR5702, NYAP2	Hypertension	hypertension	'-	GCST006023	2:226235982
rs61734696-<b>G</b>	1 x 10-7		0.988	1.85185	'-	'-	MARCHF1, ANP32C	Hypertension	hypertension	'-	GCST010477	4:164197303
rs200787930-<b>C</b>	3 x 10-7		0.988	1.81818	'-	'-	PLCB2	Hypertension	hypertension	'-	GCST010477	15:40289298
rs146092501-<b>C</b>	4 x 10-7		0.988	1.81818	'-	'-	COL6A3	Hypertension	hypertension	'-	GCST010477	2:237371861
rs200982668-<b>G</b>	4 x 10-7		0.987	1.78571	'-	'-	COL6A5	Hypertension	hypertension	'-	GCST010477	3:130470894
rs139537100-<b>C</b>	5 x 10-7		0.988	1.78571	'-	'-	MOB3C, MKNK1	Hypertension	hypertension	'-	GCST010477	1:46615006
rs199921354-<b>C</b>	5 x 10-7		0.988	1.81818	'-	'-	VPS33B	Hypertension	hypertension	'-	GCST010477	15:91013841
rs2515920-<b>T</b>	5 x 10-7		0.827	1.23457	'-	'-	UQCRHP1, NCR3	Hypertension	hypertension	'-	GCST010477	6:31594838
rs115287176-<b>G</b>	5 x 10-7		0.988	1.81818	'-	'-	TMOD4	Hypertension	hypertension	'-	GCST010477	1:151170961
rs188378669-<b>G</b>	7 x 10-7		0.988	1.78571	'-	'-	CXCL8	Hypertension	hypertension	'-	GCST010477	4:73741568
rs769177-<b>G</b>	1 x 10-6		0.828	1.23457	'-	'-	LTB, TNF	Hypertension	hypertension	'-	GCST010477	6:31579834
rs56352102-<b>?</b>	3 x 10-12		NR	'-	0.0550159 unit decrease	NR	SBF2	Hypertension	hypertension	'-	GCST009685	11:10247046
rs17367504-<b>?</b>	4 x 10-34		NR	'-	0.1006982 unit increase	NR	MTHFR	Hypertension	hypertension	'-	GCST009685	1:11802721
rs34550591-<b>?</b>	2 x 10-11		NR	'-	0.09427968 unit increase	NR	RNU5E-4P, KIAA2013	Hypertension	hypertension	'-	GCST009685	1:11913466
rs11039149-<b>?</b>	8 x 10-12		NR	'-	0.0468791 unit decrease	NR	NR1H3	Hypertension	hypertension	'-	GCST009685	11:47255124
rs2293579-<b>?</b>	5 x 10-13		NR	'-	0.0453465 unit decrease	NR	PSMC3	Hypertension	hypertension	'-	GCST009685	11:47419207
rs7120548-<b>?</b>	2 x 10-11		NR	'-	0.0448821 unit decrease	NR	MTCH2	Hypertension	hypertension	'-	GCST009685	11:47641380
rs1872167-<b>?</b>	9 x 10-10		NR	'-	0.05387594 unit increase	NR	NUP160	Hypertension	hypertension	'-	GCST009685	11:47879717
rs3942852-<b>?</b>	2 x 10-9		NR	'-	0.04496659 unit increase	NR	PTPRJ	Hypertension	hypertension	'-	GCST009685	11:48093537
rs16905753-<b>?</b>	7 x 10-9		NR	'-	0.05041853 unit increase	NR	OR4X1	Hypertension	hypertension	'-	GCST009685	11:48264354
rs7924431-<b>?</b>	7 x 10-9		NR	'-	0.05045032 unit increase	NR	FOLH1	Hypertension	hypertension	'-	GCST009685	11:49245594
rs5016282-<b>?</b>	3 x 10-9		NR	'-	0.05169951 unit increase	NR	GRM5	Hypertension	hypertension	'-	GCST009685	11:89008492
rs805293-<b>?</b>	3 x 10-12		NR	'-	0.0433015 unit decrease	NR	LY6G6C, MPIG6B	Hypertension	hypertension	'-	GCST009685	6:31720741
rs35473622-<b>?</b>	6 x 10-16		NR	'-	0.05736285 unit increase	NR	ARHGAP42	Hypertension	hypertension	'-	GCST009685	11:100821835
rs2681492-<b>?</b>	2 x 10-15		NR	'-	0.06472751 unit increase	NR	ATP2B1	Hypertension	hypertension	'-	GCST009685	12:89619312
rs10849937-<b>?</b>	7 x 10-12		NR	'-	0.05191228 unit increase	NR	PHETA1, CUX2	Hypertension	hypertension	'-	GCST009685	12:111354623
rs2392929-<b>?</b>	2 x 10-17		NR	'-	0.0652155 unit decrease	NR	CCDC71L, LINC02577	Hypertension	hypertension	'-	GCST009685	7:106773623
rs12258967-<b>?</b>	1 x 10-21		NR	'-	0.06391272 unit increase	NR	CACNB2	Hypertension	hypertension	'-	GCST009685	10:18439030
rs1530440-<b>?</b>	3 x 10-12		NR	'-	0.05447183 unit increase	NR	CABCOCO1	Hypertension	hypertension	'-	GCST009685	10:61764833
rs2274224-<b>?</b>	5 x 10-14		NR	'-	0.04650402 unit increase	NR	PLCE1, PLCE1-AS1	Hypertension	hypertension	'-	GCST009685	10:94279840
rs1004467-<b>?</b>	4 x 10-16		NR	'-	0.08905793 unit increase	NR	CYP17A1	Hypertension	hypertension	'-	GCST009685	10:102834750
rs12413409-<b>?</b>	1 x 10-17		NR	'-	0.09777913 unit increase	NR	CNNM2	Hypertension	hypertension	'-	GCST009685	10:102959339
rs6495127-<b>?</b>	6 x 10-10		NR	'-	0.0419321 unit decrease	NR	FAM219B, MPI	Hypertension	hypertension	'-	GCST009685	15:74902149
rs7497304-<b>?</b>	2 x 10-18		NR	'-	0.0572501 unit decrease	NR	FES	Hypertension	hypertension	'-	GCST009685	15:90885946
rs4888372-<b>?</b>	5 x 10-9		NR	'-	0.03632925 unit increase	NR	RNU6-758P, BCAR1	Hypertension	hypertension	'-	GCST009685	16:75279587
rs3744760-<b>?</b>	1 x 10-18		NR	'-	0.0609742 unit decrease	NR	PLCD3	Hypertension	hypertension	'-	GCST009685	17:45118614
rs117470167-<b>?</b>	2 x 10-9		NR	'-	0.09233599 unit increase	NR	HOXB3, HOXB-AS3	Hypertension	hypertension	'-	GCST009685	17:48589121
rs34328549-<b>?</b>	5 x 10-15		NR	'-	0.07281571 unit increase	NR	INSR	Hypertension	hypertension	'-	GCST009685	19:7253173
rs167479-<b>?</b>	8 x 10-16		NR	'-	0.04913276 unit increase	NR	RGL3	Hypertension	hypertension	'-	GCST009685	19:11416089
rs2493292-<b>?</b>	2 x 10-9		NR	'-	0.0535559 unit decrease	NR	PRDM16	Hypertension	hypertension	'-	GCST009685	1:3412095
rs1580004-<b>?</b>	2 x 10-10		NR	'-	0.03915954 unit increase	NR	AMPD3	Hypertension	hypertension	'-	GCST009685	11:10348873
rs2586886-<b>?</b>	4 x 10-9		NR	'-	0.037121 unit decrease	NR	KCNK3	Hypertension	hypertension	'-	GCST009685	2:26709163
rs2675149-<b>?</b>	2 x 10-12		NR	'-	0.04366255 unit increase	NR	GACAT3	Hypertension	hypertension	'-	GCST009685	2:164093946
rs1898841-<b>?</b>	1 x 10-16		NR	'-	0.05697489 unit increase	NR	PRPS1P1	Hypertension	hypertension	'-	GCST009685	2:164213697
rs16998073-<b>?</b>	2 x 10-30		NR	'-	0.0773208 unit decrease	NR	FGF5, PRDM8	Hypertension	hypertension	'-	GCST009685	4:80263187
rs34592089-<b>?</b>	1 x 10-9		NR	'-	0.07719143 unit increase	NR	BANK1	Hypertension	hypertension	'-	GCST009685	4:102005766
rs13107325-<b>?</b>	5 x 10-12		NR	'-	0.07963385 unit increase	NR	SLC39A8	Hypertension	hypertension	'-	GCST009685	4:102267552
rs4690974-<b>?</b>	2 x 10-9		NR	'-	0.0365988 unit decrease	NR	MTND1P22	Hypertension	hypertension	'-	GCST009685	4:155472489
rs7715779-<b>?</b>	1 x 10-18		NR	'-	0.05606038 unit increase	NR	NPR3	Hypertension	hypertension	'-	GCST009685	5:32690093
rs1173727-<b>?</b>	4 x 10-24		NR	'-	0.0632106 unit increase	NR	LINC02120, NPR3	Hypertension	hypertension	'-	GCST009685	5:32830415
rs2524095-<b>?</b>	1 x 10-9		NR	'-	0.03838402 unit increase	NR	LINC02571	Hypertension	hypertension	'-	GCST009685	6:31298340
rs2596473-<b>?</b>	8 x 10-10		NR	'-	0.0382034 unit decrease	NR	LINC01149, HCP5	Hypertension	hypertension	'-	GCST009685	6:31463022
rs10895001-<b>?</b>	5 x 10-22		NR	'-	0.06575096 unit increase	NR	RN7SL222P, PPIAP43	Hypertension	hypertension	'-	GCST009685	11:100662290
rs3130482-<b>?</b>	1 x 10-10		NR	'-	0.03993774 unit increase	NR	SLC44A4	Hypertension	hypertension	'-	GCST009685	6:31872005
rs11754682-<b>?</b>	3 x 10-15		NR	'-	0.04883 unit decrease	NR	'-	Hypertension	hypertension	'-	GCST009685	6:126856574
rs6461992-<b>?</b>	7 x 10-9		NR	'-	0.06762078 unit increase	NR	HOXA11	Hypertension	hypertension	'-	GCST009685	7:27181212
rs10774625-<b>?</b>	2 x 10-13		NR	'-	0.0449492 unit decrease	NR	ATXN2	Hypertension	hypertension	'-	GCST009685	12:111472415
rs35085068-<b>?</b>	4 x 10-9		NR	'-	0.036399 unit decrease	NR	PRMT5, HAUS4	Hypertension	hypertension	'-	GCST009685	14:22940700
rs8036030-<b>?</b>	8 x 10-11		NR	'-	0.041086 unit decrease	NR	SEMA7A	Hypertension	hypertension	'-	GCST009685	15:74424268
rs936226-<b>?</b>	9 x 10-15		NR	'-	0.0544424 unit decrease	NR	CSK, CYP1A2	Hypertension	hypertension	'-	GCST009685	15:74776941
rs11191580-<b>?</b>	3 x 10-20		NR	'-	0.10523462 unit increase	NR	NT5C2	Hypertension	hypertension	'-	GCST009685	10:103146454
rs1327235-<b>?</b>	3 x 10-12		NR	'-	0.0426419 unit decrease	NR	LINC02871, FAT1P1	Hypertension	hypertension	'-	GCST009685	20:10988382
rs16982520-<b>?</b>	6 x 10-15		NR	'-	0.0736275 unit decrease	NR	ZNF831	Hypertension	hypertension	'-	GCST009685	20:59183665
rs9864989-<b>?</b>	5 x 10-6		NR	'-	0.3463 unit increase	[0.20-0.50]	PBRM1	Hypertension	hypertension	'-	GCST004384	3:52650349
rs6969780-<b>C</b>	1 x 10-6		NR	'-	0.0747 unit increase	[0.045-0.105]	HOXA-AS2, HOXA3	Hypertension	hypertension	'-	GCST004384	7:27119517
rs79455834-<b>?</b>	2 x 10-6		NR	'-	0.2443 unit increase	[0.14-0.34]	'-	Hypertension	hypertension	'-	GCST004384	8:121033084
rs115795127-<b>T</b>	1 x 10-8		NR	'-	0.1736 unit increase	[0.11-0.24]	FRMD3	Hypertension	hypertension	'-	GCST004384	9:83378986
rs10279895-<b>G</b>	9 x 10-9		NR	'-	0.1813 unit increase	[0.12-0.24]	HNRNPA1P73, RPL35P4	Hypertension	hypertension	'-	GCST004384	7:27288591
rs115706913-<b>?</b>	3 x 10-7		NR	'-	0.2128 unit increase	[0.13-0.29]	SGCZ	Hypertension	hypertension	'-	GCST004384	8:14224308
rs10096908-<b>?</b>	6 x 10-6		NR	'-	0.0947 unit increase	[0.054-0.135]	ANK1	Hypertension	hypertension	'-	GCST004384	8:41784039
rs6969780-<b>C</b>	2 x 10-9		0.122	'-	6.018746 z score increase	'-	HOXA-AS2, HOXA3	Hypertension	hypertension	'-	GCST006229	7:27119517
rs891511-<b>A</b>	3 x 10-9		0.37	'-	5.9536796 z score decrease	'-	NOS3	Hypertension	hypertension	'-	GCST006229	7:151007755
rs11537751-<b>T</b>	7 x 10-8		0.048	'-	5.3932295 z score increase	'-	PTPMT1, NDUFS3	Hypertension	hypertension	'-	GCST006229	11:47565900
rs7302981-<b>A</b>	5 x 10-10		0.341	'-	6.226642 z score increase	'-	CERS5	Hypertension	hypertension	'-	GCST006229	12:50144032
rs167479-<b>T</b>	1 x 10-14		0.451	'-	7.721299 z score decrease	'-	RGL3	Hypertension	hypertension	'-	GCST006229	19:11416089
rs7554672-<b>?</b>	2 x 10-6		0.589	1.21	'-	'-	'-	Hypertension	hypertension	'-	GCST004143	1:221099816
rs3800688-<b>G</b>	4 x 10-6		0.479	1.197	'-	'-	PODXL	Hypertension	hypertension	'-	GCST004143	7:131507716
rs11105368-<b>?</b>	2 x 10-7		0.624	1.23	'-	'-	ATP2B1	Hypertension	hypertension	'-	GCST004143	12:89680664
rs403814-<b>A</b>	6 x 10-9		NR	1.15	'-	[1.07-1.23]	L3MBTL4	Hypertension	hypertension	'-	GCST003613	18:6282594
rs17249754-<b>?</b>	3 x 10-7		'-	'-	'-	'-	ATP2B1	Hypertension	hypertension	'-	GCST008828	12:89666809
rs7136259-<b>?</b>	4 x 10-7		'-	'-	'-	'-	ATP2B1	Hypertension	hypertension	'-	GCST008828	12:89687411
rs2254613-<b>?</b>	7 x 10-6		'-	'-	'-	'-	RN7SKP21, MBIP	Hypertension	hypertension	'-	GCST008828	14:36243948
rs1378942-<b>?</b>	8 x 10-6		'-	'-	'-	'-	CSK	Hypertension	hypertension	'-	GCST008828	15:74785026
rs991316-<b>T</b>	5 x 10-6		0.45	1.62	'-	[NR]	ADH7, ADH1B	Hypertension	hypertension	'-	GCST000447	4:99401288
rs1550576-<b>?</b>	3 x 10-6		0.86	1.92	'-	[NR]	ALDH1A2	Hypertension	hypertension	'-	GCST000447	15:57921216
rs2820037-<b>T</b>	8 x 10-7		0.14	1.54	'-	[1.03-2.31]	'-	Hypertension	hypertension	'-	GCST000041	1:239273242
rs2398162-<b>A</b>	6 x 10-6		0.74	1.31	'-	[1.03-1.67]	NR2F2-AS1	Hypertension	hypertension	'-	GCST000041	15:96287321
rs13333226-<b>A</b>	4 x 10-11		0.81	1.15	'-	[1.10-1.19]	UMOD	Hypertension	hypertension	'-	GCST000849	16:20354332
rs11775334-<b>A</b>	4 x 10-6		0.32	'-	0.08 log odds increase	[0.04-0.12]	MSRA	Hypertension	hypertension	'-	GCST000398	8:10214110
rs2681472-<b>A</b>	2 x 10-11		0.83	'-	0.15 log odds increase	[0.11-0.19]	ATP2B1	Hypertension	hypertension	'-	GCST000398	12:89615182
rs16982520-<b>A</b>	2 x 10-7		0.88	'-	0.13 log odds decrease	[0.09-0.17]	ZNF831	Hypertension	hypertension	'-	GCST000398	20:59183665
rs11014166-<b>A</b>	6 x 10-8		0.66	'-	0.09 log odds increase	[0.05-0.13]	CACNB2	Hypertension	hypertension	'-	GCST000398	10:18419869
rs7801190-<b>C</b>	3 x 10-8		0.72	1.31	'-	[1.19-1.44]	SLC12A9	Hypertension	hypertension	'-	GCST000973	7:100860471
rs1735151-<b>T</b>	9 x 10-6		0.58	1.16	'-	[1.09-1.24]	IGSF5	Hypertension	hypertension	'-	GCST000973	21:39751374
rs4665630-<b>?</b>	1 x 10-7		0.49	1.21359	'-	[1.13-1.3]	KLHL29	Hypertension	hypertension	'-	GCST000973	2:23675447
rs17589290-<b>?</b>	6 x 10-6		0.04	1.42857	'-	[1.22-1.67]	CCDC34P1	Hypertension	hypertension	'-	GCST000973	4:112002081
rs675026-<b>?</b>	5 x 10-6		0.72	1.20337	'-	[1.11-1.3]	OPRM1	Hypertension	hypertension	'-	GCST000973	6:154093428
rs7526425-<b>?</b>	1 x 10-6		0.84	1.16279	'-	[1.09-1.24]	RD3, SLC30A1	Hypertension	hypertension	'-	GCST000973	1:211527316
rs10026364-<b>T</b>	4 x 10-6		0.2	1.28	'-	[1.15-1.42]	LINC02462	Hypertension	hypertension	'-	GCST000973	4:134601585
rs1475591-<b>T</b>	6 x 10-6		0.42	1.18	'-	[1.10-1.27]	UBE3AP2, TIAM1	Hypertension	hypertension	'-	GCST000973	21:31068221
rs11646213-<b>T</b>	8 x 10-6		0.6	1.28	'-	[1.15-1.43]	CDH13	Hypertension	hypertension	'-	GCST000361	16:82609046
rs13420028-<b>A</b> x rs10188442-<b>A</b>	1 x 10-10		NR	'-	'-	'-	No mapped genes x GPR39	Hypertension (SNP x SNP interaction)	hypertension	'-	GCST001085	2:132431666
rs7735940-<b>A</b> x rs12522034-<b>C</b>	5 x 10-13		NR	'-	'-	'-	No mapped genes x N/A - RNA5SP181	Hypertension (SNP x SNP interaction)	hypertension	'-	GCST001085	5:36425491
rs3798440-<b>A</b> x rs9350602-<b>C</b>	3 x 10-10		NR	'-	'-	'-	No mapped genes x MYO6	Hypertension (SNP x SNP interaction)	hypertension	'-	GCST001085	6:75850781
rs2469997-<b>G</b> x rs6469823-<b>C</b>	3 x 10-16		NR	'-	'-	'-	MIR548AZ - CCN3 x MIR548AZ - CCN3	Hypertension (SNP x SNP interaction)	hypertension	'-	GCST001085	8:119341027|8:119341744
rs7827545-<b>C</b> x rs1372662-<b>G</b>	2 x 10-44		NR	'-	'-	'-	No mapped genes x ZFAT	Hypertension (SNP x SNP interaction)	hypertension	'-	GCST001085	8:134554803
rs7960483-<b>T</b> x rs10785581-<b>C</b>	1 x 10-7		NR	'-	'-	'-	No mapped genes x ANO6 - U6	Hypertension (SNP x SNP interaction)	hypertension	'-	GCST001085	12:45537190
rs200752-<b>T</b> x rs200759-<b>A</b>	7 x 10-9		NR	'-	'-	'-	No mapped genes x MACROD2	Hypertension (SNP x SNP interaction)	hypertension	'-	GCST001085	20:15625776
rs6452524-<b>G</b> x rs6887846-<b>A</b>	2 x 10-7		NR	'-	'-	'-	No mapped genes x XRCC4	Hypertension (SNP x SNP interaction)	hypertension	'-	GCST001085	5:83140542
rs10496288-<b>G</b> x rs10496289-<b>C</b>	2 x 10-9		NR	'-	'-	'-	No mapped genes x No mapped genes	Hypertension (SNP x SNP interaction)	hypertension	'-	GCST001085	2:83066256
rs6596140-<b>T</b>	9 x 10-8		0.34	'-	'-	'-	FSTL4	Hypertension	hypertension	'-	GCST001423	5:133686160
rs10021303-<b>A</b>	7 x 10-6		0.31	'-	'-	'-	BMPR1B	Hypertension	hypertension	'-	GCST001423	4:94935530
rs1110183-<b>G</b>	8 x 10-6		0.46	'-	'-	'-	ARMC8P1, TCEA1P3	Hypertension	hypertension	'-	GCST001423	9:38456368
rs9810888-<b>G</b>	4 x 10-6		0.39	'-	'-	'-	CACNA1D	Hypertension	hypertension	'-	GCST002627	3:53601568
rs2021783-<b>C</b>	4 x 10-11		0.79	'-	'-	'-	TNXB	Hypertension	hypertension	'-	GCST002627	6:32077074
rs11067763-<b>A</b>	1 x 10-7		0.62	'-	'-	'-	LINC02463, RN7SL865P	Hypertension	hypertension	'-	GCST002627	12:115760536
rs820430-<b>A</b>	1 x 10-6		0.32	'-	'-	'-	SLC4A7, RNU1-96P	Hypertension	hypertension	'-	GCST002627	3:27507409
rs880315-<b>C</b>	2 x 10-9		0.63	'-	'-	'-	CASZ1	Hypertension	hypertension	'-	GCST002627	1:10736809
rs10745332-<b>A</b>	3 x 10-9		0.82	'-	'-	'-	CAPZA1	Hypertension	hypertension	'-	GCST002627	1:112646431
rs1902859-<b>C</b>	8 x 10-18		0.41	'-	'-	'-	FGF5, PRDM8	Hypertension	hypertension	'-	GCST002627	4:80236549
rs13143871-<b>T</b>	1 x 10-6		0.8	'-	'-	'-	GUCY1A1	Hypertension	hypertension	'-	GCST002627	4:155698052
rs4409766-<b>T</b>	7 x 10-13		0.71	'-	'-	'-	BORCS7-ASMT, BORCS7	Hypertension	hypertension	'-	GCST002627	10:102856906
rs4757391-<b>C</b>	3 x 10-6		0.28	'-	'-	'-	SOX6	Hypertension	hypertension	'-	GCST002627	11:16281393
rs17249754-<b>G</b>	2 x 10-8		0.64	'-	'-	'-	ATP2B1	Hypertension	hypertension	'-	GCST002627	12:89666809
rs11066280-<b>T</b>	6 x 10-8		0.81	'-	'-	'-	HECTD4	Hypertension	hypertension	'-	GCST002627	12:112379979
rs1173771-<b>G</b>	3 x 10-10		0.6	'-	0.062 unit increase	[NR]	LINC02120, NPR3	Hypertension	hypertension	'-	GCST001238	5:32814922
rs932764-<b>G</b>	9 x 10-9		0.44	'-	0.055 unit increase	[NR]	PLCE1	Hypertension	hypertension	'-	GCST001238	10:94136183
rs4373814-<b>G</b>	9 x 10-8		0.55	'-	0.046 unit decrease	[NR]	SLC39A12, CACNB2	Hypertension	hypertension	'-	GCST001238	10:18131043
rs11953630-<b>T</b>	2 x 10-7		0.37	'-	0.052 unit decrease	[NR]	LINC02227	Hypertension	hypertension	'-	GCST001238	5:158418394
rs2521501-<b>T</b>	7 x 10-7		0.31	'-	0.059 unit increase	[NR]	FES	Hypertension	hypertension	'-	GCST001238	15:90894158
rs6015450-<b>G</b>	4 x 10-14		0.12	'-	0.11 unit increase	[NR]	ZNF831	Hypertension	hypertension	'-	GCST001238	20:59176062
rs633185-<b>G</b>	5 x 10-11		0.28	'-	0.07 unit decrease	[NR]	ARHGAP42	Hypertension	hypertension	'-	GCST001238	11:100722807
rs1799945-<b>G</b>	2 x 10-10		0.14	'-	0.095 unit increase	[NR]	HFE	Hypertension	hypertension	'-	GCST001238	6:26090951
rs2932538-<b>G</b>	3 x 10-7		0.75	'-	0.049 unit increase	[NR]	MOV10	Hypertension	hypertension	'-	GCST001238	1:112673921
rs805303-<b>G</b>	1 x 10-10		0.61	'-	0.054 unit increase	[NR]	BAG6	Hypertension	hypertension	'-	GCST001238	6:31648589
rs13107325-<b>T</b>	5 x 10-7		0.05	'-	0.105 unit decrease	[NR]	SLC39A8	Hypertension	hypertension	'-	GCST001238	4:102267552
rs79105258-<b>A</b>	9 x 10-31	(East Asian)	0.2526	'-	0.1707 unit decrease	[0.14-0.2]	CUX2	Hypertension	hypertension	'-	GCST007707	12:111280427
rs17004869-<b>A</b>	7 x 10-12	(Japanese)	0.8721	'-	0.1695 unit decrease	[0.12-0.22]	FGF5	Hypertension	hypertension	'-	GCST007707	4:80283879
rs10857147-<b>A</b>	2 x 10-23	(Japanese)	0.6987	'-	0.1584 unit decrease	[0.13-0.19]	FGF5, PRDM8	Hypertension	hypertension	'-	GCST007707	4:80259918
rs3774427-<b>C</b>	1 x 10-13	(Japanese)	0.8785	'-	0.1478 unit decrease	[0.11-0.19]	CACNA1D	Hypertension	hypertension	'-	GCST007707	3:53531601
rs16998073-<b>A</b>	3 x 10-29	(East Asian)	0.6991	'-	0.1444 unit decrease	[0.12-0.17]	FGF5, PRDM8	Hypertension	hypertension	'-	GCST007707	4:80263187
rs880315-<b>T</b>	7 x 10-24	(East Asian)	0.3194	'-	0.1224 unit decrease	[0.099-0.146]	CASZ1	Hypertension	hypertension	'-	GCST007707	1:10736809
rs1731243-<b>T</b>	2 x 10-18	(East Asian)	0.2465	'-	0.1215 unit decrease	[0.094-0.149]	KCNK3	Hypertension	hypertension	'-	GCST007707	2:26707543
rs112913898-<b>A</b>	9 x 10-13	(Japanese)	0.2506	'-	0.1202 unit decrease	[0.087-0.153]	NT5C2	Hypertension	hypertension	'-	GCST007707	10:103199143
rs1731249-<b>A</b>	5 x 10-14	(Japanese)	0.2268	'-	0.1198 unit decrease	[0.089-0.151]	KCNK3	Hypertension	hypertension	'-	GCST007707	2:26697157
rs1275988-<b>T</b>	1 x 10-13	(Japanese)	0.2214	'-	0.1177 unit decrease	[0.087-0.149]	RPL37P11, KCNK3	Hypertension	hypertension	'-	GCST007707	2:26691496
rs1973765-<b>T</b>	4 x 10-16	(East Asian)	0.2554	'-	0.1157 unit decrease	[0.088-0.144]	LSP1	Hypertension	hypertension	'-	GCST007707	11:1877434
rs1902859-<b>T</b>	4 x 10-14	(Japanese)	0.6674	'-	0.112 unit decrease	[0.083-0.141]	FGF5, PRDM8	Hypertension	hypertension	'-	GCST007707	4:80236549
rs12219304-<b>C</b>	1 x 10-12	(East Asian)	0.248	'-	0.0968 unit decrease	[0.07-0.123]	NT5C2	Hypertension	hypertension	'-	GCST007707	10:103171827
rs17046380-<b>T</b>	2 x 10-10	(East Asian)	0.816	'-	0.0968 unit decrease	[0.067-0.127]	EML6	Hypertension	hypertension	'-	GCST007707	2:54814185
rs28495639-<b>A</b>	8 x 10-10	(East Asian)	0.1868	'-	0.0966 unit decrease	[0.066-0.127]	USP8	Hypertension	hypertension	'-	GCST007707	15:50464426
rs569550-<b>T</b>	1 x 10-8	(Japanese)	0.2263	'-	0.0954 unit decrease	[0.062-0.128]	LSP1	Hypertension	hypertension	'-	GCST007707	11:1865838
rs8039305-<b>T</b>	7 x 10-9	(East Asian)	0.857	'-	0.0948 unit decrease	[0.063-0.127]	FURIN	Hypertension	hypertension	'-	GCST007707	15:90879313
rs35443-<b>C</b>	4 x 10-10	(Japanese)	0.2547	'-	0.0934 unit decrease	[0.064-0.123]	UBA52P7, TBX3	Hypertension	hypertension	'-	GCST007707	12:115115073
rs35434-<b>A</b>	4 x 10-12	(East Asian)	0.2541	'-	0.0906 unit decrease	[0.065-0.116]	Y_RNA	Hypertension	hypertension	'-	GCST007707	12:115116871
rs4462906-<b>T</b>	1 x 10-7	(Japanese)	0.7078	'-	0.0881 unit decrease	[0.055-0.121]	Y_RNA, RPL32P3	Hypertension	hypertension	'-	GCST007707	3:27551369
rs9907379-<b>T</b>	5 x 10-13	(East Asian)	0.3334	'-	0.0872 unit decrease	[0.063-0.111]	LINC02875	Hypertension	hypertension	'-	GCST007707	17:61412532
rs1859168-<b>A</b>	4 x 10-10	(Japanese)	0.3893	'-	0.0866 unit decrease	[0.059-0.114]	HOTTIP	Hypertension	hypertension	'-	GCST007707	7:27202740
rs12715461-<b>A</b>	3 x 10-14	(East Asian)	0.5486	'-	0.0858 unit decrease	[0.064-0.108]	CACNA1D	Hypertension	hypertension	'-	GCST007707	3:53544856
rs62524579-<b>A</b>	6 x 10-7	(Japanese)	0.3776	'-	0.0841 unit decrease	[0.051-0.117]	CYP11B2, LY6E-DT	Hypertension	hypertension	'-	GCST007707	8:142979538
rs17030613-<b>A</b>	1 x 10-10	(Japanese)	0.5155	'-	0.0835 unit decrease	[0.058-0.109]	CAPZA1	Hypertension	hypertension	'-	GCST007707	1:112648185
rs1333047-<b>A</b>	5 x 10-8	(Japanese)	0.3359	'-	0.0811 unit decrease	[0.052-0.11]	CDKN2B-AS1	Hypertension	hypertension	'-	GCST007707	9:22124505
rs12679242-<b>T</b>	2 x 10-11	(East Asian)	0.3397	'-	0.0804 unit decrease	[0.057-0.104]	CYP11B2	Hypertension	hypertension	'-	GCST007707	8:142916672
rs2305013-<b>A</b>	5 x 10-6	(East Asian)	0.852	'-	0.0796 unit decrease	[0.045-0.114]	ARHGEF12	Hypertension	hypertension	'-	GCST007707	11:120469351
rs604723-<b>T</b>	8 x 10-10	(Japanese)	0.5467	'-	0.0795 unit decrease	[0.054-0.105]	ARHGAP42	Hypertension	hypertension	'-	GCST007707	11:100739815
rs6461992-<b>A</b>	1 x 10-8	(Japanese)	0.366	'-	0.0793 unit decrease	[0.052-0.107]	HOXA11	Hypertension	hypertension	'-	GCST007707	7:27181212
rs62525059-<b>A</b>	2 x 10-8	(Japanese)	0.3638	'-	0.0787 unit decrease	[0.051-0.106]	GML	Hypertension	hypertension	'-	GCST007707	8:142901545
rs12630213-<b>T</b>	2 x 10-7	(Japanese)	0.505	'-	0.0767 unit decrease	[0.048-0.106]	FGD5	Hypertension	hypertension	'-	GCST007707	3:14912904
rs16896398-<b>A</b>	1 x 10-7	(Japanese)	0.654	'-	0.0742 unit decrease	[0.047-0.101]	SLC22A7, TTBK1	Hypertension	hypertension	'-	GCST007707	6:43294966
rs4722675-<b>A</b>	5 x 10-10	(East Asian)	0.3866	'-	0.0735 unit decrease	[0.05-0.097]	HOTTIP	Hypertension	hypertension	'-	GCST007707	7:27204343
rs16849225-<b>T</b>	2 x 10-7	(Japanese)	0.3809	'-	0.0727 unit decrease	[0.045-0.1]	FIGN, PRPS1P1	Hypertension	hypertension	'-	GCST007707	2:164050310
rs13139571-<b>A</b>	6 x 10-6	(Japanese)	0.2447	'-	0.0719 unit decrease	[0.041-0.103]	GUCY1A1	Hypertension	hypertension	'-	GCST007707	4:155724361
rs180912-<b>T</b>	2 x 10-9	(East Asian)	0.5777	'-	0.071 unit decrease	[0.048-0.094]	NHLRC2, ADRB1	Hypertension	hypertension	'-	GCST007707	10:113982069
rs661348-<b>T</b>	7 x 10-8	(Japanese)	0.438	'-	0.0698 unit decrease	[0.044-0.095]	LSP1	Hypertension	hypertension	'-	GCST007707	11:1884062
rs4910498-<b>A</b>	9 x 10-9	(East Asian)	0.6409	'-	0.0687 unit decrease	[0.045-0.092]	SWAP70	Hypertension	hypertension	'-	GCST007707	11:9743956
rs8098380-<b>A</b>	7 x 10-7	(Japanese)	0.5572	'-	0.0689 unit increase	[0.042-0.096]	ENOSF1, YES1	Hypertension	hypertension	'-	GCST007707	18:721563
rs8101673-<b>T</b>	3 x 10-8	(East Asian)	0.3336	'-	0.0691 unit increase	[0.045-0.093]	MYO9B	Hypertension	hypertension	'-	GCST007707	19:17116525
rs2240736-<b>T</b>	6 x 10-7	(Japanese)	0.3931	'-	0.07 unit increase	[0.043-0.097]	TBX2, TBX2-AS1	Hypertension	hypertension	'-	GCST007707	17:61408032
rs820430-<b>A</b>	4 x 10-7	(Japanese)	0.3614	'-	0.0702 unit increase	[0.043-0.097]	SLC4A7, RNU1-96P	Hypertension	hypertension	'-	GCST007707	3:27507409
rs1563788-<b>T</b>	4 x 10-7	(Japanese)	0.348	'-	0.0705 unit increase	[0.043-0.098]	ZNF318	Hypertension	hypertension	'-	GCST007707	6:43340625
rs13112725-<b>C</b>	2 x 10-6	(Japanese)	0.6421	'-	0.0707 unit increase	[0.041-0.1]	NPNT	Hypertension	hypertension	'-	GCST007707	4:105990585
rs6712094-<b>A</b>	3 x 10-7	(Japanese)	0.6763	'-	0.0711 unit increase	[0.044-0.098]	PRPS1P1	Hypertension	hypertension	'-	GCST007707	2:164186950
rs6506537-<b>T</b>	4 x 10-9	(East Asian)	0.6693	'-	0.0714 unit increase	[0.048-0.095]	YES1	Hypertension	hypertension	'-	GCST007707	18:794272
rs2270860-<b>T</b>	2 x 10-7	(Japanese)	0.3456	'-	0.0724 unit increase	[0.045-0.1]	CRIP3, SLC22A7	Hypertension	hypertension	'-	GCST007707	6:43302413
rs7297206-<b>T</b>	4 x 10-8	(East Asian)	0.762	'-	0.0746 unit increase	[0.048-0.101]	ATP2B1	Hypertension	hypertension	'-	GCST007707	12:89625452
rs10184428-<b>A</b>	5 x 10-11	(East Asian)	0.5736	'-	0.0783 unit increase	[0.055-0.102]	KNOP1P3, PRPS1P1	Hypertension	hypertension	'-	GCST007707	2:164155317
rs6590812-<b>A</b>	1 x 10-12	(East Asian)	0.4519	'-	0.0787 unit increase	[0.057-0.1]	ARHGAP42	Hypertension	hypertension	'-	GCST007707	11:100711497
rs633185-<b>C</b>	5 x 10-10	(Japanese)	0.4527	'-	0.0803 unit increase	[0.055-0.106]	ARHGAP42	Hypertension	hypertension	'-	GCST007707	11:100722807
rs2649044-<b>T</b>	4 x 10-8	(Japanese)	0.3653	'-	0.0815 unit increase	[0.052-0.111]	SWAP70	Hypertension	hypertension	'-	GCST007707	11:9742422
rs1004467-<b>A</b>	5 x 10-9	(Japanese)	0.6765	'-	0.0816 unit increase	[0.054-0.109]	CYP17A1	Hypertension	hypertension	'-	GCST007707	10:102834750
rs6969780-<b>C</b>	5 x 10-6	(Japanese)	0.1578	'-	0.082 unit increase	[0.047-0.117]	HOXA-AS2, HOXA3	Hypertension	hypertension	'-	GCST007707	7:27119517
rs2125067-<b>C</b>	9 x 10-6	(East Asian)	0.1207	'-	0.0828 unit increase	[0.046-0.119]	GDF10	Hypertension	hypertension	'-	GCST007707	10:47304942
rs6590811-<b>T</b>	2 x 10-9	(Japanese)	0.4467	'-	0.0831 unit increase	[0.056-0.11]	ARHGAP42	Hypertension	hypertension	'-	GCST007707	11:100708153
rs2067087-<b>C</b>	1 x 10-9	(Japanese)	0.5933	'-	0.085 unit increase	[0.058-0.112]	HOTTIP	Hypertension	hypertension	'-	GCST007707	7:27202041
rs5006548-<b>T</b>	2 x 10-8	(East Asian)	0.1649	'-	0.0855 unit increase	[0.056-0.115]	FGD4	Hypertension	hypertension	'-	GCST007707	12:32539299
rs6418-<b>A</b>	3 x 10-8	(Japanese)	0.7077	'-	0.0871 unit increase	[0.056-0.118]	CYP11B2, GML	Hypertension	hypertension	'-	GCST007707	8:142914947
rs58244401-<b>A</b>	3 x 10-13	(East Asian)	0.337	'-	0.0902 unit increase	[0.066-0.115]	FGD5	Hypertension	hypertension	'-	GCST007707	3:14897830
rs10033366-<b>T</b>	3 x 10-8	(East Asian)	0.2169	'-	0.0903 unit increase	[0.059-0.122]	ENPEP	Hypertension	hypertension	'-	GCST007707	4:110409934
rs2643826-<b>T</b>	3 x 10-11	(East Asian)	0.374	'-	0.0906 unit increase	[0.064-0.117]	RNU1-96P, Y_RNA	Hypertension	hypertension	'-	GCST007707	3:27521497
rs4409766-<b>T</b>	4 x 10-10	(Japanese)	0.7171	'-	0.0934 unit increase	[0.064-0.123]	BORCS7-ASMT, BORCS7	Hypertension	hypertension	'-	GCST007707	10:102856906
rs17249754-<b>A</b>	9 x 10-7	(Japanese)	0.3732	'-	0.0681 unit decrease	[0.041-0.095]	ATP2B1	Hypertension	hypertension	'-	GCST007707	12:89666809
rs10948071-<b>T</b>	1 x 10-6	(Japanese)	0.6498	'-	0.068 unit decrease	[0.041-0.095]	ZNF318	Hypertension	hypertension	'-	GCST007707	6:43312975
rs10069554-<b>T</b>	2 x 10-8	(East Asian)	0.5951	'-	0.0666 unit decrease	[0.043-0.09]	LINC02160	Hypertension	hypertension	'-	GCST007707	5:33204354
rs16849211-<b>T</b>	2 x 10-6	(Japanese)	0.36	'-	0.0657 unit decrease	[0.038-0.093]	'-	Hypertension	hypertension	'-	GCST007707	2:164043173
rs6825911-<b>T</b>	5 x 10-6	(Japanese)	0.4718	'-	0.0633 unit decrease	[0.036-0.091]	ENPEP	Hypertension	hypertension	'-	GCST007707	4:110460482
rs1327235-<b>A</b>	3 x 10-6	(Japanese)	0.5068	'-	0.0608 unit decrease	[0.036-0.086]	LINC02871, FAT1P1	Hypertension	hypertension	'-	GCST007707	20:10988382
rs12579720-<b>C</b>	3 x 10-6	(Japanese)	0.5058	'-	0.0606 unit decrease	[0.035-0.086]	LINC02398	Hypertension	hypertension	'-	GCST007707	12:20020830
rs284844-<b>A</b>	5 x 10-6	(Japanese)	0.519	'-	0.0589 unit decrease	[0.034-0.084]	WBP1L	Hypertension	hypertension	'-	GCST007707	10:102794772
rs6021247-<b>A</b>	6 x 10-8	(East Asian)	0.5601	'-	0.0603 unit increase	[0.039-0.082]	NFATC2	Hypertension	hypertension	'-	GCST007707	20:51492442
rs1887320-<b>A</b>	1 x 10-6	(Japanese)	0.485	'-	0.0625 unit increase	[0.037-0.088]	FAT1P1, LINC02871	Hypertension	hypertension	'-	GCST007707	20:10985350
rs9375459-<b>T</b>	2 x 10-8	(East Asian)	0.4425	'-	0.0626 unit increase	[0.041-0.084]	'-	Hypertension	hypertension	'-	GCST007707	6:126826559
rs1105956-<b>A</b>	4 x 10-6	(Japanese)	0.428	'-	0.0641 unit increase	[0.037-0.091]	RSPO3, RPS4XP9	Hypertension	hypertension	'-	GCST007707	6:126825734
rs217727-<b>A</b>	4 x 10-6	(Japanese)	0.3913	'-	0.0644 unit increase	[0.037-0.092]	H19	Hypertension	hypertension	'-	GCST007707	11:1995678
rs751984-<b>T</b>	5 x 10-7	(Japanese)	0.4601	'-	0.0648 unit increase	[0.04-0.09]	LRRC10B	Hypertension	hypertension	'-	GCST007707	11:61510774
rs31864-<b>A</b>	3 x 10-6	(Japanese)	0.3414	'-	0.0651 unit increase	[0.038-0.092]	EBF1	Hypertension	hypertension	'-	GCST007707	5:158793185
rs11230728-<b>A</b>	5 x 10-9	(East Asian)	0.4619	'-	0.0652 unit increase	[0.043-0.087]	LRRC10B	Hypertension	hypertension	'-	GCST007707	11:61510226
rs66978877-<b>T</b>	5 x 10-9	(East Asian)	0.5458	'-	0.0661 unit increase	[0.044-0.088]	PGPEP1	Hypertension	hypertension	'-	GCST007707	19:18344847
rs6536088-<b>A</b>	2 x 10-9	(East Asian)	0.5549	'-	0.0665 unit increase	[0.045-0.088]	GUCY1B1, GUCY1A1	Hypertension	hypertension	'-	GCST007707	4:155745839
rs2681472-<b>A</b>	1 x 10-6	(Japanese)	0.6231	'-	0.0668 unit increase	[0.04-0.094]	ATP2B1	Hypertension	hypertension	'-	GCST007707	12:89615182
rs13002573-<b>A</b>	2 x 10-6	(Japanese)	0.6396	'-	0.0668 unit increase	[0.04-0.094]	'-	Hypertension	hypertension	'-	GCST007707	2:164058698
rs2681492-<b>T</b>	1 x 10-6	(Japanese)	0.6238	'-	0.0669 unit increase	[0.04-0.094]	ATP2B1	Hypertension	hypertension	'-	GCST007707	12:89619312
rs12579302-<b>A</b>	1 x 10-6	(Japanese)	0.6261	'-	0.0671 unit increase	[0.04-0.094]	ATP2B1	Hypertension	hypertension	'-	GCST007707	12:89656726
rs11105364-<b>T</b>	1 x 10-6	(Japanese)	0.6258	'-	0.0673 unit increase	[0.04-0.095]	ATP2B1	Hypertension	hypertension	'-	GCST007707	12:89675499
rs6590816-<b>A</b>	8 x 10-7	(Japanese)	0.4023	'-	0.0684 unit increase	[0.041-0.096]	ARHGAP42	Hypertension	hypertension	'-	GCST007707	11:100730902
rs1401982-<b>A</b>	7 x 10-7	(Japanese)	0.6184	'-	0.0689 unit increase	[0.042-0.096]	ATP2B1	Hypertension	hypertension	'-	GCST007707	12:89595822
rs35444-<b>A</b>	4 x 10-10	(Japanese)	0.7453	'-	0.0934 unit increase	[0.064-0.123]	UBA52P7, TBX3	Hypertension	hypertension	'-	GCST007707	12:115114632
rs4684242-<b>C</b>	2 x 10-11	(Japanese)	0.3541	'-	0.0935 unit increase	[0.066-0.121]	FGD5	Hypertension	hypertension	'-	GCST007707	3:14853598
rs4980389-<b>A</b>	2 x 10-8	(Japanese)	0.7747	'-	0.0947 unit increase	[0.062-0.128]	LSP1	Hypertension	hypertension	'-	GCST007707	11:1871355
rs12129649-<b>T</b>	3 x 10-13	(Japanese)	0.4079	'-	0.1011 unit increase	[0.074-0.128]	MOV10	Hypertension	hypertension	'-	GCST007707	1:112688881
rs11191548-<b>T</b>	1 x 10-12	(Japanese)	0.7382	'-	0.1064 unit increase	[0.077-0.136]	CNNM2	Hypertension	hypertension	'-	GCST007707	10:103086421
rs13149993-<b>A</b>	3 x 10-15	(Japanese)	0.3296	'-	0.1098 unit increase	[0.083-0.137]	PRDM8, FGF5	Hypertension	hypertension	'-	GCST007707	4:80237391
rs11191580-<b>T</b>	2 x 10-13	(Japanese)	0.7386	'-	0.1102 unit increase	[0.081-0.139]	NT5C2	Hypertension	hypertension	'-	GCST007707	10:103146454
rs17514846-<b>A</b>	3 x 10-9	(Japanese)	0.1441	'-	0.1125 unit increase	[0.075-0.15]	FURIN	Hypertension	hypertension	'-	GCST007707	15:90873320
rs11191593-<b>T</b>	6 x 10-13	(Japanese)	0.7392	'-	0.1142 unit increase	[0.083-0.145]	NT5C2	Hypertension	hypertension	'-	GCST007707	10:103179458
rs72806698-<b>T</b>	5 x 10-6	(Japanese)	0.0665	'-	0.1232 unit increase	[0.07-0.176]	EML6	Hypertension	hypertension	'-	GCST007707	2:54742242
rs3790604-<b>A</b>	9 x 10-23	(East Asian)	0.2976	'-	0.1255 unit increase	[0.1-0.15]	WNT2B	Hypertension	hypertension	'-	GCST007707	1:112504257
rs1458038-<b>T</b>	2 x 10-20	(Japanese)	0.3374	'-	0.1288 unit increase	[0.1-0.16]	PRDM8, FGF5	Hypertension	hypertension	'-	GCST007707	4:80243569
rs10776752-<b>T</b>	3 x 10-18	(Japanese)	0.2989	'-	0.1295 unit increase	[0.1-0.16]	WNT2B	Hypertension	hypertension	'-	GCST007707	1:112501706
rs35021474-<b>C</b>	2 x 10-13	(Japanese)	0.799	'-	0.131 unit increase	[0.096-0.166]	KCNK3	Hypertension	hypertension	'-	GCST007707	2:26693976
rs11099098-<b>T</b>	2 x 10-21	(Japanese)	0.3389	'-	0.132 unit increase	[0.1-0.16]	PRDM8, FGF5	Hypertension	hypertension	'-	GCST007707	4:80248758
rs9814480-<b>T</b>	2 x 10-13	(Japanese)	0.1239	'-	0.1465 unit increase	[0.11-0.19]	CACNA1D	Hypertension	hypertension	'-	GCST007707	3:53556438
rs139293840-<b>A</b>	8 x 10-9	(Japanese)	0.0144	'-	0.3548 unit increase	[0.23-0.48]	RPTOR	Hypertension	hypertension	'-	GCST007707	17:80556559
rs16998073-<b>T</b>	8 x 10-25		0.47	1.29	'-	[1.23-1.35]	FGF5, PRDM8	Hypertension	hypertension	'-	GCST011141	4:80263187
rs1458038-<b>T</b>	3 x 10-22		0.39	1.26	'-	[1.21-1.33]	PRDM8, FGF5	Hypertension	hypertension	'-	GCST011141	4:80243569
rs77768175-<b>G</b>	6 x 10-16		0.3722	0.77	'-	[0.72-0.82]	HECTD4	Hypertension	hypertension	'-	GCST011141	12:112298314
rs671-<b>A</b>	2 x 10-15		0.33	0.77	'-	[0.72-0.82]	ALDH2	Hypertension	hypertension	'-	GCST011141	12:111803962
rs11066280-<b>A</b>	3 x 10-14		0.2	0.78	'-	[0.74-0.84]	HECTD4	Hypertension	hypertension	'-	GCST011141	12:112379979
rs2074356-<b>A</b>	3 x 10-13		0.32	0.78	'-	[0.73-0.83]	HECTD4	Hypertension	hypertension	'-	GCST011141	12:112207597
rs36034102-<b>T</b>	3 x 10-12		0.35	1.22	'-	[1.15-1.29]	FGF5	Hypertension	hypertension	'-	GCST011141	4:80280894
rs12229654-<b>G</b>	4 x 10-25		0.26	0.79	'-	[0.74-0.84]	CUX2, LINC01405	Hypertension	hypertension	'-	GCST011141	12:110976657
rs11066453-<b>G</b>	7 x 10-11		0.26	0.79	'-	[0.74-0.85]	OAS1	Hypertension	hypertension	'-	GCST011141	12:112927816
rs2072134-<b>A</b>	1 x 10-10		0.26	0.78	'-	[0.73-0.84]	OAS3	Hypertension	hypertension	'-	GCST011141	12:112971371
rs17249754-<b>A</b>	4 x 10-9		0.27	0.87	'-	[0.83-0.91]	ATP2B1	Hypertension	hypertension	'-	GCST011141	12:89666809
rs12413409-<b>A</b>	5 x 10-9		0.39	0.85	'-	[0.81-0.9]	CNNM2	Hypertension	hypertension	'-	GCST011141	10:102959339
rs16849273-<b>G</b>	5 x 10-9		0.39	0.87	'-	[0.83-0.91]	PRPS1P1	Hypertension	hypertension	'-	GCST011141	2:164144678
rs12231049-<b>G</b>	8 x 10-9		0.39	0.83	'-	[0.78-0.89]	MYL2	Hypertension	hypertension	'-	GCST011141	12:110911419
rs732998-<b>C</b>	8 x 10-9		0.18	0.85	'-	[0.81-0.9]	NT5C2	Hypertension	hypertension	'-	GCST011141	10:103138144
rs11191548-<b>C</b>	1 x 10-8		0.18	0.86	'-	[0.81-0.9]	CNNM2	Hypertension	hypertension	'-	GCST011141	10:103086421
rs2681492-<b>C</b>	2 x 10-8		0.15	0.87	'-	[0.83-0.91]	ATP2B1	Hypertension	hypertension	'-	GCST011141	12:89619312
rs3782889-<b>G</b>	2 x 10-8		0.17	0.84	'-	[0.79-0.89]	MYL2	Hypertension	hypertension	'-	GCST011141	12:110912851
rs167479-<b>T</b>	2 x 10-8		0.16	0.88	'-	[0.84-0.92]	RGL3	Hypertension	hypertension	'-	GCST011141	19:11416089
rs112735431-<b>A</b>	3 x 10-8		0.17	1.91	'-	[1.52-2.41]	RNF213-AS1, RNF213	Hypertension	hypertension	'-	GCST011141	17:80385145
rs1799998-<b>G</b>	3 x 10-8		0.18	0.87	'-	[0.83-0.91]	LY6E-DT, CYP11B2	Hypertension	hypertension	'-	GCST011141	8:142918184
rs11191580-<b>C</b>	3 x 10-8		0.13	0.86	'-	[0.82-0.91]	NT5C2	Hypertension	hypertension	'-	GCST011141	10:103146454
rs7136259-<b>T</b>	5 x 10-8		0.12	0.88	'-	[0.84-0.92]	ATP2B1	Hypertension	hypertension	'-	GCST011141	12:89687411
chr20:62475466-<b>C</b>	9 x 10-12		0.0071	1.251	'-	[1.173-1.334]	'-	ICD10 I10: hypertension	hypertension	'-	GCST90077646	Mapping not available
rs2504779-<b>T</b>	1 x 10-8		0.9104	'-	5.72696 z score increase	'-	CD164L2	Hypertension	hypertension	'-	GCST90000060	1:27382530
rs2782643-<b>T</b>	1 x 10-10		0.416	'-	6.4134 z score increase	'-	SZT2	Hypertension	hypertension	'-	GCST90000060	1:43420823
rs642961-<b>A</b>	2 x 10-8		0.1951	'-	5.61306 z score decrease	'-	IRF6, UTP25	Hypertension	hypertension	'-	GCST90000060	1:209815925
rs2044693-<b>A</b>	1 x 10-9		0.3561	'-	6.1101 z score decrease	'-	PNO1	Hypertension	hypertension	'-	GCST90000060	2:68157965
rs139600783-<b>T</b>	5 x 10-9		0.0065	'-	5.84541 z score increase	'-	ARHGAP31	Hypertension	hypertension	'-	GCST90000060	3:119390922
rs73181210-<b>T</b>	3 x 10-13		0.9912	'-	7.31145 z score increase	'-	PHC3	Hypertension	hypertension	'-	GCST90000060	3:170113480
rs2320299-<b>A</b>	1 x 10-13		0.7265	'-	7.44408 z score increase	'-	LCORL	Hypertension	hypertension	'-	GCST90000060	4:17970749
rs143057152-<b>T</b>	2 x 10-12		0.0025	'-	7.02835 z score increase	'-	NR3C2	Hypertension	hypertension	'-	GCST90000060	4:148154604
rs4691380-<b>T</b>	9 x 10-9		0.328	'-	5.74395 z score decrease	'-	PDGFC	Hypertension	hypertension	'-	GCST90000060	4:156798972
rs459193-<b>A</b>	2 x 10-14		0.2578	'-	7.65545 z score decrease	'-	C5orf67, RPL26P19	Hypertension	hypertension	'-	GCST90000060	5:56510924
rs27434-<b>A</b>	1 x 10-8		0.2135	'-	5.68059 z score decrease	'-	ERAP1	Hypertension	hypertension	'-	GCST90000060	5:96793809
rs4705752-<b>A</b>	1 x 10-10		0.4969	'-	6.42264 z score increase	'-	MCC	Hypertension	hypertension	'-	GCST90000060	5:113030981
rs7756992-<b>A</b>	1 x 10-10		0.7323	'-	6.41266 z score decrease	'-	CDKAL1	Hypertension	hypertension	'-	GCST90000060	6:20679478
rs9390459-<b>A</b>	1 x 10-8		0.4351	'-	5.68306 z score increase	'-	STXBP5	Hypertension	hypertension	'-	GCST90000060	6:147359223
rs972283-<b>A</b>	1 x 10-15		0.4939	'-	7.9997 z score decrease	'-	KLF14, H4P1	Hypertension	hypertension	'-	GCST90000060	7:130782095
rs782513-<b>T</b>	1 x 10-11		0.5796	'-	6.78041 z score increase	'-	AKR1B10, AKR1B1	Hypertension	hypertension	'-	GCST90000060	7:134510938
rs2306899-<b>T</b>	6 x 10-13		0.2419	'-	7.20766 z score increase	'-	DDHD2	Hypertension	hypertension	'-	GCST90000060	8:38238144
rs76767219-<b>A</b>	3 x 10-9		0.0319	'-	5.90803 z score decrease	'-	ZBTB10	Hypertension	hypertension	'-	GCST90000060	8:80513961
rs3808869-<b>A</b>	2 x 10-8		0.4837	'-	5.60999 z score increase	'-	ARID3C	Hypertension	hypertension	'-	GCST90000060	9:34622392
rs7893462-<b>A</b>	1 x 10-8		0.4749	'-	5.6705 z score decrease	'-	ODAD2	Hypertension	hypertension	'-	GCST90000060	10:27939936
rs1133400-<b>A</b>	9 x 10-11		0.7829	'-	6.47961 z score decrease	'-	INPP5A	Hypertension	hypertension	'-	GCST90000060	10:132645884
rs117874826-<b>A</b>	4 x 10-9		0.9763	'-	5.90087 z score decrease	'-	PLCB3	Hypertension	hypertension	'-	GCST90000060	11:64260194
rs4937126-<b>A</b>	2 x 10-9		0.3143	'-	5.98052 z score decrease	'-	ST3GAL4	Hypertension	hypertension	'-	GCST90000060	11:126412002
rs141325069-<b>A</b>	4 x 10-8		0.0031	'-	5.48173 z score increase	'-	PDE3A	Hypertension	hypertension	'-	GCST90000060	12:20616336
rs2229840-<b>T</b>	2 x 10-10		0.166	'-	6.36869 z score decrease	'-	NCOR2	Hypertension	hypertension	'-	GCST90000060	12:124341916
rs277152-<b>A</b>	1 x 10-9		0.3422	'-	6.07859 z score decrease	'-	B3GLCT, RXFP2	Hypertension	hypertension	'-	GCST90000060	13:31513471
rs72681869-<b>C</b>	1 x 10-14		0.0099	'-	7.69193 z score decrease	'-	SOS2	Hypertension	hypertension	'-	GCST90000060	14:50188639
rs4785340-<b>T</b>	2 x 10-8		0.4362	'-	5.57933 z score decrease	'-	ZNF423	Hypertension	hypertension	'-	GCST90000060	16:49756866
rs2257205-<b>T</b>	1 x 10-9		0.1107	'-	6.09927 z score decrease	'-	TSPOAP1-AS1, RNF43	Hypertension	hypertension	'-	GCST90000060	17:58370936
rs4846567-<b>T</b>	4 x 10-8		0.2834	'-	5.50593 z score decrease	'-	ZC3H11B, LYPLAL1-AS1	Hypertension	hypertension	'-	GCST90000064	1:219577375
rs9683944-<b>A</b>	3 x 10-9		0.7623	'-	5.92646 z score decrease	'-	RPS23P2, PCDH18	Hypertension	hypertension	'-	GCST90000064	4:137512008
rs6822892-<b>A</b>	4 x 10-9		0.6298	'-	5.89378 z score increase	'-	PDGFC	Hypertension	hypertension	'-	GCST90000064	4:156813523
rs26653-<b>C</b>	1 x 10-9		0.2992	'-	6.05725 z score decrease	'-	ERAP1	Hypertension	hypertension	'-	GCST90000064	5:96803547
rs2206734-<b>T</b>	5 x 10-9		0.1808	'-	5.85873 z score increase	'-	CDKAL1	Hypertension	hypertension	'-	GCST90000064	6:20694653
rs366178-<b>A</b>	3 x 10-8		0.2807	'-	5.56983 z score increase	'-	RPL10P19, RNU6-682P	Hypertension	hypertension	'-	GCST90000064	8:8913644
rs10490923-<b>A</b>	1 x 10-8		0.116	'-	5.68491 z score increase	'-	ARMS2	Hypertension	hypertension	'-	GCST90000064	10:122454735
rs12423664-<b>A</b>	3 x 10-10		0.1362	'-	6.30461 z score increase	'-	FBRSL1	Hypertension	hypertension	'-	GCST90000064	12:132493308
rs704-<b>A</b>	8 x 10-9		0.4869	'-	5.77038 z score decrease	'-	VTN, SARM1	Hypertension	hypertension	'-	GCST90000064	17:28367840
rs28379706-<b>T</b>	4 x 10-9		0.5959	'-	5.90491 z score increase	'-	PLXNB2	Hypertension	hypertension	'-	GCST90000064	22:50289633
rs56012466-<b>A</b>	4 x 10-8		0.27916	1.07	'-	'-	PRKAG2	Hypertension	hypertension	'-	GCST90086091	7:151709702
rs1275923-<b>T</b>	6 x 10-14		0.608855	0.9	'-	'-	KCNK3	Hypertension	hypertension	'-	GCST90086092	2:26709928
rs1446802-<b>G</b>	2 x 10-6		0.500106	1.07	'-	'-	EXTL2P1, RPS15AP14	Hypertension	hypertension	'-	GCST90086092	2:175667291
rs72375069-<b>C</b>	1 x 10-7		0.354025	0.93	'-	'-	SLC4A7	Hypertension	hypertension	'-	GCST90086092	3:27386331
rs16998073-<b>T</b>	3 x 10-9		0.290471	1.09	'-	'-	FGF5, PRDM8	Hypertension	hypertension	'-	GCST90086092	4:80263187
rs72850439-<b>A</b>	1 x 10-7		0.285995	1.09	'-	'-	SBF2	Hypertension	hypertension	'-	GCST90086092	11:10252834
rs7174250-<b>T</b>	4 x 10-8		0.462931	1.08	'-	'-	ABHD17C	Hypertension	hypertension	'-	GCST90086092	15:80726246
rs28792763-<b>A</b>	4 x 10-6		0.538179	0.94	'-	'-	LINC00928, TICRR	Hypertension	hypertension	'-	GCST90086092	15:89538674
rs57515981-<b>AAAGGCAG</b>	8 x 10-6		0.48235	1.07	'-	'-	FURIN	Hypertension	hypertension	'-	GCST90086092	15:90869621
rs112963849-<b>A</b>	2 x 10-8		0.0823165	1.23	'-	'-	HIC1	Hypertension	hypertension	'-	GCST90086092	17:2056532
rs16998073-<b>?</b>	2 x 10-10		NR	1.273	'-	'-	FGF5, PRDM8	Hypertension	hypertension	'-	GCST90086157	4:80263187
rs59110359-<b>?</b>	7 x 10-6		NR	1.376	'-	'-	TAB2	Hypertension	hypertension	'-	GCST90086157	6:149233201
rs3858414-<b>?</b>	4 x 10-7		NR	0.8215	'-	'-	ARHGAP42	Hypertension	hypertension	'-	GCST90086157	11:100849377
rs471678-<b>?</b>	8 x 10-6		NR	1.239	'-	'-	MRPL23	Hypertension	hypertension	'-	GCST90086157	11:1951398
rs1446477-<b>?</b>	9 x 10-8		NR	0.8116	'-	'-	FIGN, PRPS1P1	Hypertension	hypertension	'-	GCST90086157	2:164147966
rs1214776-<b>?</b>	7 x 10-7		NR	0.8079	'-	'-	MSH2	Hypertension	hypertension	'-	GCST90086157	2:47653795
rs13001925-<b>?</b>	9 x 10-6		NR	1.2	'-	'-	RPL7P13, RNU6-439P	Hypertension	hypertension	'-	GCST90086157	2:49331552
rs11002605-<b>?</b>	2 x 10-6		NR	1.204	'-	'-	LINC00856, ZMIZ1-AS1	Hypertension	hypertension	'-	GCST90086157	10:78583197
rs145054295-<b>?</b>	4 x 10-8		NR	'-	0.4254598 unit decrease	[0.27-0.58]	'-	Hypertension	hypertension	'-	GCST008036	11:96709521
rs2342883-<b>?</b>	2 x 10-8		NR	'-	0.093572 unit decrease	[0.061-0.126]	FGD5	Hypertension	hypertension	'-	GCST008036	3:14869013
rs58318008-<b>C</b>	7 x 10-6		'-	1.8	'-	[1.39-2.33]	SORCS2	Hypertension in type 2 diabetes	hypertension	type 2 diabetes mellitus	GCST012136	4:7368937
rs9462492-<b>G</b>	2 x 10-6		'-	1.84	'-	[1.43-2.38]	KCNK5	Hypertension in type 2 diabetes	hypertension	type 2 diabetes mellitus	GCST012136	6:39209798
rs56373378-<b>T</b>	1 x 10-11		0.9042	'-	'-	'-	MTCO1P57	White matter hyperintensity volume x hypertension interaction (2df)	hypertension, white matter hyperintensity measurement	'-	GCST011954	7:68130521
rs62286033-<b>T</b>	4 x 10-10		0.9411	'-	'-	'-	LINC01839, LINC01840	White matter hyperintensity volume x hypertension interaction (2df)	hypertension, white matter hyperintensity measurement	'-	GCST011954	3:184509795
rs61503757-<b>T</b>	2 x 10-8		0.1005	'-	'-	'-	ZNF107, ZNF138	White matter hyperintensity volume x hypertension interaction (2df)	hypertension, white matter hyperintensity measurement	'-	GCST011954	7:64752140
rs144406103-<b>T</b>	3 x 10-8		0.1468	'-	'-	'-	MS4A4E, MS4A4A	White matter hyperintensity volume x hypertension interaction (2df)	hypertension, white matter hyperintensity measurement	'-	GCST011954	11:60200909
rs7153038-<b>A</b>	3 x 10-8		0.1571	'-	'-	'-	NUMB	White matter hyperintensity volume x hypertension interaction (2df)	hypertension, white matter hyperintensity measurement	'-	GCST011954	14:73423248
rs7914095-<b>C</b>	4 x 10-6		0.6813	'-	'-	'-	FANK1	White matter hyperintensity volume x hypertension interaction (2df)	hypertension, white matter hyperintensity measurement	'-	GCST011953	10:125990663
rs55823223-<b>A</b>	2 x 10-41		0.1399	'-	'-	'-	TRIM65	White matter hyperintensity volume x hypertension interaction (2df)	hypertension, white matter hyperintensity measurement	'-	GCST011952	17:75894282
rs3762515-<b>T</b>	1 x 10-18		0.0958	'-	'-	'-	EFEMP1	White matter hyperintensity volume x hypertension interaction (2df)	hypertension, white matter hyperintensity measurement	'-	GCST011952	2:55923729
rs55897749-<b>C</b>	6 x 10-18		0.6303	'-	'-	'-	DCAKD, NMT1	White matter hyperintensity volume x hypertension interaction (2df)	hypertension, white matter hyperintensity measurement	'-	GCST011952	17:45058935
rs4843553-<b>C</b>	1 x 10-14		0.5593	'-	'-	'-	C16orf95	White matter hyperintensity volume x hypertension interaction (2df)	hypertension, white matter hyperintensity measurement	'-	GCST011952	16:87199579
rs6940540-<b>G</b>	2 x 10-13		0.4097	'-	'-	'-	PLEKHG1	White matter hyperintensity volume x hypertension interaction (2df)	hypertension, white matter hyperintensity measurement	'-	GCST011952	6:150697773
rs4630220-<b>G</b>	3 x 10-13		0.7122	'-	'-	'-	SH3PXD2A	White matter hyperintensity volume x hypertension interaction (2df)	hypertension, white matter hyperintensity measurement	'-	GCST011952	10:103699358
rs72934583-<b>T</b>	5 x 10-12		0.8776	'-	'-	'-	NBEAL1	White matter hyperintensity volume x hypertension interaction (2df)	hypertension, white matter hyperintensity measurement	'-	GCST011952	2:203144334
rs830179-<b>G</b>	1 x 10-11		0.6727	'-	'-	'-	KLHL24	White matter hyperintensity volume x hypertension interaction (2df)	hypertension, white matter hyperintensity measurement	'-	GCST011952	3:183662247
rs11685652-<b>G</b>	8 x 10-11		0.8091	'-	'-	'-	CHORDC1P1	White matter hyperintensity volume x hypertension interaction (2df)	hypertension, white matter hyperintensity measurement	'-	GCST011952	2:42893609
rs2303655-<b>T</b>	8 x 10-11		0.793	'-	'-	'-	ZNF474-AS1	White matter hyperintensity volume x hypertension interaction (2df)	hypertension, white matter hyperintensity measurement	'-	GCST011952	5:122182683
rs10786772-<b>G</b>	8 x 10-11		0.652	'-	'-	'-	SH3PXD2A	White matter hyperintensity volume x hypertension interaction (2df)	hypertension, white matter hyperintensity measurement	'-	GCST011952	10:103850568
rs1285841-<b>C</b>	5 x 10-10		0.5423	'-	'-	'-	CCDC88C	White matter hyperintensity volume x hypertension interaction (2df)	hypertension, white matter hyperintensity measurement	'-	GCST011952	14:91415043
rs62172472-<b>G</b>	2 x 10-9		0.7983	'-	'-	'-	RN7SKP42	White matter hyperintensity volume x hypertension interaction (2df)	hypertension, white matter hyperintensity measurement	'-	GCST011952	2:187163590
rs1948948-<b>C</b>	7 x 10-9		0.5713	'-	'-	'-	HNRNPA1P48, UNGP1	White matter hyperintensity volume x hypertension interaction (2df)	hypertension, white matter hyperintensity measurement	'-	GCST011952	16:51408768
rs55940034-<b>G</b>	4 x 10-8		0.2957	'-	'-	'-	COL4A2	White matter hyperintensity volume x hypertension interaction (2df)	hypertension, white matter hyperintensity measurement	'-	GCST011952	13:110390962
rs12941507-<b>C</b>	4 x 10-7		0.91	'-	'-	'-	AMZ2P1, GNA13	White matter hyperintensity volume x hypertension interaction (2df)	hypertension, white matter hyperintensity measurement	'-	GCST011952	17:64990443
rs6987059-<b>A</b>	9 x 10-7		0.5678	'-	'-	'-	LINC00529, XKR6	White matter hyperintensity volume x hypertension interaction (2df)	hypertension, white matter hyperintensity measurement	'-	GCST011952	8:11213548
rs10859915-<b>T</b>	7 x 10-6		0.4072	'-	'-	'-	PGAM1P5	White matter hyperintensity volume x hypertension interaction (2df)	hypertension, white matter hyperintensity measurement	'-	GCST011952	12:95634097
rs6586390-<b>A</b>	6 x 10-6		0.5081	'-	'-	'-	TARBP1, LINC01354	White matter hyperintensity volume x hypertension interaction (2df)	hypertension, white matter hyperintensity measurement	'-	GCST011952	1:234496623
rs12144175-<b>T</b>	4 x 10-6		0.2513	'-	'-	'-	RIT1	White matter hyperintensity volume x hypertension interaction (2df)	hypertension, white matter hyperintensity measurement	'-	GCST011952	1:155908315
rs78423498-<b>T</b>	1 x 10-5		0.934	'-	'-	'-	'-	White matter hyperintensity volume x hypertension interaction (2df)	hypertension, white matter hyperintensity measurement	'-	GCST011952	6:85002658
rs55794313-<b>T</b>	1 x 10-5		0.1902	'-	'-	'-	ZNF385D	White matter hyperintensity volume x hypertension interaction (2df)	hypertension, white matter hyperintensity measurement	'-	GCST011952	3:21790448
rs7584120-<b>G</b>	3 x 10-6		0.8902	'-	'-	'-	PNPT1	White matter hyperintensity volume x hypertension interaction (2df)	hypertension, white matter hyperintensity measurement	'-	GCST011952	2:55646250
rs742047-<b>A</b>	3 x 10-6		0.764	'-	'-	'-	RSL24D1P1, GPR89P	White matter hyperintensity volume x hypertension interaction (2df)	hypertension, white matter hyperintensity measurement	'-	GCST011952	6:27771601
rs10786772-<b>G</b>	5 x 10-11		0.64	'-	'-	'-	SH3PXD2A	White matter hyperintensity volume x hypertension interaction (2df)	hypertension, white matter hyperintensity measurement	'-	GCST011953	10:103850568
rs10980694-<b>T</b>	9 x 10-6		0.8751	'-	'-	'-	LPAR1	White matter hyperintensity volume x hypertension interaction (2df)	hypertension, white matter hyperintensity measurement	'-	GCST011953	9:111022277
rs11204676-<b>T</b>	6 x 10-6		0.3239	'-	'-	'-	MCL1, ENSA	White matter hyperintensity volume x hypertension interaction (2df)	hypertension, white matter hyperintensity measurement	'-	GCST011953	1:150598673
rs11249945-<b>A</b>	1 x 10-7		0.35	'-	'-	'-	TNKS	White matter hyperintensity volume x hypertension interaction (2df)	hypertension, white matter hyperintensity measurement	'-	GCST011953	8:9771243
rs112587279-<b>G</b>	6 x 10-6		0.1608	'-	'-	'-	RIBC2	White matter hyperintensity volume x hypertension interaction (2df)	hypertension, white matter hyperintensity measurement	'-	GCST011953	22:45419696
rs11914354-<b>A</b>	3 x 10-6		0.2333	'-	'-	'-	TMEM212, TMEM212-AS1	White matter hyperintensity volume x hypertension interaction (2df)	hypertension, white matter hyperintensity measurement	'-	GCST011953	3:171878819
rs12144175-<b>T</b>	5 x 10-7		0.2513	'-	'-	'-	RIT1	White matter hyperintensity volume x hypertension interaction (2df)	hypertension, white matter hyperintensity measurement	'-	GCST011953	1:155908315
rs12443113-<b>G</b>	2 x 10-6		0.55	'-	'-	'-	RASL12	White matter hyperintensity volume x hypertension interaction (2df)	hypertension, white matter hyperintensity measurement	'-	GCST011953	15:65063130
rs12941507-<b>C</b>	3 x 10-7		0.91	'-	'-	'-	AMZ2P1, GNA13	White matter hyperintensity volume x hypertension interaction (2df)	hypertension, white matter hyperintensity measurement	'-	GCST011953	17:64990443
rs1948948-<b>C</b>	7 x 10-10		0.56	'-	'-	'-	HNRNPA1P48, UNGP1	White matter hyperintensity volume x hypertension interaction (2df)	hypertension, white matter hyperintensity measurement	'-	GCST011953	16:51408768
rs2303655-<b>T</b>	1 x 10-11		0.78	'-	'-	'-	ZNF474-AS1	White matter hyperintensity volume x hypertension interaction (2df)	hypertension, white matter hyperintensity measurement	'-	GCST011953	5:122182683
rs2326187-<b>T</b>	2 x 10-6		0.7878	'-	'-	'-	LINC02523	White matter hyperintensity volume x hypertension interaction (2df)	hypertension, white matter hyperintensity measurement	'-	GCST011953	6:125622090
rs55794313-<b>T</b>	3 x 10-6		0.1902	'-	'-	'-	ZNF385D	White matter hyperintensity volume x hypertension interaction (2df)	hypertension, white matter hyperintensity measurement	'-	GCST011953	3:21790448
rs55940034-<b>G</b>	3 x 10-8		0.29	'-	'-	'-	COL4A2	White matter hyperintensity volume x hypertension interaction (2df)	hypertension, white matter hyperintensity measurement	'-	GCST011953	13:110390962
rs5762197-<b>C</b>	1 x 10-7		0.71	'-	'-	'-	'-	White matter hyperintensity volume x hypertension interaction (2df)	hypertension, white matter hyperintensity measurement	'-	GCST011953	22:27491510
rs62172472-<b>G</b>	2 x 10-10		0.79	'-	'-	'-	RN7SKP42	White matter hyperintensity volume x hypertension interaction (2df)	hypertension, white matter hyperintensity measurement	'-	GCST011953	2:187163590
rs6586390-<b>A</b>	2 x 10-6		0.5081	'-	'-	'-	TARBP1, LINC01354	White matter hyperintensity volume x hypertension interaction (2df)	hypertension, white matter hyperintensity measurement	'-	GCST011953	1:234496623
rs6871246-<b>T</b>	5 x 10-6		0.1057	'-	'-	'-	MAP3K1	White matter hyperintensity volume x hypertension interaction (2df)	hypertension, white matter hyperintensity measurement	'-	GCST011953	5:56799759
rs6940540-<b>G</b>	2 x 10-13		0.41	'-	'-	'-	PLEKHG1	White matter hyperintensity volume x hypertension interaction (2df)	hypertension, white matter hyperintensity measurement	'-	GCST011953	6:150697773
rs7004825-<b>T</b>	5 x 10-8		0.47	'-	'-	'-	XKR6	White matter hyperintensity volume x hypertension interaction (2df)	hypertension, white matter hyperintensity measurement	'-	GCST011953	8:11173963
rs7199751-<b>T</b>	8 x 10-7		0.2246	'-	'-	'-	FOXC2, FOXL1	White matter hyperintensity volume x hypertension interaction (2df)	hypertension, white matter hyperintensity measurement	'-	GCST011953	16:86575696
rs72680374-<b>T</b>	2 x 10-6		0.63	'-	'-	'-	LINC02319	White matter hyperintensity volume x hypertension interaction (2df)	hypertension, white matter hyperintensity measurement	'-	GCST011953	14:52138125
rs72914247-<b>A</b>	2 x 10-6		0.1266	'-	'-	'-	DCC	White matter hyperintensity volume x hypertension interaction (2df)	hypertension, white matter hyperintensity measurement	'-	GCST011953	18:52693150
rs742047-<b>A</b>	8 x 10-6		0.764	'-	'-	'-	RSL24D1P1, GPR89P	White matter hyperintensity volume x hypertension interaction (2df)	hypertension, white matter hyperintensity measurement	'-	GCST011953	6:27771601
rs78423498-<b>T</b>	1 x 10-5		0.934	'-	'-	'-	'-	White matter hyperintensity volume x hypertension interaction (2df)	hypertension, white matter hyperintensity measurement	'-	GCST011953	6:85002658
rs72914247-<b>A</b>	9 x 10-6		0.1266	'-	'-	'-	DCC	White matter hyperintensity volume x hypertension interaction (2df)	hypertension, white matter hyperintensity measurement	'-	GCST011952	18:52693150
rs11914354-<b>A</b>	6 x 10-6		0.2333	'-	'-	'-	TMEM212, TMEM212-AS1	White matter hyperintensity volume x hypertension interaction (2df)	hypertension, white matter hyperintensity measurement	'-	GCST011952	3:171878819
rs147428270-<b>?</b>	2 x 10-6	(Het)	NR	'-	'-	'-	ULK4	Blood pressure traits (multi-trait analysis)	pulse pressure measurement, diastolic blood pressure, systolic blood pressure, hypertension	'-	GCST004388	3:41827229
rs7654819-<b>?</b>	7 x 10-6	(Het)	NR	'-	'-	'-	'-	Blood pressure traits (multi-trait analysis)	pulse pressure measurement, diastolic blood pressure, systolic blood pressure, hypertension	'-	GCST004388	4:11617090
rs76987554-<b>C</b>	9 x 10-7	(Hom)	NR	'-	'-	'-	TARID	Blood pressure traits (multi-trait analysis)	pulse pressure measurement, diastolic blood pressure, systolic blood pressure, hypertension	'-	GCST004388	6:133759717
rs76987554-<b>C</b>	1 x 10-7	(Het)	NR	'-	'-	'-	TARID	Blood pressure traits (multi-trait analysis)	pulse pressure measurement, diastolic blood pressure, systolic blood pressure, hypertension	'-	GCST004388	6:133759717
rs62434120-<b>T</b>	5 x 10-7	(Hom)	NR	'-	'-	'-	PLEKHG1	Blood pressure traits (multi-trait analysis)	pulse pressure measurement, diastolic blood pressure, systolic blood pressure, hypertension	'-	GCST004388	6:150671234
rs6969780-<b>C</b>	2 x 10-7	(Het)	NR	'-	'-	'-	HOXA-AS2, HOXA3	Blood pressure traits (multi-trait analysis)	pulse pressure measurement, diastolic blood pressure, systolic blood pressure, hypertension	'-	GCST004388	7:27119517
rs10096908-<b>?</b>	2 x 10-6	(Hom)	NR	'-	'-	'-	ANK1	Blood pressure traits (multi-trait analysis)	pulse pressure measurement, diastolic blood pressure, systolic blood pressure, hypertension	'-	GCST004388	8:41784039
rs186208701-<b>?</b>	8 x 10-7	(Het)	NR	'-	'-	'-	STK3	Blood pressure traits (multi-trait analysis)	pulse pressure measurement, diastolic blood pressure, systolic blood pressure, hypertension	'-	GCST004388	8:98567888
rs187821766-<b>?</b>	9 x 10-8	(Het)	NR	'-	'-	'-	STK3	Blood pressure traits (multi-trait analysis)	pulse pressure measurement, diastolic blood pressure, systolic blood pressure, hypertension	'-	GCST004388	8:98729050
rs78192203-<b>T</b>	1 x 10-7	(Hom)	NR	'-	'-	'-	GPR20	Blood pressure traits (multi-trait analysis)	pulse pressure measurement, diastolic blood pressure, systolic blood pressure, hypertension	'-	GCST004388	8:141364973
rs78192203-<b>T</b>	2 x 10-8	(Het)	NR	'-	'-	'-	GPR20	Blood pressure traits (multi-trait analysis)	pulse pressure measurement, diastolic blood pressure, systolic blood pressure, hypertension	'-	GCST004388	8:141364973
rs190531342-<b>?</b>	2 x 10-6	(Hom)	NR	'-	'-	'-	UGCG, RNU6-710P	Blood pressure traits (multi-trait analysis)	pulse pressure measurement, diastolic blood pressure, systolic blood pressure, hypertension	'-	GCST004388	9:111957288
10:14646769-<b>?</b>	2 x 10-6	(Het)	NR	'-	'-	'-	'-	Blood pressure traits (multi-trait analysis)	pulse pressure measurement, diastolic blood pressure, systolic blood pressure, hypertension	'-	GCST004388	Mapping not available
rs77932157-<b>?</b>	3 x 10-6	(Het)	NR	'-	'-	'-	CTNNA3	Blood pressure traits (multi-trait analysis)	pulse pressure measurement, diastolic blood pressure, systolic blood pressure, hypertension	'-	GCST004388	10:67697886
10:69514659-<b>?</b>	2 x 10-6	(Het)	NR	'-	'-	'-	'-	Blood pressure traits (multi-trait analysis)	pulse pressure measurement, diastolic blood pressure, systolic blood pressure, hypertension	'-	GCST004388	Mapping not available
rs12149202-<b>?</b>	8 x 10-6	(Het)	NR	'-	'-	'-	GSE1	Blood pressure traits (multi-trait analysis)	pulse pressure measurement, diastolic blood pressure, systolic blood pressure, hypertension	'-	GCST004388	16:85666754
rs114296860-<b>?</b>	4 x 10-6	(Het)	NR	'-	'-	'-	'-	Blood pressure traits (multi-trait analysis)	pulse pressure measurement, diastolic blood pressure, systolic blood pressure, hypertension	'-	GCST004388	17:53208635
rs115236533-<b>?</b>	9 x 10-7	(Het)	NR	'-	'-	'-	CDH18	Blood pressure traits (multi-trait analysis)	pulse pressure measurement, diastolic blood pressure, systolic blood pressure, hypertension	'-	GCST004388	5:19745606
rs9385284-<b>G</b>	1 x 10-6	(Het)	NR	'-	'-	'-	CLVS2	Blood pressure traits (multi-trait analysis)	pulse pressure measurement, diastolic blood pressure, systolic blood pressure, hypertension	'-	GCST004388	6:123078960
rs1027989-<b>G</b>	7 x 10-7	(Hom)	NR	'-	'-	'-	LYN	Blood pressure traits (multi-trait analysis)	pulse pressure measurement, diastolic blood pressure, systolic blood pressure, hypertension	'-	GCST004388	8:55901862
rs1027989-<b>G</b>	1 x 10-6	(Het)	NR	'-	'-	'-	LYN	Blood pressure traits (multi-trait analysis)	pulse pressure measurement, diastolic blood pressure, systolic blood pressure, hypertension	'-	GCST004388	8:55901862
rs115476423-<b>?</b>	5 x 10-6	(Het)	NR	'-	'-	'-	ZNF767P, ZNF746	Blood pressure traits (multi-trait analysis)	pulse pressure measurement, diastolic blood pressure, systolic blood pressure, hypertension	'-	GCST004388	7:149502873
rs115795127-<b>T</b>	7 x 10-9	(Het)	NR	'-	'-	'-	FRMD3	Blood pressure traits (multi-trait analysis)	pulse pressure measurement, diastolic blood pressure, systolic blood pressure, hypertension	'-	GCST004388	9:83378986
rs7651190-<b>G</b>	1 x 10-10	(Het)	NR	'-	'-	'-	ULK4	Blood pressure traits (multi-trait analysis)	pulse pressure measurement, diastolic blood pressure, systolic blood pressure, hypertension	'-	GCST004388	3:41724463
rs7372217-<b>G</b>	1 x 10-11	(Het)	NR	'-	'-	'-	ULK4	Blood pressure traits (multi-trait analysis)	pulse pressure measurement, diastolic blood pressure, systolic blood pressure, hypertension	'-	GCST004388	3:41948630
rs11563582-<b>A</b>	2 x 10-11	(Hom)	NR	'-	'-	'-	HNRNPA1P73, RPL35P4	Blood pressure traits (multi-trait analysis)	pulse pressure measurement, diastolic blood pressure, systolic blood pressure, hypertension	'-	GCST004388	7:27312031
rs11563582-<b>A</b>	2 x 10-9	(Het)	NR	'-	'-	'-	HNRNPA1P73, RPL35P4	Blood pressure traits (multi-trait analysis)	pulse pressure measurement, diastolic blood pressure, systolic blood pressure, hypertension	'-	GCST004388	7:27312031
rs6969780-<b>C</b>	1 x 10-8	(Hom)	NR	'-	'-	'-	HOXA-AS2, HOXA3	Blood pressure traits (multi-trait analysis)	pulse pressure measurement, diastolic blood pressure, systolic blood pressure, hypertension	'-	GCST004388	7:27119517
rs11977526-<b>A</b>	7 x 10-16	(Het)	NR	'-	'-	'-	FTLP15, IGFBP3	Blood pressure traits (multi-trait analysis)	pulse pressure measurement, diastolic blood pressure, systolic blood pressure, hypertension	'-	GCST004388	7:45968511
rs7006531-<b>G</b>	2 x 10-13	(Het)	NR	'-	'-	'-	CDH17	Blood pressure traits (multi-trait analysis)	pulse pressure measurement, diastolic blood pressure, systolic blood pressure, hypertension	'-	GCST004388	8:94098516
rs12063100-<b>?</b>	5 x 10-7	(Het)	NR	'-	'-	'-	LINC01035	Blood pressure traits (multi-trait analysis)	pulse pressure measurement, diastolic blood pressure, systolic blood pressure, hypertension	'-	GCST004388	1:188865413
rs59922837-<b>?</b>	4 x 10-6	(Het)	NR	'-	'-	'-	LINC01850, PAX8	Blood pressure traits (multi-trait analysis)	pulse pressure measurement, diastolic blood pressure, systolic blood pressure, hypertension	'-	GCST004388	2:153318921

## Sheet: GWAS Hypertension - GENES
ABHD17C	N=375
ADH1B
ADH7
ADRB1
AKR1B1
AKR1B10
ALDH1A2
ALDH2
AMPD3
AMZ2P1
ANK1
ANO6
ANP32C
ANTXR2
ARHGAP31
ARHGAP42
ARHGEF12
ARID3C
ARMC8P1
ARMS2
ATP2B1
ATXN2
B3GLCT
BAG6
BAHCC1
BANK1
BCAR1
BMPR1B
BORCS7
BORCS7-ASMT
C16orf95
C5orf67
CABCOCO1
CACNA1D
CACNB2
CAPZA1
CASZ1
CCDC34P1
CCDC71L
CCDC88C
CCN3
CD164L2
CDH13
CDH17
CDH18
CDKAL1
CDKN2B-AS1
CERS5
CHEK2
CHORDC1P1
CHP1
CLVS2
CNNM2
COL4A2
COL6A3
COL6A5
CRIP3
CSK
CTNNA3
CUX2
CXCL8
CYP11B2
CYP17A1
CYP1A2
DCAKD
DCC
DDHD2
DEFB136
DNAJC1
DPEP1
EBF1
EFEMP1
EML6
ENOSF1
ENPEP
ENSA
ERAP1
EXTL2P1
FAM219B
FANK1
FAT1P1
FBRSL1
FES
FGD4
FGD5
FGF5
FIGN
FOLH1
FOXC1
FOXC2
FOXL1
FRMD3
FSTL4
FTLP15
FURIN
GACAT3
GDF10
GMDS
GML
GNA13
GPR20
GPR39
GPR89P
GRM5
GSE1
GTF2I
GUCY1A1
GUCY1B1
H19
H4P1
HAUS4
HCG22
HCP5
HECTD4
HERPUD2
HFE
HIC1
HLA-DQB1
HNRNPA1P48
HNRNPA1P73
HOTTIP
HOXA11
HOXA3
HOXA-AS2
HOXB3
HOXB7
HOXB-AS3
HSD17B12
IGFBP3
IGSF5
ILRUN
INPP5A
INSR
IRF5
IRF6
KCNK3
KCNK5
KCP
KIAA2013
KLF14
KLHL24
KLHL29
KNOP1P3
L3MBTL4
LCORL
LINC00461
LINC00529
LINC00856
LINC00928
LINC01035
LINC01149
LINC01354
LINC01405
LINC01571
LINC01839
LINC01840
LINC01850
LINC02120
LINC02160
LINC02227
LINC02319
LINC02398
LINC02400
LINC02462
LINC02463
LINC02468
LINC02523
LINC02571
LINC02577
LINC02871
LINC02875
LPAR1
LRRC10B
LSP1
LTB
LY6E-DT
LY6G6C
LYN
LYPLAL1-AS1
MACROD2
MAP3K1
MARCHF1
MBIP
MCC
MCL1
MIR4713HG
MIR548AZ
MIR5702
MKNK1
MOB3C
MOV10
MPI
MPIG6B
MRAS
MRPL23
MS4A4A
MS4A4E
MSH2
MSRA
MTCH2
MTCO1P57
MTHFR
MTMR9
MTND1P22
MYL2
MYO6
MYO9B
NBEAL1
NCOR2
NCR3
NDUFS3
NFATC2
NHLRC2
NME9
NMT1
NOS3
NPNT
NPR3
NR1H3
NR2F2-AS1
NR3C2
NT5C2
NUMB
NUP160
NYAP2
OAS1
OAS3
ODAD2
OPRM1
OR4B1
OR4B2P
OR4C3
OR4C4P
OR4X1
OR5B12
OR7E161P
PAX8
PBRM1
PCDH18
PDE3A
PDGFC
PGAM1P5
PGPEP1
PHACTR1
PHC3
PHETA1
PLCB2
PLCB3
PLCD3
PLCE1
PLCE1-AS1
PLEKHG1
PLXNB2
PNO1
PNPT1
PODXL
PPIAP43
PPP1R3B
PRDM16
PRDM8
PRKAG2
PRMT5
PRPS1P1
PSMC3
PTPMT1
PTPRJ
PURG
RASL12
RBM47
RD3
REXO1
RGL3
RIBC2
RIT1
RN7SKP142
RN7SKP21
RN7SKP42
RN7SL222P
RN7SL865P
RNA5SP181
RNF213
RNF213-AS1
RNF43
RNU1-96P
RNU5E-4P
RNU6-439P
RNU6-682P
RNU6-710P
RNU6-758P
RPL10P19
RPL26P19
RPL32P3
RPL35P4
RPL37P11
RPL7P13
RPS15AP14
RPS23P2
RPS4XP9
RPSAP39
RPTOR
RSL24D1P1
RSPO3
RXFP2
SARM1
SBF2
SEMA7A
SGCZ
SH3PXD2A
SLC12A9
SLC22A1
SLC22A7
SLC30A1
SLC39A12
SLC39A8
SLC44A4
SLC4A7
SORCS2
SOS2
SOX6
ST3GAL4
STK3
STN1
STXBP5
SWAP70
SZT2
TAB2
TARBP1
TARID
TBX2
TBX2-AS1
TBX3
TCEA1P3
TIAM1
TICRR
TMEM212
TMEM212-AS1
TMOD4
TNF
TNKS
TNXB
TRIM65
TSPOAP1-AS1
TTBK1
U6
UBA52P7
UBE3AP2
UGCG
ULK4
UMOD
UNC79
UNGP1
UQCRHP1
USP8
UTP25
VPS33B
VTN
WBP1L
WNT2B
XKR6
XRCC4
Y_RNA
YES1
ZBTB10
ZC3H11B
ZFAT
ZMIZ1-AS1
ZNF107
ZNF138
ZNF318
ZNF385D
ZNF423
ZNF474-AS1
ZNF746
ZNF767P
ZNF831

## Sheet: GWAS Atherosclerosis
Variant and risk allele	P-value	P-value annotation	RAF	OR	Beta	CI	Mapped gene	Reported trait	Trait(s)	Background trait(s)	Study accession	Location
rs147555597-<b>A</b>	5 x 10-21		0.008848	'-	0.62 unit increase	[0.49-0.75]	LPAL2	Coronary atherosclerosis (PheCode 411.4)	coronary atherosclerosis	'-	GCST90043957	6:160490564
rs8066891-<b>A</b>	4 x 10-6		0.829	1.72414	'-	[1.37-2.17]	CDRT7, CDRT8	Carotid plaques in rheumatoid arthritis	carotid atherosclerosis	rheumatoid arthritis	GCST007425	17:15105113
rs12683261-<b>G</b>	5 x 10-6		0.969	4	'-	[2.22-7.14]	'-	Carotid plaques in rheumatoid arthritis	carotid atherosclerosis	rheumatoid arthritis	GCST007425	9:29148451
rs9727451-<b>A</b>	5 x 10-6		0.087	2.13	'-	[1.54-2.95]	FMN2	Carotid plaques in rheumatoid arthritis	carotid atherosclerosis	rheumatoid arthritis	GCST007425	1:240436606
rs2611206-<b>G</b>	5 x 10-6		0.874	1.88679	'-	[1.45-2.44]	LINC01179	Carotid plaques in rheumatoid arthritis	carotid atherosclerosis	rheumatoid arthritis	GCST007425	4:165658495
rs11413744-<b>?</b>	4 x 10-10		0.86	'-	0.1586 unit decrease	[0.11-0.21]	PRMT5P1, EDNRA	Carotid plaque	carotid atherosclerosis	'-	GCST007435	4:147474133
rs17477177-<b>T</b>	4 x 10-11		0.79	'-	0.1305 unit decrease	[0.092-0.169]	CCDC71L, LINC02577	Carotid plaque	carotid atherosclerosis	'-	GCST007435	7:106771412
rs9632884-<b>C</b>	5 x 10-12		0.48	'-	0.1127 unit increase	[0.081-0.145]	CDKN2B-AS1	Carotid plaque	carotid atherosclerosis	'-	GCST007435	9:22072302
rs113309773-<b>?</b>	9 x 10-11		0.46	'-	0.1259 unit decrease	[0.088-0.164]	CFDP1	Carotid plaque	carotid atherosclerosis	'-	GCST007435	16:75398789
rs200495339-<b>?</b>	1 x 10-8		0.11	'-	0.1023 unit decrease	[0.067-0.137]	SMARCA4	Carotid plaque	carotid atherosclerosis	'-	GCST007435	19:11078623
rs4779614-<b>T</b>	4 x 10-7		0.35	'-	0.0869 unit increase	[0.069-0.105]	RYR3-DT, TMCO5B	Carotid plaque	carotid atherosclerosis	'-	GCST007435	15:33247916
rs259140-<b>T</b>	5 x 10-7		0.3	'-	0.0889 unit increase	[0.054-0.124]	STEAP2-AS1	Carotid plaque	carotid atherosclerosis	'-	GCST007435	7:89995033
rs1878406-<b>T</b>	7 x 10-7	(cIMT)	0.13	'-	0.0087 per unit increase	[0.01-0.01]	EDNRA, PRMT5P1	Carotid intima media thickness	atherosclerosis	'-	GCST001231	4:147472512
rs17045031-<b>A</b>	4 x 10-7	(Plaque)	NR	'-	0.2986 unit decrease	[0.18-0.42]	RPL21P41	Carotid intima media thickness	atherosclerosis	'-	GCST001231	3:66717940
rs445925-<b>G</b>	4 x 10-6	(plaque)	0.89	1.22	'-	[1.12-1.32]	APOC1, APOE	Carotid intima media thickness	atherosclerosis	'-	GCST001231	19:44912383
rs17398575-<b>A</b>	3 x 10-6	(cIMT)	0.25	'-	0.0067 per unit increase	[0.01-0.01]	LINC02577, CCDC71L	Carotid intima media thickness	atherosclerosis	'-	GCST001231	7:106769006
rs11781551-<b>A</b>	2 x 10-11	(cIMT)	0.48	'-	0.0078 unit decrease	[0.01-0.01]	MSC-AS1, SMILR	Carotid intima media thickness	atherosclerosis	'-	GCST001231	8:122395852
rs445925-<b>A</b>	2 x 10-8	(cIMT)	0.11	'-	0.0156 unit decrease	[0.01-0.03]	APOC1, APOE	Carotid intima media thickness	atherosclerosis	'-	GCST001231	19:44912383
rs6601530-<b>G</b>	2 x 10-8	(cIMT)	0.45	'-	0.0078 unit increase	[0.01-0.01]	PINX1	Carotid intima media thickness	atherosclerosis	'-	GCST001231	8:10813762
rs4712972-<b>A</b>	8 x 10-8	(cIMT)	NR	'-	0.0099 unit increase	[0.01-0.01]	SLC17A4	Carotid intima media thickness	atherosclerosis	'-	GCST001231	6:25771819
rs17398575-<b>A</b>	2 x 10-12	(Plaque)	0.25	'-	0.1619 unit increase	[0.11-0.21]	LINC02577, CCDC71L	Carotid intima media thickness	atherosclerosis	'-	GCST001231	7:106769006
rs1878406-<b>T</b>	7 x 10-12	(Plaque)	0.13	'-	0.1993 unit increase	[0.14-0.26]	EDNRA, PRMT5P1	Carotid intima media thickness	atherosclerosis	'-	GCST001231	4:147472512
rs6511720-<b>T</b>	1 x 10-7	(Plaque)	NR	'-	0.1778 unit decrease	[0.11-0.25]	LDLR	Carotid intima media thickness	atherosclerosis	'-	GCST001231	19:11091630
rs653178-<b>C</b>	6 x 10-7		0.469	1.22	'-	[1.13-1.32]	ATXN2	Peripheral artery disease	peripheral arterial disease	'-	GCST002504	12:111569952
rs11726269-<b>G</b>	2 x 10-6		NR	1.39	'-	[1.22-1.59]	MAPK10	Peripheral artery disease	peripheral arterial disease	'-	GCST002504	4:86311831
rs131408-<b>C</b>	6 x 10-6		NR	1.211	'-	[1.11-1.32]	PCAT14, IGLL1	Peripheral artery disease	peripheral arterial disease	'-	GCST002504	22:23548649
rs6842241-<b>C</b>	5 x 10-9		NR	1.18	'-	[1.11-1.25]	EDNRA, PRMT5P1	Peripheral artery disease	peripheral arterial disease	'-	GCST003154	4:147479667
rs2074633-<b>C</b>	8 x 10-8		NR	1.16	'-	[1.10-1.22]	HDAC9	Peripheral artery disease	peripheral arterial disease	'-	GCST003154	7:18996297
rs12677056-<b>C</b>	3 x 10-6		NR	1.28	'-	[1.16-1.43]	CSMD3	Peripheral artery disease	peripheral arterial disease	'-	GCST003154	8:112410153
rs9584669-<b>C</b>	7 x 10-14		NR	1.72	'-	[1.52-2.00]	'-	Peripheral artery disease	peripheral arterial disease	'-	GCST003154	13:97711228
rs6841581-<b>?</b>	2 x 10-9		NR	1.07	'-	[NR]	EDNRA, PRMT5P1	Peripheral artery disease	peripheral arterial disease	'-	GCST008474	4:147480038
rs7528419-<b>A</b>	3 x 10-11		0.7721	1.07	'-	[1.05-1.09]	CELSR2	Peripheral artery disease	peripheral arterial disease	'-	GCST008474	1:109274570
rs6025-<b>T</b>	2 x 10-12		0.0265	1.2	'-	[1.14-1.26]	F5	Peripheral artery disease	peripheral arterial disease	'-	GCST008474	1:169549811
rs3130968-<b>T</b>	3 x 10-10		0.1371	1.07	'-	[1.05-1.10]	C6orf15, RNU6-1133P	Peripheral artery disease	peripheral arterial disease	'-	GCST008474	6:31097294
rs118039278-<b>A</b>	2 x 10-43		0.0643	1.26	'-	[1.22-1.30]	LPA	Peripheral artery disease	peripheral arterial disease	'-	GCST008474	6:160564494
rs2107595-<b>A</b>	2 x 10-11		0.187	1.08	'-	[1.05-1.10]	TWIST1, HDAC9	Peripheral artery disease	peripheral arterial disease	'-	GCST008474	7:19009765
rs4722172-<b>G</b>	4 x 10-11		0.1957	1.08	'-	[1.05-1.10]	MTCYBP42, IL6	Peripheral artery disease	peripheral arterial disease	'-	GCST008474	7:22746913
rs322-<b>A</b>	3 x 10-9		0.702	1.06	'-	[1.04-1.07]	LPL	Peripheral artery disease	peripheral arterial disease	'-	GCST008474	8:19961706
rs1537372-<b>T</b>	4 x 10-39		0.4176	1.12	'-	[1.10-1.14]	CDKN2B-AS1	Peripheral artery disease	peripheral arterial disease	'-	GCST008474	9:22103184
rs505922-<b>C</b>	7 x 10-11		0.3371	1.06	'-	[1.04-1.07]	ABO	Peripheral artery disease	peripheral arterial disease	'-	GCST008474	9:133273813
rs7903146-<b>T</b>	4 x 10-11		0.2937	1.06	'-	[1.04-1.08]	TCF7L2	Peripheral artery disease	peripheral arterial disease	'-	GCST008474	10:112998590
rs7476-<b>C</b>	8 x 10-10		0.3763	1.06	'-	[1.04-1.08]	CREB3L1	Peripheral artery disease	peripheral arterial disease	'-	GCST008474	11:46321284
rs566125-<b>T</b>	4 x 10-9		0.1269	1.08	'-	[1.05-1.11]	MMP3	Peripheral artery disease	peripheral arterial disease	'-	GCST008474	11:102839740
rs4842266-<b>G</b>	1 x 10-9		0.4077	1.06	'-	[1.04-1.08]	SYT1, NOP56P3	Peripheral artery disease	peripheral arterial disease	'-	GCST008474	12:79557786
rs11066301-<b>G</b>	3 x 10-11		0.4109	1.06	'-	[1.04-1.08]	PTPN11	Peripheral artery disease	peripheral arterial disease	'-	GCST008474	12:112433568
rs1975514-<b>C</b>	8 x 10-10		0.3534	1.05	'-	[1.04-1.07]	COL4A1	Peripheral artery disease	peripheral arterial disease	'-	GCST008474	13:110176544
rs55784307-<b>A</b>	3 x 10-8		0.1817	1.06	'-	[1.04-1.09]	SLC8A3, SMOC1	Peripheral artery disease	peripheral arterial disease	'-	GCST008474	14:70034647
rs10851907-<b>A</b>	1 x 10-13		0.4105	1.06	'-	[1.05-1.08]	CHRNA3, CHRNB4	Peripheral artery disease	peripheral arterial disease	'-	GCST008474	15:78623522
rs62084752-<b>C</b>	2 x 10-10		0.2171	1.07	'-	[1.05-1.09]	KPNA2, FBXO36P1	Peripheral artery disease	peripheral arterial disease	'-	GCST008474	17:68093252
rs138294113-<b>C</b>	1 x 10-10		0.879	1.09	'-	[1.06-1.11]	SMARCA4, LDLR	Peripheral artery disease	peripheral arterial disease	'-	GCST008474	19:11081053
rs317789-<b>?</b>	8 x 10-7		NR	'-	'-	'-	SYTL3	Peripheral artery disease (borderline)	peripheral arterial disease	'-	GCST009134	6:158680261
rs2359536-<b>C</b>	2 x 10-6		0.032	1.84	'-	[1.43-2.37]	MIR4675	Peripheral artery disease	peripheral arterial disease	'-	GCST000720	10:20610679
rs1902341-<b>G</b>	5 x 10-7		0.397	1.31	'-	[1.18-1.46]	OSBPL10	Peripheral artery disease	peripheral arterial disease	'-	GCST000720	3:31754078
rs17612742-<b>C</b>	2 x 10-8		0.313372	1.15794	'-	[1.100609361-1.218264537]	EDNRA	Peripheral artery disease	peripheral arterial disease	'-	GCST90013689	4:147493499
rs141033257-<b>A</b>	3 x 10-8		0.0113558	2.11742	'-	[1.623359979-2.761857247]	LPA	Peripheral artery disease	peripheral arterial disease	'-	GCST90013689	6:160609429
rs2107595-<b>A</b>	2 x 10-9		0.342606	1.16496	'-	[1.108153749-1.224672338]	TWIST1, HDAC9	Peripheral artery disease	peripheral arterial disease	'-	GCST90013689	7:19009765
rs72480748-<b>A</b>	4 x 10-8		0.243041	1.21158	'-	[1.131589307-1.297227288]	CYP2G1P, CYP2A7P2	Peripheral artery disease	peripheral arterial disease	'-	GCST90013731	19:40908576
rs116405693-<b>T</b>	3 x 10-9		0.04	1.51	'-	[1.32-1.74]	CCSER1	Peripheral artery disease in diabetes	peripheral arterial disease	diabetes mellitus	GCST90061374	4:90667203
rs10774624-<b>G</b>	2 x 10-9		0.49	1.14	'-	[1.1-1.19]	LINC02356	Peripheral artery disease in non diabetes	peripheral arterial disease	'-	GCST90061375	12:111395984
rs931794-<b>G</b>	4 x 10-10		0.34	1.14	'-	[1.09-1.19]	HYKK	Peripheral artery disease in non diabetes	peripheral arterial disease	'-	GCST90061375	15:78533838
rs2107595-<b>A</b>	4 x 10-8		0.16	1.16	'-	[1.11-1.21]	TWIST1, HDAC9	Peripheral artery disease in non diabetes	peripheral arterial disease	'-	GCST90061375	7:19009765
rs10455872-<b>G</b>	1 x 10-7		0.08	1.23	'-	[1.12-1.34]	LPA	Peripheral artery disease in non diabetes	peripheral arterial disease	'-	GCST90061375	6:160589086
rs2074633-<b>G</b>	4 x 10-7		0.21	1.13	'-	[1.09-1.18]	HDAC9	Peripheral artery disease in non diabetes	peripheral arterial disease	'-	GCST90061375	7:18996297
rs3184504-<b>T</b>	7 x 10-6		0.46	1.09	'-	[1.06-1.13]	ATXN2, SH2B3	Peripheral artery disease in non diabetes	peripheral arterial disease	'-	GCST90061375	12:111446804
rs1051730-<b>T</b>	9 x 10-9		0.34	1.12	'-	[1.09-1.16]	CHRNA3	Peripheral artery disease in non diabetes	peripheral arterial disease	'-	GCST90061375	15:78601997
rs7528419-<b>A</b>	2 x 10-12		0.78	1.06	'-	[1.05-1.08]	CELSR2	Peripheral artery disease	peripheral arterial disease	'-	GCST90061371	1:109274570
rs6025-<b>T</b>	7 x 10-13		0.97	1.2	'-	[1.15-1.25]	F5	Peripheral artery disease	peripheral arterial disease	'-	GCST90061371	1:169549811
rs118039278-<b>A</b>	7 x 10-50		0.07	1.26	'-	[1.21-1.31]	LPA	Peripheral artery disease	peripheral arterial disease	'-	GCST90061371	6:160564494
rs3130968-<b>T</b>	3 x 10-12		0.19	1.07	'-	[1.05-1.09]	C6orf15, RNU6-1133P	Peripheral artery disease	peripheral arterial disease	'-	GCST90061371	6:31097294
rs2107595-<b>A</b>	4 x 10-11		0.83	1.09	'-	[1.06-1.11]	TWIST1, HDAC9	Peripheral artery disease	peripheral arterial disease	'-	GCST90061371	7:19009765
rs4722172-<b>G</b>	9 x 10-9		0.78	1.08	'-	[1.05-1.1]	MTCYBP42, IL6	Peripheral artery disease	peripheral arterial disease	'-	GCST90061371	7:22746913
rs322-<b>A</b>	2 x 10-9		0.27	1.06	'-	[1.04-1.07]	LPL	Peripheral artery disease	peripheral arterial disease	'-	GCST90061371	8:19961706
rs505922-<b>C</b>	1 x 10-10		0.66	1.06	'-	[1.04-1.08]	ABO	Peripheral artery disease	peripheral arterial disease	'-	GCST90061371	9:133273813
rs1537372-<b>T</b>	7 x 10-41		0.42	1.12	'-	[1.1-1.14]	CDKN2B-AS1	Peripheral artery disease	peripheral arterial disease	'-	GCST90061371	9:22103184
rs7903146-<b>T</b>	5 x 10-10		0.71	1.06	'-	[1.04-1.07]	TCF7L2	Peripheral artery disease	peripheral arterial disease	'-	GCST90061371	10:112998590
rs566125-<b>T</b>	3 x 10-7		0.86	1.07	'-	[1.04-1.09]	MMP3	Peripheral artery disease	peripheral arterial disease	'-	GCST90061371	11:102839740
rs7476-<b>C</b>	1 x 10-8		0.69	1.05	'-	[1.03-1.07]	CREB3L1	Peripheral artery disease	peripheral arterial disease	'-	GCST90061371	11:46321284
rs11066301-<b>G</b>	3 x 10-12		0.57	1.06	'-	[1.05-1.08]	PTPN11	Peripheral artery disease	peripheral arterial disease	'-	GCST90061371	12:112433568
rs4842266-<b>G</b>	1 x 10-9		0.32	1.06	'-	[1.04-1.08]	SYT1, NOP56P3	Peripheral artery disease	peripheral arterial disease	'-	GCST90061371	12:79557786
rs1975514-<b>C</b>	2 x 10-23		0.36	1.05	'-	[1.04-1.06]	COL4A1	Peripheral artery disease	peripheral arterial disease	'-	GCST90061371	13:110176544
rs55784307-<b>A</b>	1 x 10-10		0.19	1.06	'-	[1.04-1.08]	SLC8A3, SMOC1	Peripheral artery disease	peripheral arterial disease	'-	GCST90061371	14:70034647
rs10851907-<b>A</b>	1 x 10-35		0.41	1.06	'-	[1.05-1.07]	CHRNA3, CHRNB4	Peripheral artery disease	peripheral arterial disease	'-	GCST90061371	15:78623522
rs62084752-<b>C</b>	9 x 10-13		0.75	1.07	'-	[1.05-1.09]	KPNA2, FBXO36P1	Peripheral artery disease	peripheral arterial disease	'-	GCST90061371	17:68093252
rs138294113-<b>C</b>	7 x 10-10		0.11	1.09	'-	[1.06-1.11]	SMARCA4, LDLR	Peripheral artery disease	peripheral arterial disease	'-	GCST90061371	19:11081053
rs10455872-<b>G</b>	7 x 10-11		0.07	1.3	'-	[1.22-1.37]	LPA	Peripheral artery disease in ever smokers	peripheral arterial disease	smoking status measurement	GCST90061372	6:160589086
rs200841208-<b>T</b>	4 x 10-8		0.3	1.35	'-	[1.18-1.55]	HLA-DRB1, HLA-DRB6	Peripheral artery disease in ever smokers	peripheral arterial disease	smoking status measurement	GCST90061372	6:32570108
rs10757272-<b>T</b>	1 x 10-13		0.46	1.15	'-	[1.11-1.2]	CDKN2B-AS1	Peripheral artery disease in ever smokers	peripheral arterial disease	smoking status measurement	GCST90061372	9:22088261
rs12910984-<b>A</b>	9 x 10-10		0.76	1.15	'-	[1.11-1.19]	CHRNA3	Peripheral artery disease in ever smokers	peripheral arterial disease	smoking status measurement	GCST90061372	15:78599285
rs10757269-<b>G</b>	4 x 10-10		0.47	1.13	'-	[1.08-1.18]	CDKN2B-AS1	Peripheral artery disease in ever smokers	peripheral arterial disease	smoking status measurement	GCST90061372	9:22072265
rs1051730-<b>T</b>	1 x 10-8		0.33	1.12	'-	[1.08-1.16]	CHRNA3	Peripheral artery disease in ever smokers	peripheral arterial disease	smoking status measurement	GCST90061372	15:78601997
rs57301765-<b>A</b>	3 x 10-8		0.346944	'-	0.13457833 unit increase	[0.087-0.182]	TWIST1, HDAC9	Peripheral artery disease	peripheral arterial disease	'-	GCST90018670	7:19013110
rs141864388-<b>CA</b>	4 x 10-9		0.041527	'-	0.35021767 unit increase	[0.23-0.47]	ARNTL, RASSF10	Peripheral artery disease	peripheral arterial disease	'-	GCST90018670	11:13215471
rs3844442-<b>A</b>	1 x 10-8		0.485088	'-	0.13315195 unit increase	[0.088-0.179]	CYP2G1P, CYP2A7P2	Peripheral artery disease	peripheral arterial disease	'-	GCST90018670	19:40909207
rs11413744-<b>GT</b>	8 x 10-10		NR	'-	0.1102 unit increase	[0.075-0.145]	PRMT5P1, EDNRA	Peripheral artery disease	peripheral arterial disease	'-	GCST90018890	4:147474133
rs10455872-<b>G</b>	4 x 10-13		NR	'-	0.2761 unit increase	[0.2-0.35]	LPA	Peripheral artery disease	peripheral arterial disease	'-	GCST90018890	6:160589086
rs3132625-<b>G</b>	2 x 10-8		NR	'-	0.165 unit increase	[0.11-0.22]	UBQLN1P1, MICC	Peripheral artery disease	peripheral arterial disease	'-	GCST90018890	6:30379943
rs9271393-<b>C</b>	2 x 10-8		NR	'-	0.116 unit increase	[0.075-0.157]	HLA-DQA1, HLA-DRB1	Peripheral artery disease	peripheral arterial disease	'-	GCST90018890	6:32619680
rs57301765-<b>A</b>	8 x 10-12		NR	'-	0.1146 unit increase	[0.082-0.148]	TWIST1, HDAC9	Peripheral artery disease	peripheral arterial disease	'-	GCST90018890	7:19013110
rs10757271-<b>G</b>	2 x 10-22		NR	'-	0.1452 unit increase	[0.12-0.17]	CDKN2B-AS1	Peripheral artery disease	peripheral arterial disease	'-	GCST90018890	9:22076796
rs141864388-<b>CA</b>	4 x 10-9		NR	'-	0.3502 unit increase	[0.23-0.47]	ARNTL, RASSF10	Peripheral artery disease	peripheral arterial disease	'-	GCST90018890	11:13215471
rs6678735-<b>?</b>	6 x 10-6	(AA)	NR	5.76	'-	[4.41-7.11]	NEGR1	Peripheral arterial disease (traffic-related air pollution interaction)	peripheral arterial disease, traffic air pollution measurement	'-	GCST004482	1:71997450
rs6698723-<b>?</b>	1 x 10-6	(AA)	NR	4.82	'-	[3.96-5.68]	PKN2-AS1	Peripheral arterial disease (traffic-related air pollution interaction)	peripheral arterial disease, traffic air pollution measurement	'-	GCST004482	1:88400462
rs6748245-<b>?</b>	2 x 10-6	(AA)	NR	51.1	'-	[48.43-53.77]	MBD5, RPS29P8	Peripheral arterial disease (traffic-related air pollution interaction)	peripheral arterial disease, traffic air pollution measurement	'-	GCST004482	2:148525197
rs6879255-<b>G</b>	8 x 10-6		0.29	'-	'-	'-	'-	Peripheral arterial disease (traffic-related air pollution interaction)	peripheral arterial disease, traffic air pollution measurement	'-	GCST004482	5:162592892
rs6909762-<b>?</b>	2 x 10-6	(AA)	NR	57.27	'-	[53.98-60.56]	SLC17A2, TRIM38	Peripheral arterial disease (traffic-related air pollution interaction)	peripheral arterial disease, traffic air pollution measurement	'-	GCST004482	6:25961816
rs6957127-<b>?</b>	9 x 10-6	(AA)	NR	10.31	'-	[8.74-11.88]	FERD3L	Peripheral arterial disease (traffic-related air pollution interaction)	peripheral arterial disease, traffic air pollution measurement	'-	GCST004482	7:25488685
rs7022762-<b>?</b>	5 x 10-7	(AA)	NR	17.57	'-	[16.1-19.04]	CHCHD4P2	Peripheral arterial disease (traffic-related air pollution interaction)	peripheral arterial disease, traffic air pollution measurement	'-	GCST004482	9:108091224
rs7046999-<b>?</b>	1 x 10-6	(AA)	NR	6.15	'-	[4.93-7.37]	CHCHD4P2	Peripheral arterial disease (traffic-related air pollution interaction)	peripheral arterial disease, traffic air pollution measurement	'-	GCST004482	9:108103777
rs710913-<b>G</b>	7 x 10-6		0.36	'-	'-	'-	BMP8A, PPIEL	Peripheral arterial disease (traffic-related air pollution interaction)	peripheral arterial disease, traffic air pollution measurement	'-	GCST004482	1:39524254
rs720844-<b>?</b>	3 x 10-6	(AA)	NR	4.33	'-	[3.59-5.07]	RPS29P8, MBD5	Peripheral arterial disease (traffic-related air pollution interaction)	peripheral arterial disease, traffic air pollution measurement	'-	GCST004482	2:148592559
rs7295749-<b>?</b>	5 x 10-6	(AA)	NR	4.45	'-	[3.47-5.43]	ITPR2	Peripheral arterial disease (traffic-related air pollution interaction)	peripheral arterial disease, traffic air pollution measurement	'-	GCST004482	12:26805390
rs736088-<b>?</b>	5 x 10-7	(AA)	NR	67.2	'-	[63.89-70.51]	H2BP5, SLC17A2	Peripheral arterial disease (traffic-related air pollution interaction)	peripheral arterial disease, traffic air pollution measurement	'-	GCST004482	6:25896941
rs7448169-<b>G</b>	4 x 10-6		0.45	'-	'-	'-	'-	Peripheral arterial disease (traffic-related air pollution interaction)	peripheral arterial disease, traffic air pollution measurement	'-	GCST004482	5:99822275
rs750723-<b>?</b>	2 x 10-6	(AA)	NR	120.26	'-	[110.77-129.75]	EPB41L4B	Peripheral arterial disease (traffic-related air pollution interaction)	peripheral arterial disease, traffic air pollution measurement	'-	GCST004482	9:109259305
rs755249-<b>G</b>	2 x 10-8	(EA)	0.24	3.45	'-	[3-3.9]	BMP8A, PPIEL	Peripheral arterial disease (traffic-related air pollution interaction)	peripheral arterial disease, traffic air pollution measurement	'-	GCST004482	1:39529402
rs7787478-<b>G</b>	2 x 10-7	(AA)	0.13	7.92	'-	[6.8-9.04]	RN7SKP104	Peripheral arterial disease (traffic-related air pollution interaction)	peripheral arterial disease, traffic air pollution measurement	'-	GCST004482	7:97601785
rs7860288-<b>?</b>	5 x 10-7	(AA)	NR	17.57	'-	[16.1-19.04]	CHCHD4P2	Peripheral arterial disease (traffic-related air pollution interaction)	peripheral arterial disease, traffic air pollution measurement	'-	GCST004482	9:108090106
rs7982202-<b>?</b>	9 x 10-6	(AA)	NR	6.73	'-	[5.36-8.1]	SERP2, SMIM2-AS1	Peripheral arterial disease (traffic-related air pollution interaction)	peripheral arterial disease, traffic air pollution measurement	'-	GCST004482	13:44298486
rs8020981-<b>?</b>	7 x 10-6	(AA)	NR	13.71	'-	[11.59-15.83]	MIR4710, LINC02280	Peripheral arterial disease (traffic-related air pollution interaction)	peripheral arterial disease, traffic air pollution measurement	'-	GCST004482	14:104670444
rs8073525-<b>?</b>	8 x 10-6	(AA)	NR	14.1	'-	[12.38-15.82]	TANC2	Peripheral arterial disease (traffic-related air pollution interaction)	peripheral arterial disease, traffic air pollution measurement	'-	GCST004482	17:63399156
rs8121203-<b>?</b>	2 x 10-6	(AA)	NR	27.57	'-	[25.47-29.67]	MACROD2	Peripheral arterial disease (traffic-related air pollution interaction)	peripheral arterial disease, traffic air pollution measurement	'-	GCST004482	20:15077118
rs9304301-<b>?</b>	4 x 10-6	(AA)	NR	18.99	'-	[17.15-20.83]	LINC01478	Peripheral arterial disease (traffic-related air pollution interaction)	peripheral arterial disease, traffic air pollution measurement	'-	GCST004482	18:44183427
rs9356334-<b>?</b>	7 x 10-7	(AA)	NR	87.33	'-	[83.21-91.45]	'-	Peripheral arterial disease (traffic-related air pollution interaction)	peripheral arterial disease, traffic air pollution measurement	'-	GCST004482	6:165000406
rs9367486-<b>?</b>	5 x 10-7	(AA)	NR	46.78	'-	[44.17-49.39]	TRAM2, EFHC1	Peripheral arterial disease (traffic-related air pollution interaction)	peripheral arterial disease, traffic air pollution measurement	'-	GCST004482	6:52498567
rs9382099-<b>?</b>	8 x 10-6	(AA)	NR	25.29	'-	[22.86-27.72]	PAQR8, MCM3	Peripheral arterial disease (traffic-related air pollution interaction)	peripheral arterial disease, traffic air pollution measurement	'-	GCST004482	6:52355995
rs9397365-<b>G</b>	8 x 10-8	(AA)	0.09	21.07	'-	[19.58-22.56]	MTHFD1L	Peripheral arterial disease (traffic-related air pollution interaction)	peripheral arterial disease, traffic air pollution measurement	'-	GCST004482	6:150915044
rs9409787-<b>G</b>	7 x 10-8	(EA)	0.13	4.93	'-	[4.28-5.58]	MFSD14B, RNU6-669P	Peripheral arterial disease (traffic-related air pollution interaction)	peripheral arterial disease, traffic air pollution measurement	'-	GCST004482	9:94499290
rs9548897-<b>G</b>	7 x 10-6	(EA)	0.49	2.76	'-	[2.31-3.21]	COG6	Peripheral arterial disease (traffic-related air pollution interaction)	peripheral arterial disease, traffic air pollution measurement	'-	GCST004482	13:39723660
rs9557207-<b>?</b>	7 x 10-7	(AA)	NR	31.19	'-	[29.13-33.25]	UBAC2	Peripheral arterial disease (traffic-related air pollution interaction)	peripheral arterial disease, traffic air pollution measurement	'-	GCST004482	13:99384164
rs9567406-<b>G</b>	2 x 10-10	(AA)	0.11	68.32	'-	[63.32-73.32]	SERP2, SMIM2-AS1	Peripheral arterial disease (traffic-related air pollution interaction)	peripheral arterial disease, traffic air pollution measurement	'-	GCST004482	13:44303182
rs9596720-<b>?</b>	1 x 10-6	(AA)	NR	35.15	'-	[32.97-37.33]	PCDH8	Peripheral arterial disease (traffic-related air pollution interaction)	peripheral arterial disease, traffic air pollution measurement	'-	GCST004482	13:52924312
rs9600550-<b>?</b>	2 x 10-6	(AA)	NR	34.12	'-	[32.08-36.16]	NBEA	Peripheral arterial disease (traffic-related air pollution interaction)	peripheral arterial disease, traffic air pollution measurement	'-	GCST004482	13:35344495
rs962073-<b>?</b>	2 x 10-6	(AA)	NR	6.08	'-	[4.92-7.24]	'-	Peripheral arterial disease (traffic-related air pollution interaction)	peripheral arterial disease, traffic air pollution measurement	'-	GCST004482	5:106193438
rs9747201-<b>?</b>	1 x 10-6	(AA)	NR	5.21	'-	[4.33-6.09]	SLC16A3	Peripheral arterial disease (traffic-related air pollution interaction)	peripheral arterial disease, traffic air pollution measurement	'-	GCST004482	17:82219976
rs11466653-<b>?</b>	2 x 10-7	(AA)	NR	78.65	'-	[69.73-87.57]	TLR10	Peripheral arterial disease (traffic-related air pollution interaction)	peripheral arterial disease, traffic air pollution measurement	'-	GCST004482	4:38774614
rs11512640-<b>?</b>	9 x 10-7	(AA)	NR	30.22	'-	[27.91-32.53]	FEZ1	Peripheral arterial disease (traffic-related air pollution interaction)	peripheral arterial disease, traffic air pollution measurement	'-	GCST004482	11:125556427
rs11596966-<b>?</b>	6 x 10-6	(AA)	NR	78.49	'-	[75.39-81.59]	LINC02662	Peripheral arterial disease (traffic-related air pollution interaction)	peripheral arterial disease, traffic air pollution measurement	'-	GCST004482	10:2173318
rs11605275-<b>?</b>	9 x 10-6	(AA)	NR	6.16	'-	[4.89-7.43]	NAV2	Peripheral arterial disease (traffic-related air pollution interaction)	peripheral arterial disease, traffic air pollution measurement	'-	GCST004482	11:20010319
rs11622263-<b>?</b>	4 x 10-6	(AA)	NR	194.87	'-	[185.78-203.96]	MEG3	Peripheral arterial disease (traffic-related air pollution interaction)	peripheral arterial disease, traffic air pollution measurement	'-	GCST004482	14:100814324
rs11771793-<b>?</b>	3 x 10-6	(AA)	NR	4.64	'-	[3.88-5.4]	Y_RNA	Peripheral arterial disease (traffic-related air pollution interaction)	peripheral arterial disease, traffic air pollution measurement	'-	GCST004482	7:156149492
rs9784649-<b>?</b>	8 x 10-6	(AA)	NR	14.32	'-	[12.85-15.79]	LINC02228	Peripheral arterial disease (traffic-related air pollution interaction)	peripheral arterial disease, traffic air pollution measurement	'-	GCST004482	5:25011415
rs9824246-<b>?</b>	6 x 10-7	(AA)	NR	6.2	'-	[5.18-7.22]	PPP4R2	Peripheral arterial disease (traffic-related air pollution interaction)	peripheral arterial disease, traffic air pollution measurement	'-	GCST004482	3:73053574
rs9940555-<b>G</b>	4 x 10-8	(AA)	0.17	7.72	'-	[6.72-8.72]	NSMCE1	Peripheral arterial disease (traffic-related air pollution interaction)	peripheral arterial disease, traffic air pollution measurement	'-	GCST004482	16:27259286
rs11819158-<b>?</b>	1 x 10-6	(AA)	NR	8.05	'-	[6.5-9.6]	GOT1	Peripheral arterial disease (traffic-related air pollution interaction)	peripheral arterial disease, traffic air pollution measurement	'-	GCST004482	10:99418299
rs11827555-<b>?</b>	4 x 10-6	(AA)	NR	4.84	'-	[3.74-5.94]	NTM	Peripheral arterial disease (traffic-related air pollution interaction)	peripheral arterial disease, traffic air pollution measurement	'-	GCST004482	11:131855008
rs11942139-<b>?</b>	7 x 10-7	(AA)	NR	20.86	'-	[18.88-22.84]	PPP2R2C	Peripheral arterial disease (traffic-related air pollution interaction)	peripheral arterial disease, traffic air pollution measurement	'-	GCST004482	4:6429357
rs11971803-<b>?</b>	9 x 10-6	(AA)	NR	5.57	'-	[4.53-6.61]	AP5Z1	Peripheral arterial disease (traffic-related air pollution interaction)	peripheral arterial disease, traffic air pollution measurement	'-	GCST004482	7:4792567
rs11990843-<b>?</b>	5 x 10-6	(AA)	NR	5.26	'-	[4.32-6.2]	'-	Peripheral arterial disease (traffic-related air pollution interaction)	peripheral arterial disease, traffic air pollution measurement	'-	GCST004482	8:5798244
rs12024301-<b>G</b>	8 x 10-6	(AA)	0.07	5.05	'-	[3.93-6.17]	RGL1	Peripheral arterial disease (traffic-related air pollution interaction)	peripheral arterial disease, traffic air pollution measurement	'-	GCST004482	1:183774464
rs12024301-<b>G</b>	5 x 10-6		0.05	'-	'-	'-	RGL1	Peripheral arterial disease (traffic-related air pollution interaction)	peripheral arterial disease, traffic air pollution measurement	'-	GCST004482	1:183774464
rs12038357-<b>?</b>	9 x 10-6	(AA)	NR	33.51	'-	[31.33-35.69]	'-	Peripheral arterial disease (traffic-related air pollution interaction)	peripheral arterial disease, traffic air pollution measurement	'-	GCST004482	1:34519204
rs12056645-<b>?</b>	4 x 10-6	(AA)	NR	5.18	'-	[4.3-6.06]	ZFHX4-AS1	Peripheral arterial disease (traffic-related air pollution interaction)	peripheral arterial disease, traffic air pollution measurement	'-	GCST004482	8:76560940
rs12175863-<b>?</b>	5 x 10-6	(AA)	NR	23.28	'-	[20.79-25.77]	AKAP12	Peripheral arterial disease (traffic-related air pollution interaction)	peripheral arterial disease, traffic air pollution measurement	'-	GCST004482	6:151262834
rs12195741-<b>G</b>	6 x 10-6	(EA)	0.31	2.5	'-	[NR]	ESR1	Peripheral arterial disease (traffic-related air pollution interaction)	peripheral arterial disease, traffic air pollution measurement	'-	GCST004482	6:151733239
rs12257301-<b>?</b>	1 x 10-6	(AA)	NR	6.19	'-	[5.31-7.07]	OPN4	Peripheral arterial disease (traffic-related air pollution interaction)	peripheral arterial disease, traffic air pollution measurement	'-	GCST004482	10:86655778
rs12335314-<b>?</b>	5 x 10-8	(AA)	NR	5.91	'-	[4.54-7.28]	NDUFB9, MTSS1	Peripheral arterial disease (traffic-related air pollution interaction)	peripheral arterial disease, traffic air pollution measurement	'-	GCST004482	8:124550784
rs12445943-<b>?</b>	8 x 10-7	(AA)	NR	6.26	'-	[5.36-7.16]	WWOX	Peripheral arterial disease (traffic-related air pollution interaction)	peripheral arterial disease, traffic air pollution measurement	'-	GCST004482	16:78775175
rs1250309-<b>?</b>	7 x 10-6	(AA)	NR	10.35	'-	[9.12-11.58]	LINC02664	Peripheral arterial disease (traffic-related air pollution interaction)	peripheral arterial disease, traffic air pollution measurement	'-	GCST004482	10:31194503
rs12704294-<b>?</b>	4 x 10-6	(AA)	NR	6698.82	'-	[6680.96-6716.68]	GRM3	Peripheral arterial disease (traffic-related air pollution interaction)	peripheral arterial disease, traffic air pollution measurement	'-	GCST004482	7:86856995
rs256811-<b>C</b>	3 x 10-6		0.03	'-	'-	'-	ST13P12	Peripheral arterial disease (traffic-related air pollution interaction)	peripheral arterial disease, traffic air pollution measurement	'-	GCST004482	5:82964202
rs2592394-<b>?</b>	3 x 10-6	(AA)	NR	5.66	'-	[4.8-6.52]	HOXD-AS2	Peripheral arterial disease (traffic-related air pollution interaction)	peripheral arterial disease, traffic air pollution measurement	'-	GCST004482	2:176127051
rs2653622-<b>?</b>	8 x 10-6	(EA)	NR	7.67	'-	[6.55-8.79]	SMAD2, TPMTP1	Peripheral arterial disease (traffic-related air pollution interaction)	peripheral arterial disease, traffic air pollution measurement	'-	GCST004482	18:47725645
rs28667979-<b>?</b>	4 x 10-7	(AA)	NR	23.79	'-	[22.24-25.34]	RILPL2, KMT5A	Peripheral arterial disease (traffic-related air pollution interaction)	peripheral arterial disease, traffic air pollution measurement	'-	GCST004482	12:123414971
rs2989314-<b>C</b>	3 x 10-6	(AA)	0.12	9.79	'-	[NR]	RPS3AP1	Peripheral arterial disease (traffic-related air pollution interaction)	peripheral arterial disease, traffic air pollution measurement	'-	GCST004482	21:20440660
rs3219474-<b>?</b>	9 x 10-6	(AA)	NR	8.16	'-	[6.73-9.59]	MUTYH	Peripheral arterial disease (traffic-related air pollution interaction)	peripheral arterial disease, traffic air pollution measurement	'-	GCST004482	1:45337741
rs3755899-<b>G</b>	2 x 10-8	(AA)	0.08	1789.83	'-	[1772.72-1806.94]	UGDH, UGDH-AS1	Peripheral arterial disease (traffic-related air pollution interaction)	peripheral arterial disease, traffic air pollution measurement	'-	GCST004482	4:39528080
rs3858306-<b>?</b>	7 x 10-6	(AA)	NR	5.11	'-	[4.27-5.95]	LINC02646	Peripheral arterial disease (traffic-related air pollution interaction)	peripheral arterial disease, traffic air pollution measurement	'-	GCST004482	10:130469775
rs3905000-<b>?</b>	8 x 10-6	(AA)	NR	5	'-	[4.14-5.86]	ABCA1	Peripheral arterial disease (traffic-related air pollution interaction)	peripheral arterial disease, traffic air pollution measurement	'-	GCST004482	9:104894789
rs4134872-<b>?</b>	3 x 10-6	(AA)	NR	15.74	'-	[14.17-17.31]	XAB2, CAMSAP3	Peripheral arterial disease (traffic-related air pollution interaction)	peripheral arterial disease, traffic air pollution measurement	'-	GCST004482	19:7619285
rs4239020-<b>?</b>	2 x 10-6	(AA)	NR	5.09	'-	[4.21-5.97]	SLC16A3	Peripheral arterial disease (traffic-related air pollution interaction)	peripheral arterial disease, traffic air pollution measurement	'-	GCST004482	17:82218765
rs4547347-<b>?</b>	5 x 10-7	(AA)	NR	126.36	'-	[122.05-130.67]	'-	Peripheral arterial disease (traffic-related air pollution interaction)	peripheral arterial disease, traffic air pollution measurement	'-	GCST004482	16:79415630
rs4660214-<b>G</b>	1 x 10-6	(EA)	0.22	3.08	'-	[2.61-3.55]	MACF1	Peripheral arterial disease (traffic-related air pollution interaction)	peripheral arterial disease, traffic air pollution measurement	'-	GCST004482	1:39265878
rs4669572-<b>?</b>	7 x 10-6	(AA)	NR	5.47	'-	[4.55-6.39]	HPCAL1	Peripheral arterial disease (traffic-related air pollution interaction)	peripheral arterial disease, traffic air pollution measurement	'-	GCST004482	2:10335182
rs4757882-<b>?</b>	3 x 10-6	(AA)	NR	6.53	'-	[5.47-7.59]	NAV2	Peripheral arterial disease (traffic-related air pollution interaction)	peripheral arterial disease, traffic air pollution measurement	'-	GCST004482	11:20035612
rs4789729-<b>?</b>	6 x 10-6	(AA)	NR	4.31	'-	[3.53-5.09]	CCDC57	Peripheral arterial disease (traffic-related air pollution interaction)	peripheral arterial disease, traffic air pollution measurement	'-	GCST004482	17:82188213
rs4798730-<b>?</b>	2 x 10-6	(AA)	NR	1764.85	'-	[1757.95-1771.75]	RPS4XP19	Peripheral arterial disease (traffic-related air pollution interaction)	peripheral arterial disease, traffic air pollution measurement	'-	GCST004482	18:8975668
rs4897936-<b>?</b>	6 x 10-6	(AA)	NR	15.79	'-	[13.71-17.87]	MIER2, PLPP2	Peripheral arterial disease (traffic-related air pollution interaction)	peripheral arterial disease, traffic air pollution measurement	'-	GCST004482	19:294946
rs499832-<b>C</b>	2 x 10-7	(AA)	0.2	6.66	'-	[5.72-7.6]	RNU7-165P	Peripheral arterial disease (traffic-related air pollution interaction)	peripheral arterial disease, traffic air pollution measurement	'-	GCST004482	10:113310381
rs6045173-<b>?</b>	8 x 10-6	(EA)	0.54	2.5641	'-	[2.15-2.98]	RPL15P1, OVOL2	Peripheral arterial disease (traffic-related air pollution interaction)	peripheral arterial disease, traffic air pollution measurement	'-	GCST004482	20:18063283
rs615026-<b>?</b>	5 x 10-6	(AA)	NR	16.08	'-	[14.16-18]	IMPA2	Peripheral arterial disease (traffic-related air pollution interaction)	peripheral arterial disease, traffic air pollution measurement	'-	GCST004482	18:12012739
rs634138-<b>G</b>	5 x 10-9	(AA)	0.08	6.1	'-	[4.85-7.35]	RN7SL423P	Peripheral arterial disease (traffic-related air pollution interaction)	peripheral arterial disease, traffic air pollution measurement	'-	GCST004482	2:160876023
rs6537319-<b>?</b>	7 x 10-6	(AA)	NR	12.57	'-	[10.9-14.24]	ANAPC10	Peripheral arterial disease (traffic-related air pollution interaction)	peripheral arterial disease, traffic air pollution measurement	'-	GCST004482	4:144840008
rs6570628-<b>G</b>	1 x 10-7	(AA)	0.12	21.77	'-	[20.2-23.34]	'-	Peripheral arterial disease (traffic-related air pollution interaction)	peripheral arterial disease, traffic air pollution measurement	'-	GCST004482	Mapping not available
rs660323-<b>?</b>	5 x 10-6	(AA)	NR	5.58	'-	[4.72-6.44]	PTPRG	Peripheral arterial disease (traffic-related air pollution interaction)	peripheral arterial disease, traffic air pollution measurement	'-	GCST004482	3:61776956
rs17130391-<b>?</b>	7 x 10-6	(AA)	NR	19.63	'-	[17.73-21.53]	LINC01374	Peripheral arterial disease (traffic-related air pollution interaction)	peripheral arterial disease, traffic air pollution measurement	'-	GCST004482	10:90100843
rs17143122-<b>?</b>	2 x 10-7	(AA)	NR	807.55	'-	[796.4-818.7]	RBFOX1	Peripheral arterial disease (traffic-related air pollution interaction)	peripheral arterial disease, traffic air pollution measurement	'-	GCST004482	16:7259990
rs17307778-<b>?</b>	5 x 10-6	(AA)	NR	17.81	'-	[15.65-19.97]	'-	Peripheral arterial disease (traffic-related air pollution interaction)	peripheral arterial disease, traffic air pollution measurement	'-	GCST004482	11:25271868
rs1735894-<b>?</b>	2 x 10-6	(AA)	NR	5.39	'-	[4.47-6.31]	RPS3AP1	Peripheral arterial disease (traffic-related air pollution interaction)	peripheral arterial disease, traffic air pollution measurement	'-	GCST004482	21:20442526
rs17391705-<b>?</b>	2 x 10-6	(AA)	NR	50.12	'-	[47.53-52.71]	MCTP1	Peripheral arterial disease (traffic-related air pollution interaction)	peripheral arterial disease, traffic air pollution measurement	'-	GCST004482	5:94785742
rs17429538-<b>?</b>	6 x 10-6	(AA)	NR	37.08	'-	[34.77-39.39]	SPATA13	Peripheral arterial disease (traffic-related air pollution interaction)	peripheral arterial disease, traffic air pollution measurement	'-	GCST004482	13:24053479
rs17725600-<b>?</b>	6 x 10-6	(AA)	NR	12.73	'-	[11.06-14.4]	ABCE1	Peripheral arterial disease (traffic-related air pollution interaction)	peripheral arterial disease, traffic air pollution measurement	'-	GCST004482	4:145106282
rs1786426-<b>?</b>	7 x 10-6	(AA)	NR	5.08	'-	[3.96-6.2]	RPS3AP1	Peripheral arterial disease (traffic-related air pollution interaction)	peripheral arterial disease, traffic air pollution measurement	'-	GCST004482	21:20439734
rs1798817-<b>?</b>	9 x 10-6	(AA)	NR	4.89	'-	[3.89-5.89]	LINC00944	Peripheral arterial disease (traffic-related air pollution interaction)	peripheral arterial disease, traffic air pollution measurement	'-	GCST004482	12:126754515
rs1832987-<b>?</b>	6 x 10-6	(AA)	NR	47.27	'-	[44.02-50.52]	RIMS1	Peripheral arterial disease (traffic-related air pollution interaction)	peripheral arterial disease, traffic air pollution measurement	'-	GCST004482	6:71906732
rs1846413-<b>?</b>	2 x 10-6	(AA)	NR	5.18	'-	[4.14-6.22]	PKN2-AS1	Peripheral arterial disease (traffic-related air pollution interaction)	peripheral arterial disease, traffic air pollution measurement	'-	GCST004482	1:88406413
rs1912124-<b>?</b>	2 x 10-6	(AA)	NR	118.9	'-	[115.08-122.72]	IL16	Peripheral arterial disease (traffic-related air pollution interaction)	peripheral arterial disease, traffic air pollution measurement	'-	GCST004482	15:81206630
rs1960306-<b>?</b>	3 x 10-6	(AA)	NR	5.15	'-	[4.11-6.19]	PKN2-AS1	Peripheral arterial disease (traffic-related air pollution interaction)	peripheral arterial disease, traffic air pollution measurement	'-	GCST004482	1:88427280
rs2056389-<b>?</b>	2 x 10-6	(AA)	NR	10.39	'-	[9.16-11.62]	LINC02631, SPOPL	Peripheral arterial disease (traffic-related air pollution interaction)	peripheral arterial disease, traffic air pollution measurement	'-	GCST004482	2:138575117
rs2073300-<b>?</b>	4 x 10-7	(AA)	NR	12.35	'-	[10.45-14.25]	CST12P, CST8	Peripheral arterial disease (traffic-related air pollution interaction)	peripheral arterial disease, traffic air pollution measurement	'-	GCST004482	20:23491044
rs2161719-<b>G</b>	3 x 10-6	(AA)	0.18	5.76	'-	[NR]	WWOX	Peripheral arterial disease (traffic-related air pollution interaction)	peripheral arterial disease, traffic air pollution measurement	'-	GCST004482	16:78771303
rs225872-<b>?</b>	6 x 10-6	(AA)	NR	23.61	'-	[21.3-25.92]	PRKD1	Peripheral arterial disease (traffic-related air pollution interaction)	peripheral arterial disease, traffic air pollution measurement	'-	GCST004482	14:30103947
rs2281558-<b>?</b>	4 x 10-6	(AA)	NR	4.64	'-	[3.88-5.4]	PYGB	Peripheral arterial disease (traffic-related air pollution interaction)	peripheral arterial disease, traffic air pollution measurement	'-	GCST004482	20:25259553
rs2282231-<b>G</b>	2 x 10-6	(EA)	0.22	3.07	'-	[2.58-3.56]	MACF1	Peripheral arterial disease (traffic-related air pollution interaction)	peripheral arterial disease, traffic air pollution measurement	'-	GCST004482	1:39103899
rs2296172-<b>G</b>	1 x 10-6	(EA)	0.22	3.08	'-	[2.61-3.55]	MACF1	Peripheral arterial disease (traffic-related air pollution interaction)	peripheral arterial disease, traffic air pollution measurement	'-	GCST004482	1:39370145
rs234284-<b>?</b>	2 x 10-6	(AA)	NR	17.97	'-	[16.38-19.56]	ACSM3	Peripheral arterial disease (traffic-related air pollution interaction)	peripheral arterial disease, traffic air pollution measurement	'-	GCST004482	16:20753584
rs242423-<b>?</b>	2 x 10-6	(AA)	NR	6.72	'-	[5.54-7.9]	PELI2	Peripheral arterial disease (traffic-related air pollution interaction)	peripheral arterial disease, traffic air pollution measurement	'-	GCST004482	14:56139832
rs2431703-<b>?</b>	3 x 10-6	(AA)	NR	23.46	'-	[21.03-25.89]	'-	Peripheral arterial disease (traffic-related air pollution interaction)	peripheral arterial disease, traffic air pollution measurement	'-	GCST004482	5:129244131
rs2479587-<b>C</b>	2 x 10-6	(EA)	0.07	7.07	'-	[6.13-8.01]	ZNF169, NUTM2F	Peripheral arterial disease (traffic-related air pollution interaction)	peripheral arterial disease, traffic air pollution measurement	'-	GCST004482	9:94310365
rs256811-<b>?</b>	5 x 10-6	(AA)	0.11	3.87	'-	[3.11-4.63]	ST13P12	Peripheral arterial disease (traffic-related air pollution interaction)	peripheral arterial disease, traffic air pollution measurement	'-	GCST004482	5:82964202
rs12777098-<b>?</b>	6 x 10-6	(AA)	NR	19.14	'-	[17.14-21.14]	FRMD4A	Peripheral arterial disease (traffic-related air pollution interaction)	peripheral arterial disease, traffic air pollution measurement	'-	GCST004482	10:13872363
rs13147122-<b>?</b>	3 x 10-6	(AA)	NR	25.73	'-	[23.4-28.06]	LRBA	Peripheral arterial disease (traffic-related air pollution interaction)	peripheral arterial disease, traffic air pollution measurement	'-	GCST004482	4:150740962
rs1317681-<b>G</b>	2 x 10-6	(EA)	0.17	3.57	'-	[3-4.14]	TGFB2	Peripheral arterial disease (traffic-related air pollution interaction)	peripheral arterial disease, traffic air pollution measurement	'-	GCST004482	1:218401860
rs13257525-<b>?</b>	9 x 10-6	(AA)	NR	4.07	'-	[3.34-4.8]	'-	Peripheral arterial disease (traffic-related air pollution interaction)	peripheral arterial disease, traffic air pollution measurement	'-	GCST004482	8:88664932
rs13335729-<b>?</b>	9 x 10-6	(AA)	NR	4.43	'-	[3.67-5.19]	MTND4LP25	Peripheral arterial disease (traffic-related air pollution interaction)	peripheral arterial disease, traffic air pollution measurement	'-	GCST004482	16:49006934
rs13389599-<b>?</b>	8 x 10-11	(AA)	NR	22.26	'-	[19.5-25.02]	LRRTM4	Peripheral arterial disease (traffic-related air pollution interaction)	peripheral arterial disease, traffic air pollution measurement	'-	GCST004482	2:76861472
rs1450667-<b>?</b>	5 x 10-6	(AA)	NR	198.6	'-	[188.56-208.64]	RPS7P6, SNORA75B	Peripheral arterial disease (traffic-related air pollution interaction)	peripheral arterial disease, traffic air pollution measurement	'-	GCST004482	4:17366800
rs1451882-<b>?</b>	2 x 10-6	(AA)	NR	14.73	'-	[12.97-16.49]	DLGAP2	Peripheral arterial disease (traffic-related air pollution interaction)	peripheral arterial disease, traffic air pollution measurement	'-	GCST004482	8:1133364
rs1539189-<b>?</b>	1 x 10-6	(AA)	NR	7.35	'-	[6.02-8.68]	PDYN-AS1	Peripheral arterial disease (traffic-related air pollution interaction)	peripheral arterial disease, traffic air pollution measurement	'-	GCST004482	20:1966633
rs1593415-<b>?</b>	9 x 10-6	(AA)	NR	17.58	'-	[15.42-19.74]	'-	Peripheral arterial disease (traffic-related air pollution interaction)	peripheral arterial disease, traffic air pollution measurement	'-	GCST004482	11:25289529
rs1638665-<b>?</b>	1 x 10-9	(AA)	NR	506.92	'-	[490.87-522.97]	EMX2OS, PDZD8	Peripheral arterial disease (traffic-related air pollution interaction)	peripheral arterial disease, traffic air pollution measurement	'-	GCST004482	10:117414434
rs16832236-<b>?</b>	6 x 10-6	(AA)	NR	18.32	'-	[16.24-20.4]	STXBP5L	Peripheral arterial disease (traffic-related air pollution interaction)	peripheral arterial disease, traffic air pollution measurement	'-	GCST004482	3:121317088
rs16837982-<b>?</b>	1 x 10-6	(AA)	NR	20.37	'-	[18.43-22.31]	RNA5SP107, KCNJ3	Peripheral arterial disease (traffic-related air pollution interaction)	peripheral arterial disease, traffic air pollution measurement	'-	GCST004482	2:154682843
rs1684978-<b>?</b>	6 x 10-6	(AA)	NR	3.91	'-	[3.17-4.65]	'-	Peripheral arterial disease (traffic-related air pollution interaction)	peripheral arterial disease, traffic air pollution measurement	'-	GCST004482	8:114997677
rs16855732-<b>?</b>	7 x 10-7	(AA)	NR	22.59	'-	[20.53-24.65]	TNIK	Peripheral arterial disease (traffic-related air pollution interaction)	peripheral arterial disease, traffic air pollution measurement	'-	GCST004482	3:171063141
rs16890431-<b>?</b>	7 x 10-7	(EA)	NR	10.29	'-	[9.07-11.51]	LINC00504	Peripheral arterial disease (traffic-related air pollution interaction)	peripheral arterial disease, traffic air pollution measurement	'-	GCST004482	4:14429763
rs16892422-<b>?</b>	5 x 10-6	(AA)	NR	8.76	'-	[7.35-10.17]	OXR1	Peripheral arterial disease (traffic-related air pollution interaction)	peripheral arterial disease, traffic air pollution measurement	'-	GCST004482	8:106531852
rs16914101-<b>?</b>	2 x 10-6	(AA)	NR	4.9	'-	[4.04-5.76]	RPL36AP40	Peripheral arterial disease (traffic-related air pollution interaction)	peripheral arterial disease, traffic air pollution measurement	'-	GCST004482	11:25541947
rs16919174-<b>?</b>	3 x 10-6	(AA)	NR	116.97	'-	[112.87-121.07]	TMEFF1, MSANTD3-TMEFF1	Peripheral arterial disease (traffic-related air pollution interaction)	peripheral arterial disease, traffic air pollution measurement	'-	GCST004482	9:100552135
rs16944118-<b>?</b>	7 x 10-7	(AA)	NR	6.49	'-	[5.51-7.47]	WWOX	Peripheral arterial disease (traffic-related air pollution interaction)	peripheral arterial disease, traffic air pollution measurement	'-	GCST004482	16:78773946
rs16962242-<b>?</b>	9 x 10-6	(AA)	NR	18.29	'-	[16.57-20.01]	LINC01309	Peripheral arterial disease (traffic-related air pollution interaction)	peripheral arterial disease, traffic air pollution measurement	'-	GCST004482	13:103409828
rs16965478-<b>?</b>	4 x 10-6	(AA)	NR	5.32	'-	[4.3-6.34]	TSHZ3	Peripheral arterial disease (traffic-related air pollution interaction)	peripheral arterial disease, traffic air pollution measurement	'-	GCST004482	19:31321266
rs17019537-<b>?</b>	4 x 10-7	(AA)	NR	9.51	'-	[7.96-11.06]	VIT	Peripheral arterial disease (traffic-related air pollution interaction)	peripheral arterial disease, traffic air pollution measurement	'-	GCST004482	2:36708365
rs17037831-<b>?</b>	7 x 10-6	(AA)	NR	4.72	'-	[3.82-5.62]	IQSEC1	Peripheral arterial disease (traffic-related air pollution interaction)	peripheral arterial disease, traffic air pollution measurement	'-	GCST004482	3:13185445
rs17064440-<b>?</b>	6 x 10-6	(AA)	NR	5.78	'-	[4.55-7.01]	AHI1	Peripheral arterial disease (traffic-related air pollution interaction)	peripheral arterial disease, traffic air pollution measurement	'-	GCST004482	6:135347893
rs10039526-<b>?</b>	2 x 10-6	(AA)	NR	13.42	'-	[11.97-14.87]	RNU6-500P	Peripheral arterial disease (traffic-related air pollution interaction)	peripheral arterial disease, traffic air pollution measurement	'-	GCST004482	5:173417413
rs10046574-<b>?</b>	8 x 10-8	(AA)	NR	17.77	'-	[16.03-19.51]	CNOT4	Peripheral arterial disease (traffic-related air pollution interaction)	peripheral arterial disease, traffic air pollution measurement	'-	GCST004482	7:135485722
rs10063408-<b>G</b>	4 x 10-6	(EA)	0.28	2.83	'-	[2.38-3.28]	RNU6-164P	Peripheral arterial disease (traffic-related air pollution interaction)	peripheral arterial disease, traffic air pollution measurement	'-	GCST004482	5:162570484
rs10115371-<b>?</b>	6 x 10-6	(AA)	NR	5.92	'-	[5.08-6.76]	RN7SKP242	Peripheral arterial disease (traffic-related air pollution interaction)	peripheral arterial disease, traffic air pollution measurement	'-	GCST004482	9:83195995
rs10129758-<b>?</b>	4 x 10-6	(AA)	NR	5.48	'-	[4.52-6.44]	TXNDC16	Peripheral arterial disease (traffic-related air pollution interaction)	peripheral arterial disease, traffic air pollution measurement	'-	GCST004482	14:52494930
rs10134584-<b>?</b>	7 x 10-6	(AA)	NR	5.23	'-	[4.27-6.19]	GPR137C	Peripheral arterial disease (traffic-related air pollution interaction)	peripheral arterial disease, traffic air pollution measurement	'-	GCST004482	14:52566430
rs10196592-<b>?</b>	3 x 10-6	(AA)	NR	46.63	'-	[43.42-49.84]	LINC01866, RN7SKP168	Peripheral arterial disease (traffic-related air pollution interaction)	peripheral arterial disease, traffic air pollution measurement	'-	GCST004482	2:17035808
rs1027896-<b>?</b>	6 x 10-6	(AA)	NR	20.58	'-	[18.38-22.78]	HIVEP2	Peripheral arterial disease (traffic-related air pollution interaction)	peripheral arterial disease, traffic air pollution measurement	'-	GCST004482	6:142675995
rs10421078-<b>?</b>	3 x 10-6	(AA)	NR	26.09	'-	[24.07-28.11]	ACER1, CLPP	Peripheral arterial disease (traffic-related air pollution interaction)	peripheral arterial disease, traffic air pollution measurement	'-	GCST004482	19:6340452
rs10428206-<b>?</b>	1 x 10-6	(AA)	NR	29.8	'-	[27.35-32.25]	CNTN3	Peripheral arterial disease (traffic-related air pollution interaction)	peripheral arterial disease, traffic air pollution measurement	'-	GCST004482	3:74485377
rs10467515-<b>?</b>	1 x 10-6	(AA)	NR	35.43	'-	[33.27-37.59]	PCDH8	Peripheral arterial disease (traffic-related air pollution interaction)	peripheral arterial disease, traffic air pollution measurement	'-	GCST004482	13:52927172
rs10484876-<b>?</b>	1 x 10-7	(AA)	NR	45.75	'-	[43.26-48.24]	PAQR8, EFHC1	Peripheral arterial disease (traffic-related air pollution interaction)	peripheral arterial disease, traffic air pollution measurement	'-	GCST004482	6:52389351
rs10491083-<b>?</b>	5 x 10-6	(EA)	NR	5.27	'-	[4.39-6.15]	C17orf100	Peripheral arterial disease (traffic-related air pollution interaction)	peripheral arterial disease, traffic air pollution measurement	'-	GCST004482	17:6655238
rs10507495-<b>?</b>	3 x 10-6	(AA)	NR	13.68	'-	[11.99-15.37]	VWA8	Peripheral arterial disease (traffic-related air pollution interaction)	peripheral arterial disease, traffic air pollution measurement	'-	GCST004482	13:41720261
rs10508336-<b>?</b>	3 x 10-6	(AA)	NR	49.17	'-	[46.39-51.95]	TAF3	Peripheral arterial disease (traffic-related air pollution interaction)	peripheral arterial disease, traffic air pollution measurement	'-	GCST004482	10:7834867
rs10508774-<b>?</b>	2 x 10-6	(AA)	NR	11.55	'-	[10.2-12.9]	CCDC7	Peripheral arterial disease (traffic-related air pollution interaction)	peripheral arterial disease, traffic air pollution measurement	'-	GCST004482	10:32518933
rs10979314-<b>?</b>	1 x 10-8	(AA)	NR	347.3	'-	[339.5-355.1]	'-	Peripheral arterial disease (traffic-related air pollution interaction)	peripheral arterial disease, traffic air pollution measurement	'-	GCST004482	9:108310149
rs11012350-<b>?</b>	2 x 10-6	(AA)	NR	5.11	'-	[4.09-6.13]	SLC39A12	Peripheral arterial disease (traffic-related air pollution interaction)	peripheral arterial disease, traffic air pollution measurement	'-	GCST004482	10:18043063
rs11039100-<b>?</b>	1 x 10-6	(AA)	NR	71.94	'-	[68.37-75.51]	TRIM5	Peripheral arterial disease (traffic-related air pollution interaction)	peripheral arterial disease, traffic air pollution measurement	'-	GCST004482	11:5805773
rs11077983-<b>?</b>	6 x 10-7	(AA)	NR	5.3	'-	[4.42-6.18]	SLC16A3	Peripheral arterial disease (traffic-related air pollution interaction)	peripheral arterial disease, traffic air pollution measurement	'-	GCST004482	17:82227312
rs11190074-<b>G</b>	9 x 10-8	(AA)	0.09	7.36	'-	[6.14-8.58]	CNNM1	Peripheral arterial disease (traffic-related air pollution interaction)	peripheral arterial disease, traffic air pollution measurement	'-	GCST004482	10:99361961
rs11202287-<b>G</b>	9 x 10-6	(EA)	0.11	4.31	'-	[3.6-5.02]	BMS1P3, ADIRF	Peripheral arterial disease (traffic-related air pollution interaction)	peripheral arterial disease, traffic air pollution measurement	'-	GCST004482	10:86985503
rs11206019-<b>?</b>	5 x 10-8	(AA)	NR	43.78	'-	[41.13-46.43]	ZYG11B	Peripheral arterial disease (traffic-related air pollution interaction)	peripheral arterial disease, traffic air pollution measurement	'-	GCST004482	1:52794278
rs11209878-<b>?</b>	2 x 10-6	(AA)	NR	6	'-	[4.61-7.39]	NEGR1	Peripheral arterial disease (traffic-related air pollution interaction)	peripheral arterial disease, traffic air pollution measurement	'-	GCST004482	1:71978445
rs11220138-<b>?</b>	1 x 10-6	(AA)	NR	31.08	'-	[28.75-33.41]	FEZ1	Peripheral arterial disease (traffic-related air pollution interaction)	peripheral arterial disease, traffic air pollution measurement	'-	GCST004482	11:125585927
rs3104154-<b>T</b>	3 x 10-8		0.044	'-	'-	'-	PTDSS1	Peripheral arterial disease x type 2 diabetes interaction	type 2 diabetes mellitus, peripheral arterial disease	'-	GCST010549	8:96318798
rs116405693-<b>T</b>	5 x 10-7		0.04	'-	'-	'-	CCSER1	Peripheral artery disease x diabetes status interaction	diabetes mellitus, peripheral arterial disease	'-	GCST90061376	4:90667203

## Sheet: GWAS Atherosclerosis refined
Variant and risk allele	P-value	P-value annotation	RAF	OR	Beta	CI	Mapped gene	Reported trait	Trait(s)	Background trait(s)	Study accession	Location
rs147555597-<b>A</b>	5 x 10-21		0.008848	'-	0.62 unit increase	[0.49-0.75]	LPAL2	Coronary atherosclerosis (PheCode 411.4)	coronary atherosclerosis	'-	GCST90043957	6:160490564
rs8066891-<b>A</b>	4 x 10-6		0.829	1.72414	'-	[1.37-2.17]	CDRT7, CDRT8	Carotid plaques in rheumatoid arthritis	carotid atherosclerosis	rheumatoid arthritis	GCST007425	17:15105113
rs12683261-<b>G</b>	5 x 10-6		0.969	4	'-	[2.22-7.14]	'-	Carotid plaques in rheumatoid arthritis	carotid atherosclerosis	rheumatoid arthritis	GCST007425	9:29148451
rs9727451-<b>A</b>	5 x 10-6		0.087	2.13	'-	[1.54-2.95]	FMN2	Carotid plaques in rheumatoid arthritis	carotid atherosclerosis	rheumatoid arthritis	GCST007425	1:240436606
rs2611206-<b>G</b>	5 x 10-6		0.874	1.88679	'-	[1.45-2.44]	LINC01179	Carotid plaques in rheumatoid arthritis	carotid atherosclerosis	rheumatoid arthritis	GCST007425	4:165658495
rs11413744-<b>?</b>	4 x 10-10		0.86	'-	0.1586 unit decrease	[0.11-0.21]	PRMT5P1, EDNRA	Carotid plaque	carotid atherosclerosis	'-	GCST007435	4:147474133
rs17477177-<b>T</b>	4 x 10-11		0.79	'-	0.1305 unit decrease	[0.092-0.169]	CCDC71L, LINC02577	Carotid plaque	carotid atherosclerosis	'-	GCST007435	7:106771412
rs9632884-<b>C</b>	5 x 10-12		0.48	'-	0.1127 unit increase	[0.081-0.145]	CDKN2B-AS1	Carotid plaque	carotid atherosclerosis	'-	GCST007435	9:22072302
rs113309773-<b>?</b>	9 x 10-11		0.46	'-	0.1259 unit decrease	[0.088-0.164]	CFDP1	Carotid plaque	carotid atherosclerosis	'-	GCST007435	16:75398789
rs200495339-<b>?</b>	1 x 10-8		0.11	'-	0.1023 unit decrease	[0.067-0.137]	SMARCA4	Carotid plaque	carotid atherosclerosis	'-	GCST007435	19:11078623
rs4779614-<b>T</b>	4 x 10-7		0.35	'-	0.0869 unit increase	[0.069-0.105]	RYR3-DT, TMCO5B	Carotid plaque	carotid atherosclerosis	'-	GCST007435	15:33247916
rs259140-<b>T</b>	5 x 10-7		0.3	'-	0.0889 unit increase	[0.054-0.124]	STEAP2-AS1	Carotid plaque	carotid atherosclerosis	'-	GCST007435	7:89995033
rs1878406-<b>T</b>	7 x 10-7	(cIMT)	0.13	'-	0.0087 per unit increase	[0.01-0.01]	EDNRA, PRMT5P1	Carotid intima media thickness	atherosclerosis	'-	GCST001231	4:147472512
rs17045031-<b>A</b>	4 x 10-7	(Plaque)	NR	'-	0.2986 unit decrease	[0.18-0.42]	RPL21P41	Carotid intima media thickness	atherosclerosis	'-	GCST001231	3:66717940
rs445925-<b>G</b>	4 x 10-6	(plaque)	0.89	1.22	'-	[1.12-1.32]	APOC1, APOE	Carotid intima media thickness	atherosclerosis	'-	GCST001231	19:44912383
rs17398575-<b>A</b>	3 x 10-6	(cIMT)	0.25	'-	0.0067 per unit increase	[0.01-0.01]	LINC02577, CCDC71L	Carotid intima media thickness	atherosclerosis	'-	GCST001231	7:106769006
rs11781551-<b>A</b>	2 x 10-11	(cIMT)	0.48	'-	0.0078 unit decrease	[0.01-0.01]	MSC-AS1, SMILR	Carotid intima media thickness	atherosclerosis	'-	GCST001231	8:122395852
rs445925-<b>A</b>	2 x 10-8	(cIMT)	0.11	'-	0.0156 unit decrease	[0.01-0.03]	APOC1, APOE	Carotid intima media thickness	atherosclerosis	'-	GCST001231	19:44912383
rs6601530-<b>G</b>	2 x 10-8	(cIMT)	0.45	'-	0.0078 unit increase	[0.01-0.01]	PINX1	Carotid intima media thickness	atherosclerosis	'-	GCST001231	8:10813762
rs4712972-<b>A</b>	8 x 10-8	(cIMT)	NR	'-	0.0099 unit increase	[0.01-0.01]	SLC17A4	Carotid intima media thickness	atherosclerosis	'-	GCST001231	6:25771819
rs17398575-<b>A</b>	2 x 10-12	(Plaque)	0.25	'-	0.1619 unit increase	[0.11-0.21]	LINC02577, CCDC71L	Carotid intima media thickness	atherosclerosis	'-	GCST001231	7:106769006
rs1878406-<b>T</b>	7 x 10-12	(Plaque)	0.13	'-	0.1993 unit increase	[0.14-0.26]	EDNRA, PRMT5P1	Carotid intima media thickness	atherosclerosis	'-	GCST001231	4:147472512
rs6511720-<b>T</b>	1 x 10-7	(Plaque)	NR	'-	0.1778 unit decrease	[0.11-0.25]	LDLR	Carotid intima media thickness	atherosclerosis	'-	GCST001231	19:11091630
rs653178-<b>C</b>	6 x 10-7		0.469	1.22	'-	[1.13-1.32]	ATXN2	Peripheral artery disease	peripheral arterial disease	'-	GCST002504	12:111569952
rs11726269-<b>G</b>	2 x 10-6		NR	1.39	'-	[1.22-1.59]	MAPK10	Peripheral artery disease	peripheral arterial disease	'-	GCST002504	4:86311831
rs131408-<b>C</b>	6 x 10-6		NR	1.211	'-	[1.11-1.32]	PCAT14, IGLL1	Peripheral artery disease	peripheral arterial disease	'-	GCST002504	22:23548649
rs6842241-<b>C</b>	5 x 10-9		NR	1.18	'-	[1.11-1.25]	EDNRA, PRMT5P1	Peripheral artery disease	peripheral arterial disease	'-	GCST003154	4:147479667
rs2074633-<b>C</b>	8 x 10-8		NR	1.16	'-	[1.10-1.22]	HDAC9	Peripheral artery disease	peripheral arterial disease	'-	GCST003154	7:18996297
rs12677056-<b>C</b>	3 x 10-6		NR	1.28	'-	[1.16-1.43]	CSMD3	Peripheral artery disease	peripheral arterial disease	'-	GCST003154	8:112410153
rs9584669-<b>C</b>	7 x 10-14		NR	1.72	'-	[1.52-2.00]	'-	Peripheral artery disease	peripheral arterial disease	'-	GCST003154	13:97711228
rs6841581-<b>?</b>	2 x 10-9		NR	1.07	'-	[NR]	EDNRA, PRMT5P1	Peripheral artery disease	peripheral arterial disease	'-	GCST008474	4:147480038
rs7528419-<b>A</b>	3 x 10-11		0.7721	1.07	'-	[1.05-1.09]	CELSR2	Peripheral artery disease	peripheral arterial disease	'-	GCST008474	1:109274570
rs6025-<b>T</b>	2 x 10-12		0.0265	1.2	'-	[1.14-1.26]	F5	Peripheral artery disease	peripheral arterial disease	'-	GCST008474	1:169549811
rs3130968-<b>T</b>	3 x 10-10		0.1371	1.07	'-	[1.05-1.10]	C6orf15, RNU6-1133P	Peripheral artery disease	peripheral arterial disease	'-	GCST008474	6:31097294
rs118039278-<b>A</b>	2 x 10-43		0.0643	1.26	'-	[1.22-1.30]	LPA	Peripheral artery disease	peripheral arterial disease	'-	GCST008474	6:160564494
rs2107595-<b>A</b>	2 x 10-11		0.187	1.08	'-	[1.05-1.10]	TWIST1, HDAC9	Peripheral artery disease	peripheral arterial disease	'-	GCST008474	7:19009765
rs4722172-<b>G</b>	4 x 10-11		0.1957	1.08	'-	[1.05-1.10]	MTCYBP42, IL6	Peripheral artery disease	peripheral arterial disease	'-	GCST008474	7:22746913
rs322-<b>A</b>	3 x 10-9		0.702	1.06	'-	[1.04-1.07]	LPL	Peripheral artery disease	peripheral arterial disease	'-	GCST008474	8:19961706
rs1537372-<b>T</b>	4 x 10-39		0.4176	1.12	'-	[1.10-1.14]	CDKN2B-AS1	Peripheral artery disease	peripheral arterial disease	'-	GCST008474	9:22103184
rs505922-<b>C</b>	7 x 10-11		0.3371	1.06	'-	[1.04-1.07]	ABO	Peripheral artery disease	peripheral arterial disease	'-	GCST008474	9:133273813
rs7903146-<b>T</b>	4 x 10-11		0.2937	1.06	'-	[1.04-1.08]	TCF7L2	Peripheral artery disease	peripheral arterial disease	'-	GCST008474	10:112998590
rs7476-<b>C</b>	8 x 10-10		0.3763	1.06	'-	[1.04-1.08]	CREB3L1	Peripheral artery disease	peripheral arterial disease	'-	GCST008474	11:46321284
rs566125-<b>T</b>	4 x 10-9		0.1269	1.08	'-	[1.05-1.11]	MMP3	Peripheral artery disease	peripheral arterial disease	'-	GCST008474	11:102839740
rs4842266-<b>G</b>	1 x 10-9		0.4077	1.06	'-	[1.04-1.08]	SYT1, NOP56P3	Peripheral artery disease	peripheral arterial disease	'-	GCST008474	12:79557786
rs11066301-<b>G</b>	3 x 10-11		0.4109	1.06	'-	[1.04-1.08]	PTPN11	Peripheral artery disease	peripheral arterial disease	'-	GCST008474	12:112433568
rs1975514-<b>C</b>	8 x 10-10		0.3534	1.05	'-	[1.04-1.07]	COL4A1	Peripheral artery disease	peripheral arterial disease	'-	GCST008474	13:110176544
rs55784307-<b>A</b>	3 x 10-8		0.1817	1.06	'-	[1.04-1.09]	SLC8A3, SMOC1	Peripheral artery disease	peripheral arterial disease	'-	GCST008474	14:70034647
rs10851907-<b>A</b>	1 x 10-13		0.4105	1.06	'-	[1.05-1.08]	CHRNA3, CHRNB4	Peripheral artery disease	peripheral arterial disease	'-	GCST008474	15:78623522
rs62084752-<b>C</b>	2 x 10-10		0.2171	1.07	'-	[1.05-1.09]	KPNA2, FBXO36P1	Peripheral artery disease	peripheral arterial disease	'-	GCST008474	17:68093252
rs138294113-<b>C</b>	1 x 10-10		0.879	1.09	'-	[1.06-1.11]	SMARCA4, LDLR	Peripheral artery disease	peripheral arterial disease	'-	GCST008474	19:11081053
rs317789-<b>?</b>	8 x 10-7		NR	'-	'-	'-	SYTL3	Peripheral artery disease (borderline)	peripheral arterial disease	'-	GCST009134	6:158680261
rs2359536-<b>C</b>	2 x 10-6		0.032	1.84	'-	[1.43-2.37]	MIR4675	Peripheral artery disease	peripheral arterial disease	'-	GCST000720	10:20610679
rs1902341-<b>G</b>	5 x 10-7		0.397	1.31	'-	[1.18-1.46]	OSBPL10	Peripheral artery disease	peripheral arterial disease	'-	GCST000720	3:31754078
rs17612742-<b>C</b>	2 x 10-8		0.313372	1.15794	'-	[1.100609361-1.218264537]	EDNRA	Peripheral artery disease	peripheral arterial disease	'-	GCST90013689	4:147493499
rs141033257-<b>A</b>	3 x 10-8		0.0113558	2.11742	'-	[1.623359979-2.761857247]	LPA	Peripheral artery disease	peripheral arterial disease	'-	GCST90013689	6:160609429
rs2107595-<b>A</b>	2 x 10-9		0.342606	1.16496	'-	[1.108153749-1.224672338]	TWIST1, HDAC9	Peripheral artery disease	peripheral arterial disease	'-	GCST90013689	7:19009765
rs72480748-<b>A</b>	4 x 10-8		0.243041	1.21158	'-	[1.131589307-1.297227288]	CYP2G1P, CYP2A7P2	Peripheral artery disease	peripheral arterial disease	'-	GCST90013731	19:40908576
rs116405693-<b>T</b>	3 x 10-9		0.04	1.51	'-	[1.32-1.74]	CCSER1	Peripheral artery disease in diabetes	peripheral arterial disease	diabetes mellitus	GCST90061374	4:90667203
rs10774624-<b>G</b>	2 x 10-9		0.49	1.14	'-	[1.1-1.19]	LINC02356	Peripheral artery disease in non diabetes	peripheral arterial disease	'-	GCST90061375	12:111395984
rs931794-<b>G</b>	4 x 10-10		0.34	1.14	'-	[1.09-1.19]	HYKK	Peripheral artery disease in non diabetes	peripheral arterial disease	'-	GCST90061375	15:78533838
rs2107595-<b>A</b>	4 x 10-8		0.16	1.16	'-	[1.11-1.21]	TWIST1, HDAC9	Peripheral artery disease in non diabetes	peripheral arterial disease	'-	GCST90061375	7:19009765
rs10455872-<b>G</b>	1 x 10-7		0.08	1.23	'-	[1.12-1.34]	LPA	Peripheral artery disease in non diabetes	peripheral arterial disease	'-	GCST90061375	6:160589086
rs2074633-<b>G</b>	4 x 10-7		0.21	1.13	'-	[1.09-1.18]	HDAC9	Peripheral artery disease in non diabetes	peripheral arterial disease	'-	GCST90061375	7:18996297
rs3184504-<b>T</b>	7 x 10-6		0.46	1.09	'-	[1.06-1.13]	ATXN2, SH2B3	Peripheral artery disease in non diabetes	peripheral arterial disease	'-	GCST90061375	12:111446804
rs1051730-<b>T</b>	9 x 10-9		0.34	1.12	'-	[1.09-1.16]	CHRNA3	Peripheral artery disease in non diabetes	peripheral arterial disease	'-	GCST90061375	15:78601997
rs7528419-<b>A</b>	2 x 10-12		0.78	1.06	'-	[1.05-1.08]	CELSR2	Peripheral artery disease	peripheral arterial disease	'-	GCST90061371	1:109274570
rs6025-<b>T</b>	7 x 10-13		0.97	1.2	'-	[1.15-1.25]	F5	Peripheral artery disease	peripheral arterial disease	'-	GCST90061371	1:169549811
rs118039278-<b>A</b>	7 x 10-50		0.07	1.26	'-	[1.21-1.31]	LPA	Peripheral artery disease	peripheral arterial disease	'-	GCST90061371	6:160564494
rs3130968-<b>T</b>	3 x 10-12		0.19	1.07	'-	[1.05-1.09]	C6orf15, RNU6-1133P	Peripheral artery disease	peripheral arterial disease	'-	GCST90061371	6:31097294
rs2107595-<b>A</b>	4 x 10-11		0.83	1.09	'-	[1.06-1.11]	TWIST1, HDAC9	Peripheral artery disease	peripheral arterial disease	'-	GCST90061371	7:19009765
rs4722172-<b>G</b>	9 x 10-9		0.78	1.08	'-	[1.05-1.1]	MTCYBP42, IL6	Peripheral artery disease	peripheral arterial disease	'-	GCST90061371	7:22746913
rs322-<b>A</b>	2 x 10-9		0.27	1.06	'-	[1.04-1.07]	LPL	Peripheral artery disease	peripheral arterial disease	'-	GCST90061371	8:19961706
rs505922-<b>C</b>	1 x 10-10		0.66	1.06	'-	[1.04-1.08]	ABO	Peripheral artery disease	peripheral arterial disease	'-	GCST90061371	9:133273813
rs1537372-<b>T</b>	7 x 10-41		0.42	1.12	'-	[1.1-1.14]	CDKN2B-AS1	Peripheral artery disease	peripheral arterial disease	'-	GCST90061371	9:22103184
rs7903146-<b>T</b>	5 x 10-10		0.71	1.06	'-	[1.04-1.07]	TCF7L2	Peripheral artery disease	peripheral arterial disease	'-	GCST90061371	10:112998590
rs566125-<b>T</b>	3 x 10-7		0.86	1.07	'-	[1.04-1.09]	MMP3	Peripheral artery disease	peripheral arterial disease	'-	GCST90061371	11:102839740
rs7476-<b>C</b>	1 x 10-8		0.69	1.05	'-	[1.03-1.07]	CREB3L1	Peripheral artery disease	peripheral arterial disease	'-	GCST90061371	11:46321284
rs11066301-<b>G</b>	3 x 10-12		0.57	1.06	'-	[1.05-1.08]	PTPN11	Peripheral artery disease	peripheral arterial disease	'-	GCST90061371	12:112433568
rs4842266-<b>G</b>	1 x 10-9		0.32	1.06	'-	[1.04-1.08]	SYT1, NOP56P3	Peripheral artery disease	peripheral arterial disease	'-	GCST90061371	12:79557786
rs1975514-<b>C</b>	2 x 10-23		0.36	1.05	'-	[1.04-1.06]	COL4A1	Peripheral artery disease	peripheral arterial disease	'-	GCST90061371	13:110176544
rs55784307-<b>A</b>	1 x 10-10		0.19	1.06	'-	[1.04-1.08]	SLC8A3, SMOC1	Peripheral artery disease	peripheral arterial disease	'-	GCST90061371	14:70034647
rs10851907-<b>A</b>	1 x 10-35		0.41	1.06	'-	[1.05-1.07]	CHRNA3, CHRNB4	Peripheral artery disease	peripheral arterial disease	'-	GCST90061371	15:78623522
rs62084752-<b>C</b>	9 x 10-13		0.75	1.07	'-	[1.05-1.09]	KPNA2, FBXO36P1	Peripheral artery disease	peripheral arterial disease	'-	GCST90061371	17:68093252
rs138294113-<b>C</b>	7 x 10-10		0.11	1.09	'-	[1.06-1.11]	SMARCA4, LDLR	Peripheral artery disease	peripheral arterial disease	'-	GCST90061371	19:11081053
rs10455872-<b>G</b>	7 x 10-11		0.07	1.3	'-	[1.22-1.37]	LPA	Peripheral artery disease in ever smokers	peripheral arterial disease	smoking status measurement	GCST90061372	6:160589086
rs200841208-<b>T</b>	4 x 10-8		0.3	1.35	'-	[1.18-1.55]	HLA-DRB1, HLA-DRB6	Peripheral artery disease in ever smokers	peripheral arterial disease	smoking status measurement	GCST90061372	6:32570108
rs10757272-<b>T</b>	1 x 10-13		0.46	1.15	'-	[1.11-1.2]	CDKN2B-AS1	Peripheral artery disease in ever smokers	peripheral arterial disease	smoking status measurement	GCST90061372	9:22088261
rs12910984-<b>A</b>	9 x 10-10		0.76	1.15	'-	[1.11-1.19]	CHRNA3	Peripheral artery disease in ever smokers	peripheral arterial disease	smoking status measurement	GCST90061372	15:78599285
rs10757269-<b>G</b>	4 x 10-10		0.47	1.13	'-	[1.08-1.18]	CDKN2B-AS1	Peripheral artery disease in ever smokers	peripheral arterial disease	smoking status measurement	GCST90061372	9:22072265
rs1051730-<b>T</b>	1 x 10-8		0.33	1.12	'-	[1.08-1.16]	CHRNA3	Peripheral artery disease in ever smokers	peripheral arterial disease	smoking status measurement	GCST90061372	15:78601997
rs57301765-<b>A</b>	3 x 10-8		0.346944	'-	0.13457833 unit increase	[0.087-0.182]	TWIST1, HDAC9	Peripheral artery disease	peripheral arterial disease	'-	GCST90018670	7:19013110
rs141864388-<b>CA</b>	4 x 10-9		0.041527	'-	0.35021767 unit increase	[0.23-0.47]	ARNTL, RASSF10	Peripheral artery disease	peripheral arterial disease	'-	GCST90018670	11:13215471
rs3844442-<b>A</b>	1 x 10-8		0.485088	'-	0.13315195 unit increase	[0.088-0.179]	CYP2G1P, CYP2A7P2	Peripheral artery disease	peripheral arterial disease	'-	GCST90018670	19:40909207
rs11413744-<b>GT</b>	8 x 10-10		NR	'-	0.1102 unit increase	[0.075-0.145]	PRMT5P1, EDNRA	Peripheral artery disease	peripheral arterial disease	'-	GCST90018890	4:147474133
rs10455872-<b>G</b>	4 x 10-13		NR	'-	0.2761 unit increase	[0.2-0.35]	LPA	Peripheral artery disease	peripheral arterial disease	'-	GCST90018890	6:160589086
rs3132625-<b>G</b>	2 x 10-8		NR	'-	0.165 unit increase	[0.11-0.22]	UBQLN1P1, MICC	Peripheral artery disease	peripheral arterial disease	'-	GCST90018890	6:30379943
rs9271393-<b>C</b>	2 x 10-8		NR	'-	0.116 unit increase	[0.075-0.157]	HLA-DQA1, HLA-DRB1	Peripheral artery disease	peripheral arterial disease	'-	GCST90018890	6:32619680
rs57301765-<b>A</b>	8 x 10-12		NR	'-	0.1146 unit increase	[0.082-0.148]	TWIST1, HDAC9	Peripheral artery disease	peripheral arterial disease	'-	GCST90018890	7:19013110
rs10757271-<b>G</b>	2 x 10-22		NR	'-	0.1452 unit increase	[0.12-0.17]	CDKN2B-AS1	Peripheral artery disease	peripheral arterial disease	'-	GCST90018890	9:22076796
rs141864388-<b>CA</b>	4 x 10-9		NR	'-	0.3502 unit increase	[0.23-0.47]	ARNTL, RASSF10	Peripheral artery disease	peripheral arterial disease	'-	GCST90018890	11:13215471
rs3104154-<b>T</b>	3 x 10-8		0.044	'-	'-	'-	PTDSS1	Peripheral arterial disease x type 2 diabetes interaction	type 2 diabetes mellitus, peripheral arterial disease	'-	GCST010549	8:96318798
rs116405693-<b>T</b>	5 x 10-7		0.04	'-	'-	'-	CCSER1	Peripheral artery disease x diabetes status interaction	diabetes mellitus, peripheral arterial disease	'-	GCST90061376	4:90667203

## Sheet: GWAS Atherosclerosis - GENES
ABO	N=69
APOC1
APOE
ARNTL
ATXN2
C6orf15
CCDC71L
CCSER1
CDKN2B-AS1
CDRT7
CDRT8
CELSR2
CFDP1
CHRNA3
CHRNB4
COL4A1
CREB3L1
CSMD3
CYP2A7P2
CYP2G1P
EDNRA
F5
FBXO36P1
FMN2
HDAC9
HLA-DQA1
HLA-DRB1
HLA-DRB6
HYKK
IGLL1
IL6
KPNA2
LDLR
LINC01179
LINC02356
LINC02577
LPA
LPAL2
LPL
MAPK10
MICC
MIR4675
MMP3
MSC-AS1
MTCYBP42
NOP56P3
OSBPL10
PCAT14
PINX1
PRMT5P1
PTDSS1
PTPN11
RASSF10
RNU6-1133P
RPL21P41
RYR3-DT
SH2B3
SLC17A4
SLC8A3
SMARCA4
SMILR
SMOC1
STEAP2-AS1
SYT1
SYTL3
TCF7L2
TMCO5B
TWIST1
UBQLN1P1

## Sheet: GWAS Arterial stiffness
Variant and risk allele	P-value	P-value annotation	RAF	OR	Beta	CI	Mapped gene	Reported trait	Trait(s)	Background trait(s)	Study accession	Location
rs3742207-<b>C</b>	5 x 10-8		0.44	'-	21 cm/s increase	[11.79-30.21]	COL4A1	Arterial stiffness	arterial stiffness measurement	'-	GCST000370	13:110166251
rs939834-<b>T</b>	2 x 10-8		0.04	'-	0.058 unit increase	[0.038-0.078]	NEK10	Arterial stiffness (carotid-femoral pulse wave velocity)	arterial stiffness measurement	'-	GCST010655	3:27035219
chr17:51577748-<b>C</b>	8 x 10-7		0.01	'-	0.107 unit increase	[0.064-0.15]	'-	Arterial stiffness (carotid-femoral pulse wave velocity)	arterial stiffness measurement	'-	GCST010655	Mapping not available
rs141397708-<b>G</b>	3 x 10-7		0.03	'-	0.102 unit increase	[0.063-0.141]	STAC	Arterial stiffness (brachial-femoral pulse wave velocity)	arterial stiffness measurement	'-	GCST010654	3:36294978
rs74420210-<b>T</b>	5 x 10-7		0.01	'-	0.19 unit increase	[0.12-0.26]	PTPRK	Arterial stiffness (brachial-femoral pulse wave velocity)	arterial stiffness measurement	'-	GCST010654	6:128277015
rs77797991-<b>A</b>	1 x 10-7		0.01	'-	0.176 unit increase	[0.064-0.288]	SMARCA2	Arterial stiffness (brachial-femoral pulse wave velocity)	arterial stiffness measurement	'-	GCST010654	9:1975972
rs6530472-<b>T</b>	7 x 10-7		0.79	'-	0.072 unit decrease	[0.045-0.099]	'-	Arterial stiffness (brachial-femoral pulse wave velocity)	arterial stiffness measurement	'-	GCST010654	X:4812009
rs76651564-<b>A</b>	1 x 10-6		0.02	'-	0.192 unit increase	[0.12-0.27]	DRAXIN	Arterial stiffness (brachial-femoral pulse wave velocity)	arterial stiffness measurement	'-	GCST010654	1:11711439
rs35383313-<b>C</b>	3 x 10-7		0.67	'-	0.012 unit decrease	[0.0081-0.0159]	ZMYM2, ZMYM5	Arterial stiffness (brachial-ankle pulse wave velocity)	arterial stiffness measurement	'-	GCST010656	13:19911045
rs55895454-<b>T</b>	1 x 10-7		0.01	'-	0.065 unit increase	[0.041-0.089]	LINC01920	Arterial stiffness (brachial-ankle pulse wave velocity)	arterial stiffness measurement	'-	GCST010656	2:150552653
rs142212026-<b>A</b>	6 x 10-7		0.02	'-	0.04 unit decrease	[0.024-0.056]	AKAIN1, LINC00526	Arterial stiffness (brachial-ankle pulse wave velocity)	arterial stiffness measurement	'-	GCST010656	18:5231136
rs9501489-<b>G</b>	4 x 10-6		0.981	'-	0.067 unit increase	[0.04-0.094]	LINC00243	Arterial stiffness index	arterial stiffness measurement	'-	GCST008403	6:30815465
rs9267235-<b>T</b>	7 x 10-6		0.954	'-	0.044 unit increase	[0.024-0.064]	MICB-DT	Arterial stiffness index	arterial stiffness measurement	'-	GCST008403	6:31487748
rs2858863-<b>C</b>	5 x 10-6		0.796	'-	0.023 unit increase	[0.013-0.033]	HLA-DRB1, HLA-DQA1	Arterial stiffness index	arterial stiffness measurement	'-	GCST008403	6:32610501
rs118124932-<b>C</b>	7 x 10-6		0.964	'-	0.049 unit increase	[0.027-0.071]	IPCEF1	Arterial stiffness index	arterial stiffness measurement	'-	GCST008403	6:154312409
chr7:116506240-<b>?</b>	3 x 10-6		0.891	'-	0.034 unit decrease	[0.02-0.048]	'-	Arterial stiffness index	arterial stiffness measurement	'-	GCST008403	Mapping not available
chr8:17485159-<b>?</b>	8 x 10-6		0.922	'-	0.033 unit increase	[0.017-0.049]	'-	Arterial stiffness index	arterial stiffness measurement	'-	GCST008403	Mapping not available
rs201551585-<b>C</b>	4 x 10-6		0.989	'-	0.091 unit increase	[0.052-0.13]	BNC2	Arterial stiffness index	arterial stiffness measurement	'-	GCST008403	9:16900625
rs7032907-<b>T</b>	5 x 10-6		0.505	'-	0.019 unit decrease	[0.011-0.027]	DAB2IP	Arterial stiffness index	arterial stiffness measurement	'-	GCST008403	9:121570221
rs7979541-<b>T</b>	3 x 10-6		0.55	'-	0.019 unit increase	[0.011-0.027]	CPNE8	Arterial stiffness index	arterial stiffness measurement	'-	GCST008403	12:38735877
rs9524452-<b>G</b>	1 x 10-6		0.712	'-	0.021 unit decrease	[0.013-0.029]	GPC6	Arterial stiffness index	arterial stiffness measurement	'-	GCST008403	13:94351232
rs2383522-<b>T</b>	8 x 10-6		0.415	'-	0.018 unit increase	[0.01-0.026]	NPAS3	Arterial stiffness index	arterial stiffness measurement	'-	GCST008403	14:33675624
rs55994383-<b>T</b>	1 x 10-6		0.487	'-	0.019 unit decrease	[0.011-0.027]	DAPK2	Arterial stiffness index	arterial stiffness measurement	'-	GCST008403	15:64050715
rs62036174-<b>G</b>	6 x 10-6		0.561	'-	0.018 unit decrease	[0.01-0.026]	SEC14L5	Arterial stiffness index	arterial stiffness measurement	'-	GCST008403	16:4965935
rs780332590-<b>?</b>	3 x 10-6		0.209	'-	0.025 unit increase	[0.015-0.035]	COMMD7	Arterial stiffness index	arterial stiffness measurement	'-	GCST008403	20:32704495
rs6121900-<b>G</b>	7 x 10-6		0.155	'-	0.025 unit increase	[0.015-0.035]	LSM14B, TAF4	Arterial stiffness index	arterial stiffness measurement	'-	GCST008403	20:62119021
rs62241023-<b>G</b>	3 x 10-6		0.768	'-	0.025 unit increase	[0.015-0.035]	SEPTIN3	Arterial stiffness index	arterial stiffness measurement	'-	GCST008403	22:41989425
rs1930290-<b>T</b>	1 x 10-8		0.553	'-	0.023 unit decrease	[0.015-0.031]	Y_RNA	Arterial stiffness index	arterial stiffness measurement	'-	GCST008403	1:184303450
rs1006923-<b>T</b>	5 x 10-12		0.677	'-	0.029 unit increase	[0.021-0.037]	TEX41	Arterial stiffness index	arterial stiffness measurement	'-	GCST008403	2:145017832
rs10840457-<b>A</b>	3 x 10-8		0.314	'-	0.024 unit decrease	[0.016-0.032]	IRAG1	Arterial stiffness index	arterial stiffness measurement	'-	GCST008403	11:10654191
rs7331212-<b>G</b>	2 x 10-11		0.737	'-	0.03 unit increase	[0.02-0.04]	FOXO1	Arterial stiffness index	arterial stiffness measurement	'-	GCST008403	13:40611172
rs149320025-<b>G</b>	4 x 10-7		0.466	'-	0.088 unit decrease	[0.055-0.121]	FUCA1, HMGCL	Arterial stiffness index	arterial stiffness measurement	'-	GCST008403	1:23841264
chr4:178961198-<b>?</b>	8 x 10-7		0.748	'-	0.023 unit increase	[0.013-0.033]	'-	Arterial stiffness index	arterial stiffness measurement	'-	GCST008403	Mapping not available
rs11444456-<b>C</b>	9 x 10-7		0.537	'-	0.023 unit increase	[0.013-0.033]	GSTA4	Arterial stiffness index	arterial stiffness measurement	'-	GCST008403	6:52984684
rs55850360-<b>G</b>	7 x 10-7		0.888	'-	0.031 unit decrease	[0.019-0.043]	RIC1, PDCD1LG2	Arterial stiffness index	arterial stiffness measurement	'-	GCST008403	9:5605535
rs371147897-<b>?</b>	2 x 10-7		0.342	'-	0.022 unit decrease	[0.014-0.03]	OR4A40P, OR4A46P	Arterial stiffness index	arterial stiffness measurement	'-	GCST008403	11:48510116
rs41334252-<b>C</b>	9 x 10-7		0.768	'-	0.023 unit increase	[0.013-0.033]	LINC01234	Arterial stiffness index	arterial stiffness measurement	'-	GCST008403	12:113696352
rs9521719-<b>G</b>	1 x 10-7		0.596	'-	0.022 unit increase	[0.014-0.03]	COL4A2	Arterial stiffness index	arterial stiffness measurement	'-	GCST008403	13:110365437
rs4919881-<b>T</b>	8 x 10-7		0.155	'-	0.027 unit increase	[0.017-0.037]	RNF126	Arterial stiffness index	arterial stiffness measurement	'-	GCST008403	19:656701
rs8107744-<b>C</b>	1 x 10-7		0.174	'-	0.028 unit decrease	[0.018-0.038]	RSPH6A	Arterial stiffness index	arterial stiffness measurement	'-	GCST008403	19:45797590
rs17037452-<b>A</b>	9 x 10-6		0.837	'-	0.024 unit increase	[0.014-0.034]	CLCN6	Arterial stiffness index	arterial stiffness measurement	'-	GCST008403	1:11835618
rs10927886-<b>C</b>	6 x 10-6		0.603	'-	0.018 unit increase	[0.01-0.026]	HSPB7, SRARP	Arterial stiffness index	arterial stiffness measurement	'-	GCST008403	1:16012818
rs146306327-<b>A</b>	5 x 10-6		0.988	'-	0.094 unit increase	[0.053-0.135]	TSNAX-DISC1, DISC1	Arterial stiffness index	arterial stiffness measurement	'-	GCST008403	1:231773552
rs56047999-<b>C</b>	5 x 10-6		0.876	'-	0.028 unit increase	[0.016-0.04]	NOL10, ODC1-DT	Arterial stiffness index	arterial stiffness measurement	'-	GCST008403	2:10533190
chr2:65642586-<b>?</b>	4 x 10-6		0.314	'-	0.02 unit increase	[0.012-0.028]	'-	Arterial stiffness index	arterial stiffness measurement	'-	GCST008403	Mapping not available
rs151062078-<b>?</b>	4 x 10-6		0.545	'-	0.019 unit increase	[0.011-0.027]	ACVR2A	Arterial stiffness index	arterial stiffness measurement	'-	GCST008403	2:147930355
chr2:219518298-<b>?</b>	6 x 10-6		0.429	'-	0.018 unit decrease	[0.01-0.026]	'-	Arterial stiffness index	arterial stiffness measurement	'-	GCST008403	Mapping not available
rs112279447-<b>C</b>	9 x 10-6		0.907	'-	0.031 unit increase	[0.017-0.045]	BRK1	Arterial stiffness index	arterial stiffness measurement	'-	GCST008403	3:10121737
rs17036160-<b>C</b>	4 x 10-6		0.882	'-	0.028 unit increase	[0.016-0.04]	PPARG	Arterial stiffness index	arterial stiffness measurement	'-	GCST008403	3:12288284
rs7635223-<b>T</b>	8 x 10-6		0.151	'-	0.025 unit increase	[0.013-0.037]	SUSD5	Arterial stiffness index	arterial stiffness measurement	'-	GCST008403	3:33163047
rs13086352-<b>G</b>	7 x 10-6		0.767	'-	0.021 unit decrease	[0.011-0.031]	LSAMP	Arterial stiffness index	arterial stiffness measurement	'-	GCST008403	3:116599342
rs142358937-<b>C</b>	1 x 10-6		0.988	'-	0.093 unit decrease	[0.056-0.13]	MAP3K13	Arterial stiffness index	arterial stiffness measurement	'-	GCST008403	3:185427537
chr4:126534859-<b>?</b>	2 x 10-6		0.885	'-	0.029 unit decrease	[0.017-0.041]	'-	Arterial stiffness index	arterial stiffness measurement	'-	GCST008403	Mapping not available
rs17013444-<b>T</b>	6 x 10-6		0.904	'-	0.031 unit increase	[0.017-0.045]	LINC02615	Arterial stiffness index	arterial stiffness measurement	'-	GCST008403	4:128552943
chr4:145463573-<b>?</b>	9 x 10-6		0.824	'-	0.024 unit decrease	[0.014-0.034]	'-	Arterial stiffness index	arterial stiffness measurement	'-	GCST008403	Mapping not available
rs149475046-<b>T</b>	8 x 10-6		0.829	'-	0.024 unit increase	[0.014-0.034]	LINC02143	Arterial stiffness index	arterial stiffness measurement	'-	GCST008403	5:164502539
rs1006923-<b>?</b>	4 x 10-10		NR	'-	0.025 SD units decrease	[0.017-0.033]	TEX41	Arterial stiffness	arterial stiffness measurement	'-	GCST007846	2:145017832
rs7331212-<b>?</b>	9 x 10-9		NR	'-	0.024 SD units decrease	[0.016-0.032]	FOXO1	Arterial stiffness	arterial stiffness measurement	'-	GCST007846	13:40611172
rs1009628-<b>?</b>	1 x 10-7		NR	'-	0.027 SD units decrease	[0.017-0.037]	RNF126	Arterial stiffness	arterial stiffness measurement	'-	GCST007846	19:658013
rs17478227-<b>?</b>	2 x 10-7		NR	'-	0.024 SD units decrease	[0.015-0.033]	TCF20	Arterial stiffness	arterial stiffness measurement	'-	GCST007846	22:42258321
rs872588-<b>?</b>	2 x 10-7		NR	'-	0.02 SD units decrease	[0.013-0.027]	COL4A2	Arterial stiffness	arterial stiffness measurement	'-	GCST007846	13:110363530
rs786250-<b>?</b>	5 x 10-7		NR	'-	0.019 SD units increase	[0.011-0.027]	TEX41	Arterial stiffness	arterial stiffness measurement	'-	GCST007846	2:144944425

## Sheet: GWAS Arterial stiffness - GENES
ACVR2A	N=58
AKAIN1
BNC2
BRK1
CLCN6
COL4A1
COL4A2
COMMD7
CPNE8
DAB2IP
DAPK2
DISC1
DRAXIN
FOXO1
FUCA1
GPC6
GSTA4
HLA-DQA1
HLA-DRB1
HMGCL
HSPB7
IPCEF1
IRAG1
LINC00243
LINC00526
LINC01234
LINC01920
LINC02143
LINC02615
LSAMP
LSM14B
MAP3K13
MICB-DT
NEK10
NOL10
NPAS3
ODC1-DT
OR4A40P
OR4A46P
PDCD1LG2
PPARG
PTPRK
RIC1
RNF126
RSPH6A
SEC14L5
SEPTIN3
SMARCA2
SRARP
STAC
SUSD5
TAF4
TCF20
TEX41
TSNAX-DISC1
Y_RNA
ZMYM2
ZMYM5

## Sheet: ALL GWAS GENES
ABHD17C	N=493
ABO
ACVR2A
ADH1B
ADH7
ADRB1
AKAIN1
AKR1B1
AKR1B10
ALDH1A2
ALDH2
AMPD3
AMZ2P1
ANK1
ANO6
ANP32C
ANTXR2
APOC1
APOE
ARHGAP31
ARHGAP42
ARHGEF12
ARID3C
ARMC8P1
ARMS2
ARNTL
ATP2B1
ATXN2
B3GLCT
BAG6
BAHCC1
BANK1
BCAR1
BMPR1B
BNC2
BORCS7
BORCS7-ASMT
BRK1
C16orf95
C5orf67
C6orf15
CABCOCO1
CACNA1D
CACNB2
CAPZA1
CASZ1
CCDC34P1
CCDC71L
CCDC88C
CCN3
CCSER1
CD164L2
CDH13
CDH17
CDH18
CDKAL1
CDKN2B-AS1
CDRT7
CDRT8
CELSR2
CERS5
CFDP1
CHEK2
CHORDC1P1
CHP1
CHRNA3
CHRNB4
CLCN6
CLVS2
CNNM2
COL4A1
COL4A2
COL6A3
COL6A5
COMMD7
CPNE8
CREB3L1
CRIP3
CSK
CSMD3
CTNNA3
CUX2
CXCL8
CYP11B2
CYP17A1
CYP1A2
CYP2A7P2
CYP2G1P
DAB2IP
DAPK2
DCAKD
DCC
DDHD2
DEFB136
DISC1
DNAJC1
DPEP1
DRAXIN
EBF1
EDNRA
EFEMP1
EML6
ENOSF1
ENPEP
ENSA
ERAP1
EXTL2P1
F5
FAM219B
FANK1
FAT1P1
FBRSL1
FBXO36P1
FES
FGD4
FGD5
FGF5
FIGN
FMN2
FOLH1
FOXC1
FOXC2
FOXL1
FOXO1
FRMD3
FSTL4
FTLP15
FUCA1
FURIN
GACAT3
GDF10
GMDS
GML
GNA13
GPC6
GPR20
GPR39
GPR89P
GRM5
GSE1
GSTA4
GTF2I
GUCY1A1
GUCY1B1
H19
H4P1
HAUS4
HCG22
HCP5
HDAC9
HECTD4
HERPUD2
HFE
HIC1
HLA-DQA1
HLA-DQB1
HLA-DRB1
HLA-DRB6
HMGCL
HNRNPA1P48
HNRNPA1P73
HOTTIP
HOXA11
HOXA3
HOXA-AS2
HOXB3
HOXB7
HOXB-AS3
HSD17B12
HSPB7
HYKK
IGFBP3
IGLL1
IGSF5
IL6
ILRUN
INPP5A
INSR
IPCEF1
IRAG1
IRF5
IRF6
KCNK3
KCNK5
KCP
KIAA2013
KLF14
KLHL24
KLHL29
KNOP1P3
KPNA2
L3MBTL4
LCORL
LDLR
LINC00243
LINC00461
LINC00526
LINC00529
LINC00856
LINC00928
LINC01035
LINC01149
LINC01179
LINC01234
LINC01354
LINC01405
LINC01571
LINC01839
LINC01840
LINC01850
LINC01920
LINC02120
LINC02143
LINC02160
LINC02227
LINC02319
LINC02356
LINC02398
LINC02400
LINC02462
LINC02463
LINC02468
LINC02523
LINC02571
LINC02577
LINC02615
LINC02871
LINC02875
LPA
LPAL2
LPAR1
LPL
LRRC10B
LSAMP
LSM14B
LSP1
LTB
LY6E-DT
LY6G6C
LYN
LYPLAL1-AS1
MACROD2
MAP3K1
MAP3K13
MAPK10
MARCHF1
MBIP
MCC
MCL1
MICB-DT
MICC
MIR4675
MIR4713HG
MIR548AZ
MIR5702
MKNK1
MMP3
MOB3C
MOV10
MPI
MPIG6B
MRAS
MRPL23
MS4A4A
MS4A4E
MSC-AS1
MSH2
MSRA
MTCH2
MTCO1P57
MTCYBP42
MTHFR
MTMR9
MTND1P22
MYL2
MYO6
MYO9B
NBEAL1
NCOR2
NCR3
NDUFS3
NEK10
NFATC2
NHLRC2
NME9
NMT1
NOL10
NOP56P3
NOS3
NPAS3
NPNT
NPR3
NR1H3
NR2F2-AS1
NR3C2
NT5C2
NUMB
NUP160
NYAP2
OAS1
OAS3
ODAD2
ODC1-DT
OPRM1
OR4A40P
OR4A46P
OR4B1
OR4B2P
OR4C3
OR4C4P
OR4X1
OR5B12
OR7E161P
OSBPL10
PAX8
PBRM1
PCAT14
PCDH18
PDCD1LG2
PDE3A
PDGFC
PGAM1P5
PGPEP1
PHACTR1
PHC3
PHETA1
PINX1
PLCB2
PLCB3
PLCD3
PLCE1
PLCE1-AS1
PLEKHG1
PLXNB2
PNO1
PNPT1
PODXL
PPARG
PPIAP43
PPP1R3B
PRDM16
PRDM8
PRKAG2
PRMT5
PRMT5P1
PRPS1P1
PSMC3
PTDSS1
PTPMT1
PTPN11
PTPRJ
PTPRK
PURG
RASL12
RASSF10
RBM47
RD3
REXO1
RGL3
RIBC2
RIC1
RIT1
RN7SKP142
RN7SKP21
RN7SKP42
RN7SL222P
RN7SL865P
RNA5SP181
RNF126
RNF213
RNF213-AS1
RNF43
RNU1-96P
RNU5E-4P
RNU6-1133P
RNU6-439P
RNU6-682P
RNU6-710P
RNU6-758P
RPL10P19
RPL21P41
RPL26P19
RPL32P3
RPL35P4
RPL37P11
RPL7P13
RPS15AP14
RPS23P2
RPS4XP9
RPSAP39
RPTOR
RSL24D1P1
RSPH6A
RSPO3
RXFP2
RYR3-DT
SARM1
SBF2
SEC14L5
SEMA7A
SEPTIN3
SGCZ
SH2B3
SH3PXD2A
SLC12A9
SLC17A4
SLC22A1
SLC22A7
SLC30A1
SLC39A12
SLC39A8
SLC44A4
SLC4A7
SLC8A3
SMARCA2
SMARCA4
SMILR
SMOC1
SORCS2
SOS2
SOX6
SRARP
ST3GAL4
STAC
STEAP2-AS1
STK3
STN1
STXBP5
SUSD5
SWAP70
SYT1
SYTL3
SZT2
TAB2
TAF4
TARBP1
TARID
TBX2
TBX2-AS1
TBX3
TCEA1P3
TCF20
TCF7L2
TEX41
TIAM1
TICRR
TMCO5B
TMEM212
TMEM212-AS1
TMOD4
TNF
TNKS
TNXB
TRIM65
TSNAX-DISC1
TSPOAP1-AS1
TTBK1
TWIST1
U6
UBA52P7
UBE3AP2
UBQLN1P1
UGCG
ULK4
UMOD
UNC79
UNGP1
UQCRHP1
USP8
UTP25
VPS33B
VTN
WBP1L
WNT2B
XKR6
XRCC4
Y_RNA
YES1
ZBTB10
ZC3H11B
ZFAT
ZMIZ1-AS1
ZMYM2
ZMYM5
ZNF107
ZNF138
ZNF318
ZNF385D
ZNF423
ZNF474-AS1
ZNF746
ZNF767P
ZNF831
