# Supplementary material for: Integrated Analysis of Genomic and Genome-Wide Association Studies Identified Candidate Genes for Nutrigenetic Studies in Flavonoids and Vascular Health: Path to Precision Nutrition for (Poly)phenols
Source: Nutrients. 2024 Apr 30;16(9):1362. doi: 10.3390/nu16091362 (PMC11085427; doi:10.3390/nu16091362)
Supplement: Supplementary file 1 [file nutrients-16-01362-s001.zip › Tables S1-S7/Table S5.xlsx]

## Sheet: Sheet1
[Paper 1] and [GWAS-Hypertension] N=20		[Paper 1] and [GWAS-Atherosclerosis] N=4		[Paper 1] and [GWAS-Arterial stiffness] N=2
UMOD		IGLL1		TCF20
PRKAG2		TWIST1		CLCN6
FES		LDLR
PURG		TCF7L2
REXO1
GDF10
KLHL29
PNPT1
ATP2B1
CSK
L3MBTL4
ANP32C
LTB
FOXC2
BMPR1B
ALDH2
HOXB3
FSTL4
IRF6
OR4B1
[Paper 2] and [GWAS-Hypertension] N=13		[Paper 2] and [GWAS-Atherosclerosis] N=2		[Paper 2] and [GWAS-Arterial stiffness] N=1
ARMS2		KPNA2		NOL10
CAPZA1		LPL
CNNM2
ERAP1
FSTL4
GNA13
MBIP
MS4A4A
NCR3
TNXB
VTN
ZFAT
ZNF423
[Paper 3] and [GWAS-Hypertension] N=5		[Paper 3] and [GWAS-Atherosclerosis] N=1		[Paper 3] and [GWAS-Arterial stiffness] N=4
CAPZA1		SH2B3		BRK1
GNA13				NPAS3
LSP1				TEX41
MRPL23				ZMYM2
PSMC3
[Paper 4] and [GWAS-Hypertension] N=33		[Paper 4] and [GWAS-Atherosclerosis] N=4		[Paper 4] and [GWAS-Arterial stiffness] N=9
CAPZA1		SH2B3		FUCA1
MCL1		ARNTL		IPCEF1
TAB2		SYTL3		SMARCA2
RBM47		CDKN2B-AS1		TCF20
NUMB				GSTA4
AMPD3				DAB2IP
SOS2				RSPH6A
RIT1				SUSD5
STXBP5				BNC2
PHC3
HCP5
LYN
MKNK1
NT5C2
STK3
BANK1
NMT1
MYO9B
LSP1
SLC39A8
FBRSL1
SEMA7A
MPI
ZNF831
KCNK3
CDKN2B-AS1
MYO6
PGPEP1
HOXB-AS3
PLXNB2
HIC1
SARM1
SLC4A7
[Paper 5] and [GWAS-Hypertnesion] N=18		[Paper 5] and [GWAS-Atheroslerosis] N=3		[Paper 5] and [GWAS-Arterial stiffness] N=5
ARHGAP42		CDRT7		HLA-DRB1
CASZ1		HLA-DRB1		NEK10
CUX2		SYTL3		NOL10
IRF5				RNF126
MRPL23				ZMYM2
MS4A4A
MTHFR
NCR3
NPNT
NUMB
OAS1
OAS3
PTPRJ
SARM1
SLC30A1
ST3GAL4
YES1
ZNF831
