# Supplementary material for: Integrated Analysis of Genomic and Genome-Wide Association Studies Identified Candidate Genes for Nutrigenetic Studies in Flavonoids and Vascular Health: Path to Precision Nutrition for (Poly)phenols
Source: Nutrients. 2024 Apr 30;16(9):1362. doi: 10.3390/nu16091362 (PMC11085427; doi:10.3390/nu16091362)
Supplement: Supplementary file 1 [file nutrients-16-01362-s001.zip › Tables S1-S7/Table S6.xlsx]

## Sheet: A
ALDH2	DEGs - Candidate genes
AMPD3	N=106
ANP32C
ARHGAP42
ARMS2
ARNTL
ATP2B1
BANK1
BMPR1B
BNC2
BRK1
CAPZA1
CASZ1
CDKN2B-AS1
CDRT7
CLCN6
CNNM2
CSK
CUX2
DAB2IP
ERAP1
FBRSL1
FES
FOXC2
FSTL4
FUCA1
GDF10
GNA13
GSTA4
HCP5
HIC1
HLA-DRB1
HOXB3
HOXB-AS3
IGLL1
IPCEF1
IRF5
IRF6
KCNK3
KLHL29
KPNA2
L3MBTL4
LDLR
LPL
LSP1
LTB
LYN
MBIP
MCL1
MKNK1
MPI
MRPL23
MS4A4A
MTHFR
MYO6
MYO9B
NCR3
NEK10
NMT1
NOL10
NPAS3
NPNT
NT5C2
NUMB
OAS1
OAS3
OR4B1
PGPEP1
PHC3
PLXNB2
PNPT1
PRKAG2
PSMC3
PTPRJ
PURG
RBM47
REXO1
RIT1
RNF126
RSPH6A
SARM1
SEMA7A
SH2B3
SLC30A1
SLC39A8
SLC4A7
SMARCA2
SOS2
ST3GAL4
STK3
STXBP5
SUSD5
SYTL3
TAB2
TCF20
TCF7L2
TEX41
TNXB
TWIST1
UMOD
VTN
YES1
ZFAT
ZMYM2
ZNF423
ZNF831

## Sheet: B
APOE	URs - Candidate genes
ARNTL	N=42
CERS5
CXCL8
CYP11B2
EBF1
EDNRA
ERAP1
FMN2
FOXC1
FOXO1
GSE1
H19
HIC1
IL6
IRF5
KPNA2
LDLR
LSP1
MKNK1
MMP3
MYO6
MYO9B
NCOR2
NCR3
NFATC2
NPAS3
NR1H3
PBRM1
PLCE1
PNPT1
PPARG
PRDM16
PTPN11
RPTOR
SMARCA4
TCF20
TCF7L2
TNF
USP8
ZBTB10
ZNF746
