# Supplementary material for: Integrated Analysis of Genomic and Genome-Wide Association Studies Identified Candidate Genes for Nutrigenetic Studies in Flavonoids and Vascular Health: Path to Precision Nutrition for (Poly)phenols
Source: Nutrients. 2024 Apr 30;16(9):1362. doi: 10.3390/nu16091362 (PMC11085427; doi:10.3390/nu16091362)
Supplement: Supplementary file 1 [file nutrients-16-01362-s001.zip › Tables S1-S7/Table S7.xlsx]

## Sheet: Sheet1
		KEGG	Name	Number of hits					1	ALDH2	DUPLICATES REMOVED				KEGG AND WikiPathways	ALDH2	Duplicates removed			Symbol	Ensembl Gene ID	Entrez	Gene Type	Species	Chr	Position (Mbp)	Description
		1	Adherens junction	3	PTPRJ	TCF7L2	YES1		2	ATP2B1	N=26				together	ATP2B1	N=33	ALDH2		ALDH2	ENSG00000111275	217	protein_coding	Human	12	111.767	Aldehyde Dehydrogenase 2 Family Member
		2	ECM-receptor interaction	3	NPNT	TNXB	VTN		3	BMPR1B					N=51	BMPR1B		ATP2B1		ATP2B1	ENSG00000070961	490	protein_coding	Human	12	89.588	ATPase Plasma Membrane Ca2+ Transporting 1
Legend:		3	Focal adhesion	3	SOS2	TNXB	VTN		4	BRK1						BRK1		BMPR1B		BMPR1B	ENSG00000138696	658	protein_coding	Human	4	94.758	Bone Morphogenetic Protein Receptor Type 1B
	Vascular function	4	Regulation of actin cytoskeleton	3	BRK1	GNA13	SOS2		5	DAB2IP						DAB2IP		BRK1		BRK1	ENSG00000254999	55845	protein_coding	Human	3	10.1157	BRICK1 Subunit Of SCAR/WAVE Actin Nucleating Complex
	Inflammation	5	Apelin signaling pathway	2	GNA13	PRKAG2			6	GDF10						GDF10		CSK		CSK	ENSG00000103653	1445	protein_coding	Human	15	74.7821	C-Terminal Src Kinase
	Cell signaling	6	Cholesterol metabolism	2	LDLR	LPL			7	GNA13						GNA13		DAB2IP		DAB2IP	ENSG00000136848	153090	protein_coding	Human	9	121.567	DAB2 Interacting Protein
		7	Fluid shear stress and atherosclerosis	2	BMPR1B	GSTA4			8	GSTA4						GSTA4		FES		FES	ENSG00000182511	2242	protein_coding	Human	15	90.8837	FES Proto-Oncogene, Tyrosine Kinase
		8	Glycerolipid metabolism	2	ALDH2	LPL			9	IRF5						IRF5		GDF10		GDF10	ENSG00000266524	2662	protein_coding	Human	10	47.3002	Growth Differentiation Factor 10
		9	Platelet activation	2	GNA13	LYN			10	LDLR						LDLR		GNA13		GNA13	ENSG00000120063	10672	protein_coding	Human	17	65.0093	G Protein Subunit Alpha 13
		10	Cytokine-cytokine receptor interaction	3	BMPR1B	GDF10	LTB		11	LPL						LPL		GSTA4		GSTA4	ENSG00000170899	2941	protein_coding	Human	6	52.9779	Glutathione S-Transferase Alpha 4
		11	NF-kappa B signaling pathway	3	LTB	LYN	TAB2		12	LTB						LTB		IRF5		IRF5	ENSG00000128604	3663	protein_coding	Human	7	128.937	Interferon Regulatory Factor 5
		12	B cell receptor signaling pathway	2	LYN	SOS2			13	LYN						LYN		LDLR		LDLR	ENSG00000130164	3949	protein_coding	Human	19	11.0895	Low Density Lipoprotein Receptor
		13	Chemokine signaling pathway	2	LYN	SOS2			14	MCL1						MCL1		LPL		LPL	ENSG00000175445	4023	protein_coding	Human	8	19.9017	Lipoprotein Lipase
		14	Natural killer cell mediated cytotoxicity	2	NCR3	SOS2			15	MKNK1						MKNK1		LTB		LTB	ENSG00000223448	4050	protein_coding	Human	CHR_HSCHR6_MHC_MANN_CTG1	31.62	Lymphotoxin Beta
		15	TNF signaling pathway	2	DAB2IP	TAB2			16	NCR3						NCR3		LYN		LYN	ENSG00000254087	4067	protein_coding	Human	8	55.8798	LYN Proto-Oncogene, Src Family Tyrosine Kinase
		16	Toll-like receptor signaling pathway	2	IRF5	TAB2			17	NPNT						NPNT		MCL1		MCL1	ENSG00000143384	4170	protein_coding	Human	1	150.561	MCL1 Apoptosis Regulator, BCL2 Family Member
		17	MAPK signaling pathway	4	MKNK1	SOS2	STK3	TAB2	18	PRKAG2						PRKAG2		MKNK1		MKNK1	ENSG00000079277	8569	protein_coding	Human	1	46.5574	MAPK Interacting Serine/Threonine Kinase 1
		18	PI3K-Akt signaling pathway	4	MCL1	SOS2	TNXB	VTN	19	PTPRJ						PTPRJ		MYO6		MYO6	ENSG00000196586	4646	protein_coding	Human	6	75.7492	Myosin VI
		19	Insulin signaling pathway	3	MKNK1	PRKAG2	SOS2		20	SOS2						SOS2		NCR3		NCR3	ENSG00000236315	259197	protein_coding	Human	CHR_HSCHR6_MHC_APD_CTG1	31.6559	Natural Cytotoxicity Triggering Receptor 3
		20	cGMP-PKG signaling pathway	2	ATP2B1	GNA13			21	STK3						STK3		NPNT		NPNT	ENSG00000168743	255743	protein_coding	Human	4	105.895	Nephronectin
		21	FoxO signaling pathway	2	PRKAG2	SOS2			22	TAB2						TAB2		PRKAG2		PRKAG2	ENSG00000106617	51422	protein_coding	Human	7	151.556	Protein Kinase AMP-Activated Non-Catalytic Subunit Gamma 2
		22	Jak-STAT signaling pathway	2	MCL1	SOS2			23	TCF7L2						TCF7L2		PTPRJ		PTPRJ	ENSG00000149177	5795	protein_coding	Human	11	47.9806	Protein Tyrosine Phosphatase Receptor Type J
		23	Phospholipase D signaling pathway	2	GNA13	SOS2			24	TNXB						TNXB		SARM1		SARM1	ENSG00000004139	23098	protein_coding	Human	17	28.3644	Sterile Alpha And TIR Motif Containing 1
									25	VTN						VTN		SLC39A8		SLC39A8	ENSG00000138821	64116	protein_coding	Human	4	102.251	Solute Carrier Family 39 Member 8
									26	YES1						YES1		SMARCA2		SMARCA2	ENSG00000080503	6595	protein_coding	Human	9	1.98029	SWI/SNF Related, Matrix Associated, Actin Dependent Regulator Of Chromatin, Subfamily A, Member 2
																BRK1		SOS2		SOS2	ENSG00000100485	6655	protein_coding	Human	14	50.1171	SOS Ras/Rho Guanine Nucleotide Exchange Factor 2
																CSK		STK3		STK3	ENSG00000104375	6788	protein_coding	Human	8	98.3712	Serine/Threonine Kinase 3
		WikiPathways	Name	Number of hits							1	BRK1	DUPLICATES REMOVED			FES		TAB2		TAB2	ENSG00000055208	23118	protein_coding	Human	6	149.219	TGF-Beta Activated Kinase 1 (MAP3K7) Binding Protein 2
		1	VEGFA-VEGFR2 Signaling Pathway	6	CSK	MKNK1	MYO6	PTPRJ	SMARCA2	TNXB	2	CSK	N=25			GNA13		TCF7L2		TCF7L2	ENSG00000148737	6934	protein_coding	Human	10	112.95	Transcription Factor 7 Like 2
		2	Regulation of Actin Cytoskeleton	4	BRK1	CSK	GNA13	SOS2			3	FES				GSTA4		TNXB		TNXB	ENSG00000229341	7148	protein_coding	Human	CHR_HSCHR6_MHC_APD_CTG1	32.1407	Tenascin XB
		3	Angiopoietin Like Protein 8 Regulatory Pathway	3	LPL	PRKAG2	SOS2				4	GNA13				IRF5		TWIST1		TWIST1	ENSG00000122691	7291	protein_coding	Human	7	19.021	Twist Family BHLH Transcription Factor 1
		4	Composition of Lipid Particles	2	LDLR	LPL					5	GSTA4				LDLR		VTN		VTN	ENSG00000109072	7448	protein_coding	Human	17	28.3673	Vitronectin
		5	Metabolic pathway of LDL, HDL and TG, including diseases	2	LDLR	LPL					6	IRF5				LPL		YES1		YES1	ENSG00000176105	7525	protein_coding	Human	18	0.721588	YES Proto-Oncogene 1, Src Family Tyrosine Kinase
		6	Statin Pathway	2	LDLR	LPL					7	LDLR				LYN
		7	Chemokine signaling pathway	3	CSK	LYN	SOS2				8	LPL				MCL1
		8	Regulation of toll-like receptor signaling pathway	3	IRF5	SARM1	TAB2				9	LYN				MKNK1
		9	Interleukin-11 Signaling Pathway	2	FES	YES1					10	MCL1				MYO6
		10	RANKL/RANK (Receptor activator of NFKB (ligand)) Signaling Pathway	2	LYN	TAB2					11	MKNK1				PRKAG2
		11	Structural Pathway of Interleukin 1 (IL-1)	2	MKNK1	TAB2					12	MYO6				PTPRJ
		12	Toll-like Receptor Signaling Pathway	2	IRF5	TAB2					13	PRKAG2				SARM1
		13	NRF2 pathway	2	GSTA4	SLC39A8					14	PTPRJ				SLC39A8
		14	MAPK Signaling Pathway	4	MKNK1	SOS2	STK3	TAB2			15	SARM1				SMARCA2
		15	PI3K-Akt Signaling Pathway	4	MCL1	SOS2	TNXB	VTN			16	SLC39A8				SOS2
		16	EGF/EGFR Signaling Pathway	3	CSK	SOS2	TWIST1				17	SMARCA2				STK3
		17	Sterol Regulatory Element-Binding Proteins (SREBP) signalling	3	LDLR	LPL	PRKAG2				18	SOS2				TAB2
		18	Wnt Signaling Pathway and Pluripotency	2	LDLR	TCF7L2					19	STK3				TCF7L2
											20	TAB2				TNXB
											21	TCF7L2				TWIST1
											22	TNXB				VTN
											23	TWIST1				YES1
											24	VTN
											25	YES1
